# Supplementary material for: Dysregulation of the DNA Damage Response and KMT2A Rearrangement in Fetal Liver Hematopoietic Cells
Source: PLoS One. 2015 Dec 11;10(12):e0144540. doi: 10.1371/journal.pone.0144540 (PMC4686171; doi:10.1371/journal.pone.0144540)
Supplement: S1 Data — (XLSX) [file pone.0144540.s001.xlsx]

## Sheet: Atm WT all fusion
LEFT_symbol	LEFT_RefSeqID	LEFT_exon_symbol	LEFT_exon_RefSeqID	RIGHT_symbol	RIGHT_RefSeqID	RIGHT_exon_symbol	RIGHT_exon_RefSeqID	LEFT_chr	LEFT_pos	RIGHT_chr	RIGHT_pos	Etoposide_WT
Serpina1b,	NM_009244,	Serpina1b,	NM_009244,	Serpina1e,	NM_009247,	Serpina1e,	NM_009247,	chr12	103730271	chr12	103949069	661
Ncam2,Ncam2,	NM_010954,NM_001113208,			Apoa2,	NM_013474,	Apoa2,	NM_013474,	chr16	81315241	chr1	171225797	360
Afp,	NM_007423,	Afp,	NM_007423,	Ctnna2,Ctnna2,Ctnna2,	NM_145732,NM_009819,NM_001109764,			chr5	90506737	chr6	77645192	289
Hbb-b1,Hbb-bs,	NM_001278161,NM_001201391,			Sox6,Sox6,Sox6,Sox6,Sox6,Sox6,	NM_001025559,NM_001277327,NM_001277328,NM_001277326,NM_001025560,NM_011445,			chr7	103826542	chr7	115722731	147
Hbb-b1,Hbb-bs,	NM_001278161,NM_001201391,	Hbb-b1,Hbb-bs,	NM_001278161,NM_001201391,	Cyba,	NM_007806,	Cyba,	NM_007806,	chr7	103826688	chr8	122425036	142
Cep112,	NM_029606,			Afp,	NM_007423,	Afp,	NM_007423,	chr11	108484017	chr5	90490856	74
Alb,	NM_009654,	Alb,	NM_009654,	Drd4,	NM_007878,			chr5	90463990	chr7	141293178	57
Plxdc1,Plxdc1,	NM_028199,NM_001163608,			Cox5a,	NM_007747,	Cox5a,	NM_007747,	chr11	97969097	chr9	57530337	47
Hbb-bt,Hbb-b2,	NM_008220,NM_016956,	Hbb-bt,Hbb-b2,	NM_008220,NM_016956,	Hbb-b1,Hbb-bs,	NM_001278161,NM_001201391,	Hbb-b1,Hbb-bs,	NM_001278161,NM_001201391,	chr7	103813566	chr7	103827573	44
Rasal2,	NM_177644,			Alb,	NM_009654,			chr1	157265149	chr5	90476589	38
Hba-a2,Hba-a1,	NM_001083955,NM_008218,	Hba-a2,Hba-a1,	NM_001083955,NM_008218,	Gpr56,	NM_001198894,			chr11	32297111	chr8	94981975	25
Fth1,Fth1,	NR_073181,NM_010239,			Fmnl2,	NM_172409,			chr19	9982846	chr2	52857947	21
Rps11,	NM_013725,	Rps11,	NM_013725,	Arih1,	NM_019927,			chr7	45122926	chr9	59471979	20
Elavl4,	NM_001163397,			H19,	NR_001592,			chr4	110290512	chr7	142577000	20
Slc25a21,Slc25a21,	NM_172577,NM_001167976,	Slc25a21,Slc25a21,	NM_172577,NM_001167976,	Slc25a21,	NM_172577,	Slc25a21,	NM_172577,	chr12	56928312	chr12	57196872	20
Galk1,	NM_016905,	Galk1,	NM_016905,	2610307P16Rik,2610307P16Rik,	NR_045053,NR_045054,			chr11	116008802	chr13	28805842	19
Hbb-bt,Hbb-b2,	NM_008220,NM_016956,			Hbb-b1,Hbb-bs,	NM_001278161,NM_001201391,	Hbb-b1,Hbb-bs,	NM_001278161,NM_001201391,	chr7	103813771	chr7	103827662	18
Aqp2,	NM_009699,			Drap1,Drap1,	NM_001291080,NM_024176,			chr15	99579601	chr19	5423420	17
Cct6b,Cct6b,	NM_001291242,NM_009839,			Cct6a,	NM_009838,	Cct6a,	NM_009838,	chr11	82723811	chr5	129844971	15
Ubtf,	NM_011551,			Fth1,Fth1,	NR_073181,NM_010239,			chr11	102317717	chr19	9982845	14
Snrpe,	NM_009227,	Snrpe,	NM_009227,	Mir3098,Rnf24,	NR_037281,NM_178607,			chr1	133610175	chr2	131322323	13
Ptprn,	NM_008985,	Ptprn,	NM_008985,	Peak1,	NM_172924,			chr1	75264114	chr9	56223769	13
Hbb-bt,Hbb-b2,	NM_008220,NM_016956,	Hbb-bt,Hbb-b2,	NM_008220,NM_016956,	Hbb-b1,Hbb-bs,	NM_001278161,NM_001201391,	Hbb-b1,Hbb-bs,	NM_001278161,NM_001201391,	chr7	103812686	chr7	103826693	12
Anp32b,	NM_130889,	Anp32b,	NM_130889,	Hbb-b1,Hbb-bs,	NM_001278161,NM_001201391,	Hbb-b1,Hbb-bs,	NM_001278161,NM_001201391,	chr4	46469915	chr7	103827802	12
Zc3h7a,Zc3h7a,	NM_145931,NR_027502,			Cox7b2,	NM_030052,			chr16	11144126	chr5	71508042	12
Anp32b,	NM_130889,	Anp32b,	NM_130889,	Anp32b,	NM_130889,	Anp32b,	NM_130889,	chr4	46469965	chr4	46471459	12
St6galnac3,	NM_011372,			Hnrnpa2b1,Hnrnpa2b1,Hnrnpa2b1,	NM_182650,NR_104468,NM_016806,	Hnrnpa2b1,Hnrnpa2b1,	NM_182650,NM_016806,	chr3	153643345	chr6	51467051	11
Lmx1b,	NM_010725,			Ambp,	NM_007443,	Ambp,	NM_007443,	chr2	33567974	chr4	63144317	11
Hbb-bt,Hbb-b2,	NM_008220,NM_016956,	Hbb-bt,Hbb-b2,	NM_008220,NM_016956,	Hbb-b1,Hbb-bs,	NM_001278161,NM_001201391,	Hbb-b1,Hbb-bs,	NM_001278161,NM_001201391,	chr7	103813834	chr7	103827837	11
Aldob,	NM_144903,			Ptprd,	NM_011211,			chr4	49538714	chr4	77510472	10
Mbd2,	NM_010773,	Mbd2,	NM_010773,	Draxin,	NM_027426,			chr18	70616643	chr4	148124951	10
Mamdc2,	NM_174857,			Ube2d3,	NM_025356,	Ube2d3,	NM_025356,	chr19	23437268	chr3	135465215	10
Rbm17,	NM_152824,	Rbm17,	NM_152824,	Prickle2,Prickle2,	NM_001081146,NM_001134461,			chr2	11590826	chr6	92565278	10
Polr2a,Polr2a,	NM_001291068,NM_009089,			Atp1a1,	NM_144900,	Atp1a1,	NM_144900,	chr11	69740847	chr3	101578993	9
Ncaph2,Ncaph2,Ncaph2,Ncaph2,	NR_073376,NM_001115132,NM_001271601,NM_001271600,	Ncaph2,Ncaph2,Ncaph2,	NM_001115132,NM_001271601,NM_001271600,	Gm8363,	NR_073378,			chr15	89364224	chr17	5482414	8
Pabpc1,	NM_008774,			Luc7l,Luc7l,Luc7l,Luc7l,	NM_025881,NR_037905,NM_028190,NR_037906,			chr15	36600587	chr17	26269461	8
Il31ra,	NM_139299,			Nucb1,Nucb1,Tulp2,Tulp2,	NM_001163662,NM_008749,NM_001290996,NM_001290999,	Nucb1,Nucb1,	NM_001163662,NM_008749,	chr13	112578187	chr7	45495277	8
Ctnna3,Ctnna3,	NM_001164376,NM_177612,			Rps9,	NM_029767,	Rps9,	NM_029767,	chr10	63556296	chr7	3706767	8
Rph3al,	NM_029548,			Idh3b,	NM_130884,	Idh3b,	NM_130884,	chr11	75840051	chr2	130283937	8
Hbb-bt,Hbb-b2,	NM_008220,NM_016956,	Hbb-bt,Hbb-b2,	NM_008220,NM_016956,	Hbb-b1,Hbb-bs,	NM_001278161,NM_001201391,	Hbb-b1,Hbb-bs,	NM_001278161,NM_001201391,	chr7	103813556	chr7	103827562	8
Anp32b,	NM_130889,	Anp32b,	NM_130889,	Anp32b,	NM_130889,	Anp32b,	NM_130889,	chr4	46469942	chr4	46471436	7
Mipol1,Prps1l3,	NM_001164370,NM_001037746,	Prps1l3,	NM_001037746,	Prps1,	NM_021463,	Prps1,	NM_021463,	chr12	57239288	chrX	140473936	7
Nkx2-2,Nkx2-2os,Nkx2-2,	NM_010919,NR_030769,NM_001077632,	Nkx2-2,Nkx2-2,	NM_010919,NM_001077632,	Peak1,	NM_172924,			chr2	147184443	chr9	56223777	7
Ppm1a,	NM_008910,	Ppm1a,	NM_008910,	Ide,	NM_031156,	Ide,	NM_031156,	chr12	72790632	chr19	37277908	7
Rrm1,	NM_009103,	Rrm1,	NM_009103,	Rrm1,	NM_009103,	Rrm1,	NM_009103,	chr7	102467002	chr7	102467066	7
Wdr27,	NM_175173,			Tmem176b,Tmem176b,Tmem176b,Tmem176b,Tmem176b,Tmem176b,Tmem176b,	NM_001164207,NM_001164209,NM_001286652,NM_023056,NR_104575,NM_001164208,NM_001286651,			chr17	14907345	chr6	48840452	7
Rbm38,	NM_019547,	Rbm38,	NM_019547,	Ipo7,	NM_181517,	Ipo7,	NM_181517,	chr2	173022915	chr7	110040875	7
Zc3h7a,Zc3h7a,	NM_145931,NR_027502,			Nkx2-2,Nkx2-2os,Nkx2-2,	NM_010919,NR_030769,NM_001077632,	Nkx2-2,Nkx2-2,	NM_010919,NM_001077632,	chr16	11144088	chr2	147184444	7
Nf2,Nf2,Nf2,Nf2,Nf2,	NM_001252251,NM_001252252,NM_001252253,NM_010898,NM_001252250,	Nf2,Nf2,Nf2,Nf2,Nf2,	NM_001252251,NM_001252252,NM_001252253,NM_010898,NM_001252250,	Hbb-b1,Hbb-bs,	NM_001278161,NM_001201391,	Hbb-b1,Hbb-bs,	NM_001278161,NM_001201391,	chr11	4820393	chr7	103826690	6
Vmp1,	NM_029478,			Rpl13a,	NM_009438,	Rpl13a,	NM_009438,	chr11	86630879	chr7	45127086	6
Acbd6,Acbd6,Acbd6,	NM_001145781,NM_026683,NM_028250,	Acbd6,Acbd6,Acbd6,	NM_001145781,NM_026683,NM_028250,	Ppp1cb,	NM_172707,			chr1	155567681	chr5	32483035	6
Cthrc1,	NM_026778,			Peak1,	NM_172924,			chr15	39081412	chr9	56223786	6
Ncoa1,	NM_010881,			Arih1,	NM_019927,			chr12	4459869	chr9	59472025	6
Hbb-bt,Hbb-b2,	NM_008220,NM_016956,	Hbb-bt,Hbb-b2,	NM_008220,NM_016956,	Hbb-b1,Hbb-bs,	NM_001278161,NM_001201391,	Hbb-b1,Hbb-bs,	NM_001278161,NM_001201391,	chr7	103813847	chr7	103827850	6
Nubpl,	NM_029760,			Hbb-b1,Hbb-bs,	NM_001278161,NM_001201391,			chr12	52118363	chr7	103826651	6
Psma7,Psma7,	NM_001289476,NM_011969,	Psma7,	NM_011969,	Cdh13,	NM_019707,			chr2	180039426	chr8	118493936	6
Cthrc1,	NM_026778,			Zc3h7a,Zc3h7a,	NM_145931,NR_027502,			chr15	39081412	chr16	11144078	6
Pcdh9,Pcdh9,Pcdh9,Pcdh9,	NM_001271798,NM_001271799,NM_001081377,NM_001271800,			Zcchc17,	NM_153160,	Zcchc17,	NM_153160,	chr14	93321063	chr4	130316807	6
Hbb-bt,Hbb-b2,	NM_008220,NM_016956,	Hbb-bt,Hbb-b2,	NM_008220,NM_016956,	Hbb-b1,Hbb-bs,	NM_001278161,NM_001201391,	Hbb-b1,Hbb-bs,	NM_001278161,NM_001201391,	chr7	103813600	chr7	103827605	6
Hbb-bt,Hbb-b2,	NM_008220,NM_016956,	Hbb-bt,Hbb-b2,	NM_008220,NM_016956,	Hbb-b1,Hbb-bs,	NM_001278161,NM_001201391,	Hbb-b1,Hbb-bs,	NM_001278161,NM_001201391,	chr7	103813866	chr7	103827870	6
Glt1d1,	NM_177005,			Abcg2,	NM_011920,	Abcg2,	NM_011920,	chr5	127645950	chr6	58685820	6
4930402H24Rik,	NM_029432,			Uqcrc2,	NM_025899,	Uqcrc2,	NM_025899,	chr2	130709688	chr7	120654060	6
Gcat,Gcat,	NM_001161712,NM_013847,			Srgap3,	NM_080448,	Srgap3,	NM_080448,	chr15	79035773	chr6	112780992	6
Dpm1,	NM_010072,	Dpm1,	NM_010072,	Adamts18,	NM_172466,			chr2	168211479	chr8	113735651	6
Hbb-bt,Hbb-b2,	NM_008220,NM_016956,			Hbb-b1,Hbb-bs,	NM_001278161,NM_001201391,			chr7	103812645	chr7	103826653	6
Nf2,Nf2,Nf2,Nf2,Nf2,	NM_001252251,NM_001252252,NM_001252253,NM_010898,NM_001252250,	Nf2,Nf2,Nf2,Nf2,Nf2,	NM_001252251,NM_001252252,NM_001252253,NM_010898,NM_001252250,	Hbb-bt,Hbb-b2,	NM_008220,NM_016956,	Hbb-bt,Hbb-b2,	NM_008220,NM_016956,	chr11	4820395	chr7	103812683	6
Hba-a2,Hba-a1,	NM_001083955,NM_008218,	Hba-a2,Hba-a1,	NM_001083955,NM_008218,	Casq2,	NM_009814,			chr11	32297121	chr3	102130589	5
Efhb,	NM_172497,			Ssrp1,Ssrp1,	NM_182990,NM_001136081,	Ssrp1,Ssrp1,	NM_182990,NM_001136081,	chr17	53453214	chr2	85041021	5
Hba-a2,Hba-a1,	NM_001083955,NM_008218,			Hbb-b1,Hbb-bs,	NM_001278161,NM_001201391,	Hbb-b1,Hbb-bs,	NM_001278161,NM_001201391,	chr11	32297209	chr7	103826721	5
Rars,	NM_025936,	Rars,	NM_025936,	Phf3,	NM_001081080,	Phf3,	NM_001081080,	chr11	35809799	chr1	30803882	5
Syt2,	NM_009307,			Alad,Alad,	NM_001276446,NM_008525,	Alad,Alad,	NM_001276446,NM_008525,	chr1	134706245	chr4	62512963	5
Lect1,	NM_010701,			Igf2,Igf2,Igf2,	NM_001122736,NM_010514,NM_001122737,			chr14	79650046	chr7	142652049	5
Erbb4,	NM_010154,			Afp,	NM_007423,	Afp,	NM_007423,	chr1	68071826	chr5	90492649	5
Cdk7,	NM_009874,	Cdk7,	NM_009874,	Suco,	NM_172645,			chr13	100730457	chr1	161821988	5
Rbm20,	NM_001170847,			Fh1,	NM_010209,	Fh1,	NM_010209,	chr19	53720110	chr1	175601566	5
Tmem232,Tmem232,Tmem232,	NM_001008973,NM_001289486,NM_001289485,			Hprt,	NM_013556,	Hprt,	NM_013556,	chr17	65395779	chrX	53021069	5
H2afy,H2afy,H2afy,H2afy,	NM_001159514,NM_012015,NM_001159513,NM_001159515,	H2afy,H2afy,H2afy,H2afy,	NM_001159514,NM_012015,NM_001159513,NM_001159515,	Afap1,	NM_027373,			chr13	56128276	chr5	35918048	5
Cers2,	NM_029789,	Cers2,	NM_029789,	Xpo6,	NM_028816,			chr3	95320224	chr7	126165799	5
Afp,	NM_007423,	Afp,	NM_007423,	Afp,	NM_007423,	Afp,	NM_007423,	chr5	90496095	chr5	90497246	5
Hbb-b1,Hbb-bs,	NM_001278161,NM_001201391,	Hbb-b1,Hbb-bs,	NM_001278161,NM_001201391,	Hbb-b1,Hbb-bs,	NM_001278161,NM_001201391,	Hbb-b1,Hbb-bs,	NM_001278161,NM_001201391,	chr7	103826681	chr7	103826785	4
Katna1,	NM_011835,	Katna1,	NM_011835,	Gm6524,	NR_028307,			chr10	7762799	chr8	11693227	4
Ndufs6,Ndufs6,	NM_010888,NR_033306,	Ndufs6,	NM_010888,	Slc28a1,	NM_001004184,			chr13	73327442	chr7	81161609	4
Atp5a1,	NM_007505,	Atp5a1,	NM_007505,	Pappa2,	NM_001085376,	Pappa2,	NM_001085376,	chr18	77779226	chr1	158832837	4
Hbb-bt,Hbb-b2,	NM_008220,NM_016956,			Hbb-b1,Hbb-bs,	NM_001278161,NM_001201391,			chr7	103813665	chr7	103827671	4
Hdgf,	NM_008231,	Hdgf,	NM_008231,	Mageb16,Mageb16,	NM_001113734,NM_028025,			chr3	87913144	chrX	79631731	4
Dock2,	NM_033374,			Wbp2,	NM_016852,	Wbp2,	NM_016852,	chr11	34528449	chr11	116081323	4
Lrrc66,	NM_153568,			Hbb-b1,Hbb-bs,	NM_001278161,NM_001201391,	Hbb-b1,Hbb-bs,	NM_001278161,NM_001201391,	chr5	73627712	chr7	103827504	4
Lamc3,	NM_011836,			Psmc3,	NM_008948,	Psmc3,	NM_008948,	chr2	31909033	chr2	91054330	4
Hbb-b1,Hbb-bs,	NM_001278161,NM_001201391,			Zdhhc3,	NM_026917,			chr7	103827894	chr9	123077121	4
Stim2,	NM_001081103,			Tmcc1,	NM_177412,			chr5	54034648	chr6	116174496	4
Hbb-bt,Hbb-b2,	NM_008220,NM_016956,	Hbb-bt,Hbb-b2,	NM_008220,NM_016956,	Hbb-b1,Hbb-bs,	NM_001278161,NM_001201391,	Hbb-b1,Hbb-bs,	NM_001278161,NM_001201391,	chr7	103812683	chr7	103826689	4
Bc1,Stk11,	NR_038088,NM_011492,			Sox5,Sox5,Sox5,	NM_001113559,NM_001243163,NM_011444,			chr10	80124888	chr6	144172560	4
Cox6b1,	NM_025628,			Rpl14,	NM_025974,	Rpl14,	NM_025974,	chr7	30621006	chr9	120574201	4
Hbb-bt,Hbb-b2,	NM_008220,NM_016956,	Hbb-bt,Hbb-b2,	NM_008220,NM_016956,	Hbb-b1,Hbb-bs,	NM_001278161,NM_001201391,	Hbb-b1,Hbb-bs,	NM_001278161,NM_001201391,	chr7	103812691	chr7	103826761	4
Myl12b,	NM_023402,	Myl12b,	NM_023402,	Myl12a,	NM_026064,	Myl12a,	NM_026064,	chr17	70977127	chr17	70996774	4
Hbq1b,	NM_001033981,			Hbq1a,	NM_175000,	Hbq1a,	NM_175000,	chr11	32287429	chr11	32300157	4
Ahsg,Ahsg,Ahsg,Ahsg,	NM_001276449,NM_001276450,NM_013465,NR_075099,			Man2a1,	NM_008549,			chr16	22899135	chr17	64731651	4
Asap2,Asap2,Asap2,	NM_001004364,NM_001098168,NM_001135192,			Pfdn1,	NM_026027,	Pfdn1,	NM_026027,	chr12	21142224	chr18	36404456	4
Asap1,Asap1,Asap1,Asap1,Asap1,	NM_001276467,NM_001276463,NM_001276462,NM_010026,NM_001276461,	Asap1,Asap1,Asap1,Asap1,Asap1,	NM_001276467,NM_001276463,NM_001276462,NM_010026,NM_001276461,	Asap1,Asap1,Asap1,Asap1,Asap1,	NM_001276467,NM_001276463,NM_001276462,NM_010026,NM_001276461,			chr15	64208554	chr15	64312347	4
Lrrc66,	NM_153568,			Hbb-bt,Hbb-b2,	NM_008220,NM_016956,	Hbb-bt,Hbb-b2,	NM_008220,NM_016956,	chr5	73627712	chr7	103813495	4
Cd24a,	NM_009846,			Hs6st3,	NM_015820,			chr10	43583470	chr14	119644935	4
Rfx2,Rfx2,	NM_009056,NM_027787,	Rfx2,Rfx2,	NM_009056,NM_027787,	Rfx1,	NM_009055,	Rfx1,	NM_009055,	chr17	56780754	chr8	84094949	4
Ppp1ca,	NM_031868,			Arhgap32,	NM_001195632,			chr19	4194691	chr9	32195361	4
Zc3h7a,Zc3h7a,	NM_145931,NR_027502,			Tbl1xr1,	NM_030732,			chr16	11144097	chr3	22077242	4
Slc25a13,Slc25a13,	NM_015829,NM_001177572,			Emc8,	NM_010926,	Emc8,	NM_010926,	chr6	6189491	chr8	120658247	4
Bcas3,Bcas3,Bcas3,	NM_001166643,NM_001166642,NM_138681,	Bcas3,Bcas3,Bcas3,	NM_001166643,NM_001166642,NM_138681,	Bcas3,Bcas3,Bcas3,2610027K06Rik,	NM_001166643,NM_001166642,NM_138681,NR_077059,	Bcas3,Bcas3,Bcas3,	NM_001166643,NM_001166642,NM_138681,	chr11	85583993	chr11	85801784	4
Ptpn3,	NM_011207,			Wipi2,	NM_178398,	Wipi2,	NM_178398,	chr4	57249016	chr5	142663141	4
Wdhd1,	NM_172598,	Wdhd1,	NM_172598,	Rsu1,	NM_009105,			chr14	47244984	chr2	13264512	4
Cntnap5c,	NM_001081653,			Hbb-bt,Hbb-b2,	NM_008220,NM_016956,			chr17	58045688	chr7	103812638	4
Fam49b,	NM_144846,	Fam49b,	NM_144846,	Ankrd29,	NM_001190371,			chr15	63943183	chr18	12295145	3
Polr3e,Polr3e,	NM_001164096,NM_025298,			Polr3e,Polr3e,	NM_001164096,NM_025298,			chr7	120946323	chr7	120947104	3
Alb,	NM_009654,	Alb,	NM_009654,	Hbb-b1,Hbb-bs,	NM_001278161,NM_001201391,	Hbb-b1,Hbb-bs,	NM_001278161,NM_001201391,	chr5	90462814	chr7	103827484	3
Tax1bp1,	NM_025816,	Tax1bp1,	NM_025816,	Tax1bp1,	NM_025816,	Tax1bp1,	NM_025816,	chr6	52746720	chr6	52751156	3
Olfml2b,	NM_177068,	Olfml2b,	NM_177068,	Anxa5,	NM_009673,			chr1	170666793	chr3	36473514	3
5430435G22Rik,	NM_145509,			Alb,	NM_009654,	Alb,	NM_009654,	chr1	131690018	chr5	90472586	3
Patl2,	NM_026251,			Pld3,	NM_011116,			chr2	122139213	chr7	27532156	3
Vmp1,	NM_029478,			Rpl13a,	NM_009438,	Rpl13a,	NM_009438,	chr11	86630614	chr7	45126211	3
Klf12,	NM_010636,			Prpf19,Prpf19,Prpf19,	NM_134129,NM_001253843,NM_001253844,	Prpf19,Prpf19,Prpf19,	NM_134129,NM_001253843,NM_001253844,	chr14	100128982	chr19	10903742	3
Hba-a2,Hba-a1,	NM_001083955,NM_008218,	Hba-a2,Hba-a1,	NM_001083955,NM_008218,	Hbb-bt,Hbb-b2,	NM_008220,NM_016956,	Hbb-bt,Hbb-b2,	NM_008220,NM_016956,	chr11	32296882	chr7	103812679	3
Kcnma1,Kcnma1,Kcnma1,Kcnma1,Kcnma1,Kcnma1,Kcnma1,Kcnma1,Kcnma1,Kcnma1,Kcnma1,Kcnma1,Kcnma1,Kcnma1,Kcnma1,Kcnma1,Kcnma1,Kcnma1,Kcnma1,Kcnma1,Kcnma1,Kcnma1,	NM_001253377,NM_001253361,NM_001253376,NM_001253365,NM_001253360,NM_001253370,NM_001253363,NM_001253359,NM_001253378,NM_001253367,NM_001253358,NM_001253372,NM_001253362,NM_001253373,NM_001253366,NM_001253371,NM_001253364,NM_001253368,NM_001253369,NM_001253375,NM_010610,NM_001253374,			Ptms,	NM_026988,			chr14	23775041	chr6	124913978	3
Col6a3,Col6a3,	NM_001243008,NM_001243009,			Rps9,	NM_029767,	Rps9,	NM_029767,	chr1	90795262	chr7	3706795	3
Ptprf,	NM_011213,	Ptprf,	NM_011213,	Ptpn13,	NM_011204,	Ptpn13,	NM_011204,	chr4	118212113	chr5	103597692	3
Lsm12,	NM_172947,			Btbd8,	NM_001255991,			chr11	102163934	chr5	107478385	3
Fga,Fga,	NM_001111048,NM_010196,	Fga,Fga,	NM_001111048,NM_010196,	Hbb-b1,Hbb-bs,	NM_001278161,NM_001201391,	Hbb-b1,Hbb-bs,	NM_001278161,NM_001201391,	chr3	83031523	chr7	103826674	3
Cyp2ab1,	NM_183158,			Lamp1,	NM_010684,	Lamp1,	NM_010684,	chr16	20320797	chr8	13165851	3
Vrk3,	NM_133945,	Vrk3,	NM_133945,	Gabrg3,	NM_008074,			chr7	44764875	chr7	57055737	3
Rassf3,	NM_138956,			Hecw2,Hecw2,	NM_172655,NM_001001883,			chr10	121411164	chr1	53936462	3
Ptms,	NM_026988,	Ptms,	NM_026988,	Ptms,	NM_026988,	Ptms,	NM_026988,	chr6	124914407	chr6	124914703	3
Stk10,	NM_009288,			Ptma,	NM_008972,			chr11	32587082	chr1	86530438	3
Cd24a,	NM_009846,			Hs6st3,	NM_015820,			chr10	43583970	chr14	119649331	3
Uqcr11,	NM_025650,			Rph3a,	NM_011286,			chr10	80404162	chr5	120972360	3
Lrp1b,	NM_053011,			Ran,	NM_009391,	Ran,	NM_009391,	chr2	41987666	chr5	129022395	3
Cluap1,	NM_029738,			Ptma,	NM_008972,			chr16	3927302	chr1	86530575	3
Ppp1r18,Ppp1r18,Ppp1r18,	NM_001146711,NM_001146710,NM_175242,			Trim26,Trim26,Trim26,	NM_001286727,NM_001286726,NM_001025599,			chr17	35875227	chr17	36840465	3
Tnks2,	NM_001163635,			U2af2,U2af2,	NM_133671,NM_001205231,	U2af2,U2af2,	NM_133671,NM_001205231,	chr19	36838785	chr7	5067550	3
Atg10,	NM_025770,			Rps14,	NM_020600,	Rps14,	NM_020600,	chr13	91220680	chr18	60776994	3
Cd24a,	NM_009846,			Hs6st3,	NM_015820,			chr10	43583069	chr14	119644539	3
Hnrnpul2,	NM_001081196,			Pde1c,Pde1c,Pde1c,Pde1c,Pde1c,Pde1c,Pde1c,Pde1c,	NM_001159957,NM_001159953,NM_001159952,NM_001025568,NM_001159960,NM_001159956,NM_011054,NM_001159955,			chr19	8833661	chr6	56308842	3
Hba-a2,Hba-a1,	NM_001083955,NM_008218,	Hba-a2,Hba-a1,	NM_001083955,NM_008218,	Hba-a2,Hba-a1,	NM_001083955,NM_008218,			chr11	32297139	chr11	32297217	3
Prkca,	NM_011101,			Tfeb,Tfeb,Tfeb,	NM_011549,NM_001161722,NM_001161723,	Tfeb,Tfeb,Tfeb,	NM_011549,NM_001161722,NM_001161723,	chr11	108201537	chr17	47788145	3
Stambpl1,	NM_029682,	Stambpl1,	NM_029682,	Stambp,	NM_024239,	Stambp,	NM_024239,	chr19	34235333	chr6	83556411	3
Gsta3,Gsta3,Gsta3,	NM_010356,NM_001288617,NM_001077353,			Gsta3,Gsta3,Gsta3,	NM_010356,NM_001288617,NM_001077353,	Gsta3,Gsta3,Gsta3,	NM_010356,NM_001288617,NM_001077353,	chr1	21262790	chr1	21262879	3
Rnf157,	NM_027258,			Ncoa1,	NM_010881,			chr11	116382980	chr12	4459912	3
Zbtb7c,	NM_145356,			Car2,	NM_009801,			chr18	76075996	chr3	14900561	3
Cct4,	NM_009837,			4732471J01Rik,	NR_015569,			chr11	23002163	chr7	25442474	3
Hsp90ab1,	NM_008302,	Hsp90ab1,	NM_008302,	Ryr3,	NM_177652,			chr17	45568354	chr2	112714621	3
Thsd7b,	NM_172485,			Nup54,	NM_183392,	Nup54,	NM_183392,	chr1	129797849	chr5	92430817	3
Hbb-bt,Hbb-b2,	NM_008220,NM_016956,	Hbb-bt,Hbb-b2,	NM_008220,NM_016956,	Hbb-b1,Hbb-bs,	NM_001278161,NM_001201391,	Hbb-b1,Hbb-bs,	NM_001278161,NM_001201391,	chr7	103813802	chr7	103827806	3
Slc8b1,Slc8b1,Slc8b1,	NM_001177595,NM_001177594,NM_133221,			Hbb-bt,Hbb-b2,	NM_008220,NM_016956,	Hbb-bt,Hbb-b2,	NM_008220,NM_016956,	chr5	120513173	chr7	103813566	3
Hbb-bt,Hbb-b2,	NM_008220,NM_016956,	Hbb-bt,Hbb-b2,	NM_008220,NM_016956,	Hbb-b1,Hbb-bs,	NM_001278161,NM_001201391,	Hbb-b1,Hbb-bs,	NM_001278161,NM_001201391,	chr7	103812744	chr7	103826708	3
Slc8b1,Slc8b1,Slc8b1,	NM_001177595,NM_001177594,NM_133221,			Hbb-b1,Hbb-bs,	NM_001278161,NM_001201391,	Hbb-b1,Hbb-bs,	NM_001278161,NM_001201391,	chr5	120513172	chr7	103827576	3
Ppil2,Ppil2,Ppil2,	NM_001252445,NM_144954,NM_001252444,	Ppil2,Ppil2,Ppil2,	NM_001252445,NM_144954,NM_001252444,	Stk33,	NM_054103,			chr16	17096788	chr7	109388678	3
Rps29,	NM_009093,	Rps29,	NM_009093,	Unc13c,	NM_001081153,			chr12	69158747	chr9	73515039	3
Mir3098,	NR_037281,			H19,	NR_001592,			chr2	131486451	chr7	142576115	3
Ncl,	NM_010880,	Ncl,	NM_010880,	Ncl,	NM_010880,	Ncl,	NM_010880,	chr1	86350811	chr1	86350891	3
H2afy2,	NM_207000,	H2afy2,	NM_207000,	H2afy3,Pvt1,	NR_003523,NR_003368,			chr10	61751826	chr15	62219006	3
Slc4a1,	NM_011403,	Slc4a1,	NM_011403,	Slc4a3,	NM_009208,	Slc4a3,	NM_009208,	chr11	102351356	chr1	75557626	3
Slc25a39,	NM_026542,			Aff2,	NM_008032,			chr11	102403241	chrX	69464019	3
Lsm12,	NM_172947,	Lsm12,	NM_172947,	Btbd8,	NM_001255991,			chr11	102165456	chr5	107478715	3
Safb2,	NM_001029979,			Prex1,	NM_177782,	Prex1,	NM_177782,	chr17	56566877	chr2	166611645	3
Hba-a2,Hba-a1,	NM_001083955,NM_008218,	Hba-a2,Hba-a1,	NM_001083955,NM_008218,	Oas3,	NM_145226,	Oas3,	NM_145226,	chr11	32297121	chr5	120773990	3
Lrrc58,	NM_177093,			Skint6,	NM_001103199,			chr16	37885089	chr4	112964800	3
Elavl2,Elavl2,Elavl2,Elavl2,	NM_010486,NM_001177883,NM_207686,NM_207685,			Nme6,	NM_018757,			chr4	91365468	chr9	109833294	3
Bckdhb,	NM_199195,			Bckdhb,	NM_199195,	Bckdhb,	NM_199195,	chr9	83951802	chr9	83952600	3
Abca3,Abca3,	NM_001039581,NM_013855,			Ipo9,	NM_153774,	Ipo9,	NM_153774,	chr17	24405242	chr1	135386737	3
Hadh,	NM_008212,			Mthfd2l,	NM_026788,			chr3	131233915	chr5	90988618	3
Nbea,	NM_030595,	Nbea,	NM_030595,	Lrba,Lrba,Lrba,	NM_001077688,NM_001077687,NM_030695,	Lrba,Lrba,Lrba,	NM_001077688,NM_001077687,NM_030695,	chr3	55717776	chr3	86619509	3
Txndc9,	NM_172054,	Txndc9,	NM_172054,	BC035044,BC035044,	NM_001254947,NM_001254946,			chr1	37994107	chr6	128884037	3
Hba-a2,Hba-a1,	NM_001083955,NM_008218,	Hba-a2,Hba-a1,	NM_001083955,NM_008218,	Hbb-b1,Hbb-bs,	NM_001278161,NM_001201391,	Hbb-b1,Hbb-bs,	NM_001278161,NM_001201391,	chr11	32297115	chr7	103826702	3
Eef1b2,	NM_018796,	Eef1b2,	NM_018796,	Nup210l,	NM_029937,			chr1	63179485	chr3	90126936	3
Ctsb,	NM_007798,			Mir3471-1,	NR_037304,			chr14	63143042	chr5	23867635	3
Mknk2,	NM_021462,	Mknk2,	NM_021462,	Fam110a,Fam110a,Fam110a,Fam110a,	NM_001289150,NM_146127,NM_028666,NM_001289151,			chr10	80668944	chr2	151972502	3
Rsl1d1,	NM_025546,	Rsl1d1,	NM_025546,	Rsl1d1,	NM_025546,	Rsl1d1,	NM_025546,	chr16	11193670	chr16	11194491	3
Fth1,Fth1,	NR_073181,NM_010239,			Ntm,	NM_172290,			chr19	9982780	chr9	29961137	3
Hbb-bt,Hbb-b2,	NM_008220,NM_016956,			Hbb-b1,Hbb-bs,	NM_001278161,NM_001201391,			chr7	103812855	chr7	103826862	3
Slk,Slk,	NM_009289,NM_001164639,			Lpar1,Lpar1,Lpar1,	NM_010336,NM_172989,NM_001290486,			chr19	47641943	chr4	58438398	3
Usp34,	NM_001190401,			Afp,	NM_007423,			chr11	23362783	chr5	90500394	2
Cep128,	NM_181815,			Bpgm,	NM_007563,	Bpgm,	NM_007563,	chr12	91384233	chr6	34504270	2
Ptbp1,BC005764,Ptbp1,Bc1,Ptbp1,	NM_001283013,NM_001170935,NM_008956,NR_038088,NM_001077363,			Agfg1,	NM_010472,			chr10	79864026	chr1	82860914	2
Cpt1a,	NM_013495,			Afp,	NM_007423,	Afp,	NM_007423,	chr19	3342430	chr5	90496143	2
Taf1a,Taf1a,Taf1a,Taf1a,	NM_001277958,NM_001277959,NM_001277957,NM_021466,			U2af2,U2af2,	NM_133671,NM_001205231,			chr1	183398916	chr7	5079340	2
Iqce,	NM_028833,			Serbp1,Serbp1,Serbp1,Serbp1,	NM_001113566,NM_025814,NM_001113565,NM_001113564,			chr5	140683791	chr6	67284069	2
F2,	NM_010168,	F2,	NM_010168,	Hbb-bt,Hbb-b2,	NM_008220,NM_016956,			chr2	91629229	chr7	103812575	2
Ccar1,	NM_026201,	Ccar1,	NM_026201,	Hba-a2,Hba-a1,	NM_001083955,NM_008218,	Hba-a2,Hba-a1,	NM_001083955,NM_008218,	chr10	62745338	chr11	32297138	2
4933428G20Rik,Arhgap23,	NM_001289118,NM_021493,			Igsf3,	NM_207205,	Igsf3,	NM_207205,	chr11	97500106	chr3	101455131	2
Sgk3,Sgk3,	NM_133220,NM_177547,			Rpa3,	NM_026632,	Rpa3,	NM_026632,	chr1	9802378	chr6	8258999	2
Abcd2,	NM_011994,	Abcd2,	NM_011994,	Hbb-bt,Hbb-b2,	NM_008220,NM_016956,	Hbb-bt,Hbb-b2,	NM_008220,NM_016956,	chr15	91190669	chr7	103813603	2
Atg5,	NM_053069,			Blm,Blm,	NM_001042527,NM_007550,	Blm,Blm,	NM_001042527,NM_007550,	chr10	44347204	chr7	80466913	2
Kng2,Kng2,Kng2,	NM_001102409,NM_201375,NM_001102410,	Kng2,Kng2,Kng2,	NM_001102409,NM_201375,NM_001102410,	Kng1,Kng1,Kng1,	NM_001102411,NM_023125,NM_001102412,	Kng1,Kng1,Kng1,	NM_001102411,NM_023125,NM_001102412,	chr16	22997248	chr16	23077339	2
Obscn,Obscn,	NM_199152,NM_001171512,			Tomm40,Tomm40,	NM_016871,NM_001109748,			chr11	59046764	chr7	19702846	2
Ulk1,	NM_009469,			Mamld1,Mamld1,	NM_001256048,NM_001081354,			chr5	110784876	chrX	71061906	2
Eif2s2,	NM_026030,	Eif2s2,	NM_026030,	Eif2s2,	NM_026030,	Eif2s2,	NM_026030,	chr2	154887738	chr2	154888322	2
Cpeb4,Cpeb4,Cpeb4,	NM_026252,NM_001290678,NM_001290676,			Minos1,Minos1,	NR_033745,NM_001163006,	Minos1,	NM_001163006,	chr11	31932906	chr4	139105022	2
H19,	NR_001592,			B230323A14Rik,	NR_040765,			chr7	142577354	chr9	69825833	2
Cactin,	NM_027381,	Cactin,	NM_027381,	Cactin,	NM_027381,	Cactin,	NM_027381,	chr10	81324360	chr10	81324448	2
Redrum,	NR_040338,			Macrod2,	NM_001013802,			chr18	54452951	chr2	141393147	2
Sord,	NM_146126,	Sord,	NM_146126,	Hbb-bt,Hbb-b2,	NM_008220,NM_016956,	Hbb-bt,Hbb-b2,	NM_008220,NM_016956,	chr2	122234929	chr7	103813866	2
Cd63,Cd63,Cd63,	NM_007653,NM_001282966,NM_001042580,			Hsd17b4,	NM_008292,			chr10	128912434	chr18	50135357	2
Gpc5,	NM_175500,			Ppbp,	NM_023785,			chr14	116323958	chr5	90769845	2
Tcp1,Acat3,Tcp1,	NM_001290712,NM_153151,NM_013686,			Acat2,	NM_009338,			chr17	12924599	chr17	12943799	2
Plagl1,	NM_009538,			Plagl1,	NM_009538,			chr10	13130583	chr10	13131323	2
Amdhd1,	NM_027908,			D330045A20Rik,	NM_175326,			chr10	93524226	chrX	139519065	2
Calm2,	NM_007589,	Calm2,	NM_007589,	1190002F15Rik,1190002F15Rik,	NR_037955,NR_037956,			chr17	87435075	chr6	134929127	2
Prnp,Prn,Prn,Prnp,	NM_011170,NM_001278259,NM_001278258,NM_001278256,			Rrbp1,Rrbp1,	NM_133626,NM_024281,			chr2	131912291	chr2	143990265	2
Serpina1a,Serpina1a,	NM_001252569,NM_009243,	Serpina1a,Serpina1a,	NM_001252569,NM_009243,	Serpina1c,	NM_009245,	Serpina1c,	NM_009245,	chr12	103855844	chr12	103897178	2
Polr2a,Polr2a,	NM_001291068,NM_009089,			Fth1,Fth1,	NR_073181,NM_010239,	Fth1,	NM_010239,	chr11	69743588	chr19	9984300	2
Ptges2,	NM_133783,			Igf2,Igf2,Igf2,	NM_001122736,NM_010514,NM_001122737,			chr2	32397311	chr7	142652659	2
Hba-a2,Hba-a1,	NM_001083955,NM_008218,	Hba-a2,Hba-a1,	NM_001083955,NM_008218,	Slc4a1,	NM_011403,			chr11	32296600	chr11	102349529	2
Lrrc47,	NM_201226,			Lrrc47,	NM_201226,			chr4	154020151	chr4	154020227	2
Gnas,Gnas,Gnas,Gnas,Gnas,Gnas,Gnas,	NM_001077507,NR_003258,NM_201616,NM_010309,NM_022000,NM_201618,NM_001077510,	Gnas,Gnas,Gnas,Gnas,	NM_001077507,NM_201616,NM_010309,NM_001077510,	Gnas,Gnas,Gnas,Gnas,Gnas,Gnas,Gnas,	NM_001077507,NR_003258,NM_201616,NM_010309,NM_022000,NM_201618,NM_001077510,			chr2	174346333	chr2	174346519	2
Zc3h7a,Zc3h7a,	NM_145931,NR_027502,			Pknox1,Pknox1,	NM_016670,NR_027493,			chr16	11144126	chr17	31565063	2
Eif5b,	NM_198303,	Eif5b,	NM_198303,	Eif5b,	NM_198303,	Eif5b,	NM_198303,	chr1	38019319	chr1	38019414	2
2210015D19Rik,	NR_015577,			Ahsg,Ahsg,Ahsg,Ahsg,	NM_001276449,NM_001276450,NM_013465,NR_075099,	Ahsg,Ahsg,Ahsg,	NM_001276449,NM_001276450,NM_013465,	chr11	5780289	chr16	22898151	2
Rpl36,	NM_018730,	Rpl36,	NM_018730,	Cux2,	NM_007804,	Cux2,	NM_007804,	chr17	56613659	chr5	121860737	2
5830417I10Rik,1500004A13Rik,	NR_028359,NR_015498,			Gon4l,Gon4l,	NM_001242372,NM_027389,	Gon4l,Gon4l,	NM_001242372,NM_027389,	chr3	88825494	chr3	88900032	2
Tfdp1,Tfdp1,Tfdp1,Tfdp1,	NM_001291768,NM_009361,NM_001291766,NM_001291765,	Tfdp1,Tfdp1,Tfdp1,Tfdp1,	NM_001291768,NM_009361,NM_001291766,NM_001291765,	Tfdp1,Tfdp1,Tfdp1,Tfdp1,	NM_001291768,NM_009361,NM_001291766,NM_001291765,	Tfdp1,Tfdp1,Tfdp1,Tfdp1,	NM_001291768,NM_009361,NM_001291766,NM_001291765,	chr8	13370544	chr8	13370955	2
Tmbim6,Tmbim6,Tmbim6,Tmbim6,	NM_001171034,NM_001171035,NM_001171036,NM_026669,			Tmbim6,Tmbim6,Tmbim6,Tmbim6,	NM_001171034,NM_001171035,NM_001171036,NM_026669,			chr15	99409212	chr15	99409296	2
Phb,	NM_008831,	Phb,	NM_008831,	Fyb,Fyb,	NM_011815,NM_001278269,			chr11	95675655	chr15	6654403	2
Rac1,	NM_009007,			Sh3kbp1,Sh3kbp1,Sh3kbp1,Sh3kbp1,Sh3kbp1,	NR_110970,NR_110969,NM_001135727,NM_001135728,NM_021389,			chr5	143505940	chrX	159896313	2
Hbb-b1,Hbb-bs,	NM_001278161,NM_001201391,			Apoa1,	NM_009692,	Apoa1,	NM_009692,	chr7	103827889	chr9	46230353	2
Cdc37l1,	NM_025950,	Cdc37l1,	NM_025950,	Psrc1,Psrc1,	NM_019976,NM_001190161,			chr19	29007695	chr3	108387549	2
Mthfd1l,Mthfd1l,Mthfd1l,	NM_172308,NM_001170786,NM_001170785,			Rnf4,	NM_011278,	Rnf4,	NM_011278,	chr10	3992586	chr5	34348742	2
Hbb-b1,Hbb-bs,	NM_001278161,NM_001201391,			Hbb-b1,Hbb-bs,	NM_001278161,NM_001201391,			chr7	103826600	chr7	103827894	2
Hbb-b1,Hbb-bs,	NM_001278161,NM_001201391,			Hmg20a,	NM_025812,			chr7	103827896	chr9	56490216	2
Myh9,	NM_022410,			Tspan32,Tspan32,Tspan32,Tspan32,	NM_001128080,NM_001128081,NM_001128082,NM_020286,			chr15	77760800	chr7	143019296	2
Slbp,Slbp,Slbp,	NM_001289725,NM_001289724,NM_009193,			Rnf216,Rnf216,	NM_207110,NM_080561,			chr5	33640298	chr5	143099532	2
Nsmce4a,	NM_001162855,			Nsmce4a,	NM_001162855,			chr7	130532546	chr7	130532627	2
Hbb-bt,Hbb-b2,	NM_008220,NM_016956,			Hbb-b1,Hbb-bs,	NM_001278161,NM_001201391,			chr7	103813116	chr7	103827126	2
Wdr45b,	NM_025793,			Crebzf,Crebzf,Crebzf,Crebzf,	NR_073436,NM_145151,NR_073437,NR_073438,			chr11	121339323	chr7	90445886	2
Ube2g2,	NM_019803,			Hbb-bt,Hbb-b2,	NM_008220,NM_016956,	Hbb-bt,Hbb-b2,	NM_008220,NM_016956,	chr10	77644892	chr7	103813498	2
Serpina1a,Serpina1a,	NM_001252569,NM_009243,	Serpina1a,Serpina1a,	NM_001252569,NM_009243,	Serpina1c,	NM_009245,	Serpina1c,	NM_009245,	chr12	103855775	chr12	103897110	2
Dapk3,Dapk3,Dapk3,	NM_001190473,NM_007828,NM_001190474,	Dapk3,Dapk3,Dapk3,	NM_001190473,NM_007828,NM_001190474,	Hba-a2,Hba-a1,	NM_001083955,NM_008218,			chr10	81189975	chr11	32297213	2
Hspa9,	NM_010481,	Hspa9,	NM_010481,	Hspa9,	NM_010481,	Hspa9,	NM_010481,	chr18	34938330	chr18	34939024	2
Vps54,Vps54,	NM_139061,NM_001290628,			Acad9,	NM_172678,			chr11	21279742	chr3	36091229	2
Scd2,	NM_009128,			Tmcc1,	NM_177412,			chr19	44304770	chr6	116185103	2
4732471J01Rik,4732471J01Rik,	NR_073027,NR_015569,			Relt,	NM_177073,	Relt,	NM_177073,	chr7	25422726	chr7	100851713	2
Bdnf,Bdnf,Bdnf,Bdnf,Bdnf,Bdnf,Bdnf,Bdnf,Bdnf,	NM_001285420,NM_001285419,NM_007540,NM_001285417,NM_001048142,NM_001048139,NM_001285416,NM_001285418,NM_001048141,			Selt,	NM_001040396,			chr2	109704950	chr3	58591042	2
Tln1,	NM_011602,	Tln1,	NM_011602,	Tln1,	NM_011602,	Tln1,	NM_011602,	chr4	43556676	chr4	43556744	2
Gm5483,	NM_001082547,	Gm5483,	NM_001082547,	Gm5416,	NM_001082542,	Gm5416,	NM_001082542,	chr16	36187913	chr16	36213618	2
Itsn2,Itsn2,	NM_011365,NM_001198968,			Sf3a3,	NM_029157,			chr12	4689465	chr4	124721457	2
Me2,	NM_145494,	Me2,	NM_145494,	Me3,	NM_181407,	Me3,	NM_181407,	chr18	73796313	chr7	89796619	2
Serpina6,	NM_007618,			Fam63b,	NM_172772,	Fam63b,	NM_172772,	chr12	103646769	chr9	70656509	2
Slc4a1,	NM_011403,			Lmna,Lmna,	NM_001111102,NM_001002011,			chr11	102350208	chr3	88500522	2
Ugt2b35,	NM_172881,			Ugt2b37,	NM_053215,	Ugt2b37,	NM_053215,	chr5	87008134	chr5	87242919	2
Rpl8,	NM_012053,	Rpl8,	NM_012053,	Rpl8,	NM_012053,	Rpl8,	NM_012053,	chr15	76904595	chr15	76904672	2
Xrcc6bp1,Xrcc6bp1,	NM_001159559,NM_026858,			Abi3,Phospho1,Abi3,	NM_001163464,NM_153104,NM_025659,	Phospho1,	NM_153104,	chr10	126900974	chr11	95831156	2
Prim1,	NM_008921,	Prim1,	NM_008921,	Rad21,	NM_009009,	Rad21,	NM_009009,	chr10	128027088	chr15	51966608	2
Tmem119,	NM_146162,	Tmem119,	NM_146162,	Hbb-b1,Hbb-bs,	NM_001278161,NM_001201391,	Hbb-b1,Hbb-bs,	NM_001278161,NM_001201391,	chr5	113795400	chr7	103827811	2
Tmbim6,Tmbim6,Tmbim6,Tmbim6,	NM_001171034,NM_001171035,NM_001171036,NM_026669,			Tmbim6,Tmbim6,Tmbim6,Tmbim6,	NM_001171034,NM_001171035,NM_001171036,NM_026669,			chr15	99408999	chr15	99409062	2
Tbc1d10a,	NM_134023,	Tbc1d10a,	NM_134023,	Gm10649,	NR_028579,			chr11	4209925	chr8	76879689	2
Nf2,Nf2,Nf2,Nf2,Nf2,	NM_001252251,NM_001252252,NM_001252253,NM_010898,NM_001252250,			Tpr,	NM_133780,			chr11	4791873	chr1	150435641	2
Hbb-b1,Hbb-bs,	NM_001278161,NM_001201391,	Hbb-b1,Hbb-bs,	NM_001278161,NM_001201391,	Reps2,Reps2,	NM_178256,NM_001290633,			chr7	103826703	chrX	162495626	2
Anp32e,Anp32e,Anp32e,	NM_023210,NM_001253757,NM_001253758,			Anp32e,Anp32e,Anp32e,	NM_023210,NM_001253757,NM_001253758,	Anp32e,Anp32e,Anp32e,	NM_023210,NM_001253757,NM_001253758,	chr3	95944304	chr3	95944360	2
Zc3h7a,Zc3h7a,	NM_145931,NR_027502,			Col6a6,	NM_001102607,			chr16	11144111	chr9	105819354	2
Itih2,	NM_010582,	Itih2,	NM_010582,	Itih2,	NM_010582,	Itih2,	NM_010582,	chr2	10097914	chr2	10098054	2
Fbxl7,	NM_176959,			Cxxc1,	NM_028868,			chr15	26887176	chr18	74219381	2
2410012E07Rik,	NR_045939,			Afp,	NM_007423,			chr14	70871925	chr5	90490777	2
Mthfd1l,Mthfd1l,Mthfd1l,	NM_172308,NM_001170786,NM_001170785,			Rnf4,	NM_011278,			chr10	3994510	chr5	34352964	2
4930453N24Rik,	NM_026273,	4930453N24Rik,	NM_026273,	Frmd4b,	NM_145148,			chr16	64770736	chr6	97449862	2
Serf2,Serf2,Serf2,	NM_001290837,NR_110986,NM_011354,	Serf2,Serf2,	NM_001290837,NM_011354,	Fam221b,	NM_175517,			chr2	121450013	chr4	43664095	2
Cd24a,	NM_009846,			Hs6st3,	NM_015820,			chr10	43583057	chr14	119644523	2
Jazf1,	NM_173406,			Dctn5,	NM_021608,			chr6	53046580	chr7	122148281	2
March3,	NM_177115,			AI462493,	NM_001160356,	AI462493,	NM_001160356,	chr18	56784238	chr19	8880775	2
Cdk11b,	NM_007661,			E430016F16Rik,	NR_015542,			chr4	155649009	chr7	78645071	2
Pip5k1a,	NM_008847,			Mt1,	NM_013602,	Mt1,	NM_013602,	chr3	95097255	chr8	94179887	2
Hba-a2,Hba-a1,	NM_001083955,NM_008218,	Hba-a2,Hba-a1,	NM_001083955,NM_008218,	Dnajc30,	NM_025362,			chr11	32297135	chr5	135065034	2
Snx2,	NM_026386,	Snx2,	NM_026386,	Snx30,	NM_172468,			chr18	53218118	chr4	59834028	2
Mpp1,	NM_008621,	Mpp1,	NM_008621,	Mpp1,	NM_008621,	Mpp1,	NM_008621,	chrX	75113593	chrX	75114269	2
Rrp7a,Serhl,	NM_029101,NM_023475,			Fam162a,	NM_027342,	Fam162a,	NM_027342,	chr15	83116442	chr16	36052302	2
Psip1,Psip1,	NM_133948,NM_001290527,			Vmn2r53,	NM_001104644,			chr4	83462424	chr7	12604033	2
Cacul1,Cacul1,Cacul1,	NM_030197,NM_001172096,NM_001172097,			Aplp2,Aplp2,Aplp2,	NM_001102456,NM_009691,NM_001102455,			chr19	60527897	chr9	31187142	2
Zfp839,Zfp839,	NM_001199785,NM_028365,			Mpc1,4930506C21Rik,	NM_018819,NR_073374,			chr12	110858472	chr17	8297255	2
Ssb,Ssb,	NM_001110145,NM_009278,	Ssb,Ssb,	NM_001110145,NM_009278,	Mettl5,Mettl5,Ssb,Ssb,	NM_029280,NR_110977,NM_001110145,NM_009278,	Ssb,Ssb,	NM_001110145,NM_009278,	chr2	69870801	chr2	69871200	2
Fam221b,	NM_175517,			Fam221b,	NM_175517,			chr4	43664006	chr4	43664095	2
Smarce1,	NM_020618,	Smarce1,	NM_020618,	Xpo7,	NM_023045,			chr11	99213131	chr14	70762714	2
Bsg,Bc1,Bsg,	NM_009768,NR_038088,NM_001077184,			Gm5424,Ass1,	NR_002687,NM_007494,			chr10	79711570	chr2	31476518	2
Rag2,	NM_009020,			Cep85,	NM_144527,			chr2	101631436	chr4	134186942	2
Tcf3,Tcf3,Tcf3,Tcf3,Tcf3,Tcf3,Tcf3,Tcf3,	NM_011548,NM_001164148,NM_001164147,NM_001164153,NM_001164150,NM_001164151,NM_001164152,NM_001164149,			Epb4.1,Epb4.1,Epb4.1,	NM_183428,NM_001128607,NM_001128606,	Epb4.1,Epb4.1,Epb4.1,	NM_183428,NM_001128607,NM_001128606,	chr10	80409935	chr4	131967907	2
Capza2,	NM_007604,			Capza2,	NM_007604,			chr6	17666412	chr6	17666493	2
S100a9,S100a9,	NM_009114,NM_001281852,	S100a9,S100a9,	NM_009114,NM_001281852,	Afp,	NM_007423,	Afp,	NM_007423,	chr3	90692755	chr5	90505073	2
Cotl1,	NM_028071,	Cotl1,	NM_028071,	Cotl1,	NM_028071,	Cotl1,	NM_028071,	chr8	119822724	chr8	119822753	2
Trpv2,	NM_011706,	Trpv2,	NM_011706,	Hbb-bt,Hbb-b2,	NM_008220,NM_016956,	Hbb-bt,Hbb-b2,	NM_008220,NM_016956,	chr11	62592227	chr7	103812657	2
Itih3,	NM_008407,	Itih3,	NM_008407,	Carkd,Carkd,	NM_026995,NM_001190357,	Carkd,Carkd,	NM_026995,NM_001190357,	chr14	30915422	chr8	11512903	2
Psap,Psap,Psap,Psap,Psap,Psap,	NM_001146124,NM_001146121,NM_001146122,NM_011179,NM_001146123,NM_001146120,			Tbc1d9,Tbc1d9,	NM_001111304,NM_027758,			chr10	60302442	chr8	83170840	2
Slc22a21,	NM_019723,	Slc22a21,	NM_019723,	Slc22a4,	NM_019687,	Slc22a4,	NM_019687,	chr11	53979464	chr11	54005547	2
8430429K09Rik,	NR_028317,			Mrpl30,	NM_027098,			chr11	3471328	chr1	37895326	2
Snrpd1,	NM_009226,	Snrpd1,	NM_009226,	Rtn3,Rtn3,Rtn3,Rtn3,Rtn3,	NM_001003934,NM_001271486,NM_053076,NM_001003933,NM_001271487,	Rtn3,Rtn3,Rtn3,Rtn3,Rtn3,	NM_001003934,NM_001271486,NM_053076,NM_001003933,NM_001271487,	chr18	10627834	chr19	7434961	2
Lrrc47,	NM_201226,			Lrrc47,	NM_201226,			chr4	154020058	chr4	154020206	2
Fcho2,	NM_172591,	Fcho2,	NM_172591,	Cdk14,	NM_011074,			chr13	98755243	chr5	4845041	2
Tpcn1,	NM_145853,			Junb,	NM_008416,			chr5	120545193	chr8	84977306	2
Hbb-b1,Hbb-bs,	NM_001278161,NM_001201391,			Cfdp1,	NM_011801,			chr7	103827895	chr8	111768622	2
Appl2,	NM_145220,			Appl2,	NM_145220,			chr10	83600084	chr10	83600146	2
Nup35,Nup35,	NM_027091,NM_001190179,	Nup35,Nup35,	NM_027091,NM_001190179,	1700003G18Rik,	NR_029433,			chr2	80644278	chr7	116083983	2
Lsp1,Lsp1,Lsp1,Prr33,Lsp1,Lsp1,Lsp1,	NM_001271509,NM_001271510,NM_001136071,NR_033261,NM_001271523,NM_001271508,NM_019391,			Otud4,Otud4,	NM_001256033,NM_001081164,	Otud4,Otud4,	NM_001256033,NM_001081164,	chr7	142494255	chr8	79673278	2
Rps27a,Rps27a,	NM_024277,NM_001033865,	Rps27a,Rps27a,	NM_024277,NM_001033865,	Ppig,	NM_001081086,			chr11	29546387	chr2	69737601	2
Ncald,Ncald,	NM_001170866,NM_134094,			Fh1,	NM_010209,	Fh1,	NM_010209,	chr15	37495038	chr1	175609801	2
Afp,	NM_007423,	Afp,	NM_007423,	Hbb-b1,Hbb-bs,	NM_001278161,NM_001201391,	Hbb-b1,Hbb-bs,	NM_001278161,NM_001201391,	chr5	90490831	chr7	103827810	2
Mphosph8,	NM_023773,			Tmem56,	NM_178936,			chr14	56694091	chr3	121249878	2
Rn45s,	NR_046233,			Armc4,	NM_001081393,			chr17	39844908	chr18	7216614	2
Gria1,Gria1,Gria1,	NM_001252403,NM_008165,NM_001113325,			9030624J02Rik,	NM_027815,	9030624J02Rik,	NM_027815,	chr11	57047695	chr7	118792561	2
Afp,	NM_007423,	Afp,	NM_007423,	Hbb-b1,Hbb-bs,	NM_001278161,NM_001201391,	Hbb-b1,Hbb-bs,	NM_001278161,NM_001201391,	chr5	90507831	chr7	103827794	2
Hbb-bt,Hbb-b2,	NM_008220,NM_016956,			Hbb-b1,Hbb-bs,	NM_001278161,NM_001201391,			chr7	103812971	chr7	103826977	2
4933428G20Rik,Arhgap23,	NM_001289118,NM_021493,			Zw10,	NM_012039,	Zw10,	NM_012039,	chr11	97491574	chr9	49057648	2
Tra2b,	NM_009186,	Tra2b,	NM_009186,	Tra2a,	NM_198102,	Tra2a,	NM_198102,	chr16	22255001	chr6	49251021	2
Golim4,Golim4,	NM_175193,NM_001291069,	Golim4,Golim4,	NM_175193,NM_001291069,	Golim4,Golim4,	NM_175193,NM_001291069,	Golim4,Golim4,	NM_175193,NM_001291069,	chr3	75886710	chr3	75886784	2
Etfa,	NM_145615,			Etfa,	NM_145615,			chr9	55455133	chr9	55455192	2
Stfa1,	NM_001082543,			BC100530,	NM_001082546,			chr16	36285142	chr16	36359619	2
Apbb1,Apbb1,Apbb1,Apbb1,	NM_001253885,NM_001253887,NM_009685,NM_001253886,	Apbb1,Apbb1,Apbb1,Apbb1,	NM_001253885,NM_001253887,NM_009685,NM_001253886,	Chordc1,	NM_025844,			chr7	105559049	chr9	18298917	2
Rpn2,	NM_019642,	Rpn2,	NM_019642,	Hbb-b1,Hbb-bs,	NM_001278161,NM_001201391,	Hbb-b1,Hbb-bs,	NM_001278161,NM_001201391,	chr2	157283592	chr7	103827563	2
Ap2b1,Ap2b1,	NM_001035854,NM_027915,			Ccna2,	NM_009828,			chr11	83381796	chr3	36571859	2
Nalcn,	NM_177393,			Pcm1,	NM_023662,			chr14	123444508	chr8	41332051	2
Mga,Mga,	NM_013720,NM_001164274,			Ptcd3,	NM_027275,			chr2	119955463	chr6	71880986	2
Afp,	NM_007423,	Afp,	NM_007423,	Afp,	NM_007423,			chr5	90508431	chr5	90508507	2
Greb1l,	NM_001083628,			Nutf2,Nutf2-ps1,	NM_026532,NR_033574,			chr18	10483491	chr8	105860704	2
1700017D01Rik,	NM_027058,			Syncrip,Syncrip,Syncrip,	NM_001284328,NM_019666,NM_019796,	Syncrip,Syncrip,Syncrip,	NM_001284328,NM_019666,NM_019796,	chr19	11122279	chr9	88464678	2
H2-K1,	NM_001001892,			H2-D1,	NM_010380,			chr17	33996562	chr17	35266776	2
Hnrnph1,	NM_021510,	Hnrnph1,	NM_021510,	Hnrnph1,	NM_021510,	Hnrnph1,	NM_021510,	chr11	50382948	chr11	50383044	2
Tmed10,	NM_026775,	Tmed10,	NM_026775,	Lyrm4,	NM_201358,			chr12	85344341	chr13	35991102	2
Arf1,Arf1,	NM_001130408,NM_007476,			Add1,Add1,Add1,	NM_013457,NM_001024458,NM_001102444,			chr11	59212159	chr5	34631770	2
Hsp90b1,	NM_011631,			Cox6a1,	NM_007748,	Cox6a1,	NM_007748,	chr10	86691055	chr5	115345851	2
R3hdm2,R3hdm2,R3hdm2,	NM_001168292,NM_027900,NM_001168293,	R3hdm2,R3hdm2,R3hdm2,	NM_001168292,NM_027900,NM_001168293,	Kcnn1,	NM_032397,			chr10	127498511	chr8	70847939	2
Ubfd1,	NM_138589,			Rhou,	NM_133955,			chr7	122079665	chr8	123662963	2
Arhgap12,Arhgap12,	NM_001039692,NM_029277,			Paics,	NM_025939,	Paics,	NM_025939,	chr18	6030143	chr5	76959409	2
Eif5,Eif5,	NM_178041,NM_173363,			Hecw2,Hecw2,	NM_172655,NM_001001883,			chr12	111545918	chr1	54045199	2
Afp,	NM_007423,	Afp,	NM_007423,	2810004N23Rik,	NM_025615,	2810004N23Rik,	NM_025615,	chr5	90504330	chr8	124841311	2
Mtif2,Mtif2,Mtif2,Mtif2,	NM_001282120,NM_133767,NM_001282118,NM_001282119,	Mtif2,Mtif2,Mtif2,Mtif2,	NM_001282120,NM_133767,NM_001282118,NM_001282119,	Psma1,	NM_011965,	Psma1,	NM_011965,	chr11	29538729	chr7	114269830	2
Smarcad1,Smarcad1,	NM_001253392,NM_007958,			Smarcad1,Smarcad1,	NM_001253392,NM_007958,			chr6	65114298	chr6	65114389	2
Filip1l,Cmss1,	NM_001040397,NM_025599,			Gnas,Gnas,Gnas,Gnas,Gnas,Gnas,Gnas,Gnas,	NM_001077507,NR_003258,NM_201616,NM_010309,NM_019690,NM_022000,NM_201618,NM_001077510,	Gnas,Gnas,	NM_201616,NM_001077510,	chr16	57391548	chr2	174330326	2
Bptf,	NM_176850,	Bptf,	NM_176850,	Trap1,	NM_026508,	Trap1,	NM_026508,	chr11	107047152	chr16	4060914	2
C1s1,C1s1,	NM_144938,NM_001097617,	C1s1,C1s1,	NM_144938,NM_001097617,	C1s2,	NM_173864,	C1s2,	NM_173864,	chr6	124540850	chr6	124635540	2
C8a,C8a,	NM_146148,NM_001290645,	C8a,C8a,	NM_146148,NM_001290645,	Hbb-b1,Hbb-bs,	NM_001278161,NM_001201391,	Hbb-b1,Hbb-bs,	NM_001278161,NM_001201391,	chr4	104861370	chr7	103826741	2
Rn45s,	NR_046233,			Apoc2,	NM_001277944,	Apoc2,	NM_001277944,	chr17	39847781	chr7	19671767	2
Zfp839,Zfp839,	NM_001199785,NM_028365,			Mpc1,4930506C21Rik,	NM_018819,NR_073374,			chr12	110858470	chr17	8297253	2
H2-T23,A930015D03Rik,	NM_010398,NR_015618,			Tusc3,	NM_030254,			chr17	36031099	chr8	39022632	2
Tmem59,	NM_029565,	Tmem59,	NM_029565,	Tmem59,	NM_029565,	Tmem59,	NM_029565,	chr4	107185811	chr4	107187667	2
Srsf1,Srsf1,	NM_173374,NM_001078167,			Srsf1,Srsf1,	NM_173374,NM_001078167,			chr11	88049992	chr11	88050058	2
Hba-a2,Hba-a1,	NM_001083955,NM_008218,	Hba-a2,Hba-a1,	NM_001083955,NM_008218,	Tmod1,	NM_021883,	Tmod1,	NM_021883,	chr11	32297197	chr4	46114327	2
Smek1,Smek1,	NM_001160214,NM_211355,	Smek1,Smek1,	NM_001160214,NM_211355,	Elavl4,	NM_001163397,			chr12	101051530	chr4	110335611	2
Hba-a2,Hba-a1,	NM_001083955,NM_008218,	Hba-a2,Hba-a1,	NM_001083955,NM_008218,	Ssr3,	NM_026155,			chr11	32297138	chr3	65380335	2
Vezt,	NM_172538,	Vezt,	NM_172538,	4931406P16Rik,	NM_172741,			chr10	93970275	chr7	34285601	2
Zfp354b,	NM_013744,	Zfp354b,	NM_013744,	Zfp354a,	NM_009329,	Zfp354a,	NM_009329,	chr11	50929376	chr11	51061402	2
Ndufs7,Bc1,	NM_029272,NR_038088,	Ndufs7,	NM_029272,	Hba-a2,Hba-a1,	NM_001083955,NM_008218,	Hba-a2,Hba-a1,	NM_001083955,NM_008218,	chr10	80254839	chr11	32297081	2
Abcd2,	NM_011994,	Abcd2,	NM_011994,	Hbb-b1,Hbb-bs,	NM_001278161,NM_001201391,	Hbb-b1,Hbb-bs,	NM_001278161,NM_001201391,	chr15	91190669	chr7	103827612	2
Ergic1,	NM_026170,			Ergic1,	NM_026170,			chr17	26656408	chr17	26656450	2
Rnf11,	NM_013876,			Rnf11,	NM_013876,			chr4	109453943	chr4	109454022	2
Tram1,	NM_028173,			Arrb1,Arrb1,	NM_177231,NM_178220,			chr1	13565010	chr7	99601815	2
Cluh,	NM_001081158,			Hbb-b1,Hbb-bs,	NM_001278161,NM_001201391,	Hbb-b1,Hbb-bs,	NM_001278161,NM_001201391,	chr11	74670612	chr7	103827844	2
Papola,	NM_011112,	Papola,	NM_011112,	Inpp4b,	NM_001024617,			chr12	105799823	chr8	82049530	2
Cux2,	NM_007804,	Cux2,	NM_007804,	Sumf1,	NM_145937,			chr5	121860727	chr6	108140399	2
Zfp62,Zfp62,	NM_001024846,NM_009562,	Zfp62,Zfp62,	NM_001024846,NM_009562,	Zfp62,Zfp62,	NM_001024846,NM_009562,	Zfp62,Zfp62,	NM_001024846,NM_009562,	chr11	49216533	chr11	49216616	2
Gopc,Gopc,	NM_053187,NM_001199272,			Ewsr1,Ewsr1,Ewsr1,	NM_007968,NM_001283061,NM_001283062,			chr10	52341046	chr11	5069842	2
Dis3l2,Dis3l2,	NM_153530,NM_001172157,			Tmco1,	NM_001039483,	Tmco1,	NM_001039483,	chr1	86909410	chr1	167314120	2
Gm5483,	NM_001082547,			BC100530,	NM_001082546,			chr16	36187891	chr16	36359614	2
Cfb,Cfb,	NM_001142706,NM_008198,	Cfb,Cfb,	NM_001142706,NM_008198,	Eif3a,	NM_010123,			chr17	34859019	chr19	60761838	2
Tubb4b,	NM_146116,	Tubb4b,	NM_146116,	Tubb4b,	NM_146116,	Tubb4b,	NM_146116,	chr2	25222353	chr2	25222442	2
Pex14,	NM_019781,			Bola3,	NM_175277,			chr4	149096553	chr6	83353039	2
Slc25a37,	NM_026331,			Ruvbl1,	NM_019685,			chr14	69243137	chr6	88479655	2
Slc39a11,Slc39a11,	NM_027216,NM_001166503,			Cfb,Cfb,	NM_001142706,NM_008198,	Cfb,Cfb,	NM_001142706,NM_008198,	chr11	113447065	chr17	34859021	2
Syt13,	NM_030725,			Psip1,Psip1,	NM_133948,NM_001290527,			chr2	92927839	chr4	83485889	2
Map1b,	NM_008634,			Cbx3,	NM_007624,			chr13	99481760	chr6	51470619	2
Poldip2,	NM_026389,	Poldip2,	NM_026389,	Alb,	NM_009654,	Alb,	NM_009654,	chr11	78521876	chr5	90472496	2
Cd300a,	NM_170758,			Slmap,	NM_032008,			chr11	114901595	chr14	26413388	2
Rn45s,	NR_046233,			Thsd4,	NM_001040426,			chr17	39844908	chr9	60382340	2
Hsp90b1,	NM_011631,	Hsp90b1,	NM_011631,	Hsp90b1,	NM_011631,	Hsp90b1,	NM_011631,	chr10	86691652	chr10	86691741	2
Cd9,	NM_007657,	Cd9,	NM_007657,	Vmn2r-ps54,	NR_004441,			chr6	125464389	chr7	41683050	2
Cpq,Cpq,1700084J12Rik,	NM_176073,NM_018755,NR_033608,			Rpl7l1,	NM_025433,	Rpl7l1,	NM_025433,	chr15	33405410	chr17	46778266	2
Iqgap2,	NM_027711,	Iqgap2,	NM_027711,	Pzp,Gm10069,	NM_007376,NR_028593,	Pzp,	NM_007376,	chr13	95716102	chr6	128491569	2
Dgkg,	NM_138650,			Safb,	NM_001163300,	Safb,	NM_001163300,	chr16	22574884	chr17	56606091	2
Eef2,	NM_007907,			Atxn1,Atxn1,Atxn1,	NM_009124,NM_001199305,NM_001199304,			chr10	81182264	chr13	45579742	2
Btrc,Btrc,Btrc,Btrc,	NM_001037758,NM_001286465,NM_009771,NM_001286466,	Btrc,Btrc,Btrc,	NM_001037758,NM_001286465,NM_009771,	Btrc,Btrc,Btrc,Btrc,	NM_001037758,NM_001286465,NM_009771,NM_001286466,	Btrc,Btrc,Btrc,	NM_001037758,NM_001286465,NM_009771,	chr19	45363885	chr19	45471014	2
Fbxo8,	NM_015791,			Fbxo8,	NM_015791,			chr8	56592072	chr8	56592150	2
Ywhae,	NM_009536,			Bmp1,Bmp1,	NR_033241,NM_009755,			chr11	75765394	chr14	70517405	2
Anapc11,Anapc11,	NM_001038230,NM_025389,	Anapc11,Anapc11,	NM_001038230,NM_025389,	Macrod2,	NM_001013802,			chr11	120605280	chr2	142286352	2
Aldh1a1,	NM_013467,	Aldh1a1,	NM_013467,	Aldh1a7,	NM_011921,	Aldh1a7,	NM_011921,	chr19	20642893	chr19	20696335	2
Cdh10,	NM_009865,			Dyrk1a,Dyrk1a,	NM_001113389,NM_007890,			chr15	18979268	chr16	94692345	2
Map3k5,	NM_008580,	Map3k5,	NM_008580,	Map3k15,	NM_001163085,	Map3k15,	NM_001163085,	chr10	20108305	chrX	160115058	2
Top1mt,	NM_028404,			Idh1,Idh1,	NM_001111320,NM_010497,	Idh1,Idh1,	NM_001111320,NM_010497,	chr15	75671753	chr1	65168603	2
Npas2,	NM_008719,			Ptms,	NM_026988,			chr1	39359874	chr6	124913972	2
Stil,	NM_009185,			Stil,	NM_009185,			chr4	115043106	chr4	115043196	2
Vcp,	NM_009503,	Vcp,	NM_009503,	Abcb7,	NM_009592,			chr4	42984385	chrX	104346836	2
Dffa,Dffa,	NR_104263,NM_001025296,			Dffa,Dffa,	NR_104263,NM_001025296,			chr4	149120545	chr4	149120614	2
Gmpr,	NM_025508,	Gmpr,	NM_025508,	Ahsg,Ahsg,Ahsg,Ahsg,	NM_001276449,NM_001276450,NM_013465,NR_075099,	Ahsg,Ahsg,	NM_001276450,NM_013465,	chr13	45532332	chr16	22895229	2
Skp1a,	NM_011543,			Hbb-bt,Hbb-b2,	NM_008220,NM_016956,	Hbb-bt,Hbb-b2,	NM_008220,NM_016956,	chr11	52246197	chr7	103812691	2
Rn45s,	NR_046233,			Hbb-b1,Hbb-bs,	NM_001278161,NM_001201391,	Hbb-b1,Hbb-bs,	NM_001278161,NM_001201391,	chr17	39847780	chr7	103826667	2
Nudt4,	NM_027722,			Notch2,	NM_010928,			chr10	95547201	chr3	98066229	2
Hbb-bt,Hbb-b2,	NM_008220,NM_016956,			Hbb-b1,Hbb-bs,	NM_001278161,NM_001201391,	Hbb-b1,Hbb-bs,	NM_001278161,NM_001201391,	chr7	103812565	chr7	103826747	2
Plagl1,	NM_009538,			Plagl1,	NM_009538,			chr10	13130293	chr10	13131323	2
Scd2,	NM_009128,			Lamb2,	NM_008483,	Lamb2,	NM_008483,	chr19	44305407	chr9	108486210	2
Naa40,	NM_027643,	Naa40,	NM_027643,	Capzb,Capzb,	NM_009798,NM_001037761,			chr19	7235158	chr4	139193029	2
Camta1,Camta1,	NM_001195565,NM_001081557,			Arf5,	NM_007480,			chr4	151861380	chr6	28423656	2
Ankhd1,	NM_175375,			Psma4,	NM_011966,	Psma4,	NM_011966,	chr18	36610660	chr9	54957713	2
Afp,	NM_007423,	Afp,	NM_007423,	Cdkn1c,Cdkn1c,	NM_009876,NM_001161624,	Cdkn1c,Cdkn1c,	NM_009876,NM_001161624,	chr5	90496083	chr7	143459916	2
Rapgef6,Rapgef6,Rapgef6,	NM_001252496,NM_175258,NM_001252494,	Rapgef6,Rapgef6,Rapgef6,	NM_001252496,NM_175258,NM_001252494,	Reck,	NM_016678,	Reck,	NM_016678,	chr11	54679380	chr4	43939087	2
Hnrnpa2b1,Hnrnpa2b1,Hnrnpa2b1,	NM_182650,NR_104468,NM_016806,	Hnrnpa2b1,	NM_016806,	Hnrnpa2b1,Hnrnpa2b1,Hnrnpa2b1,	NM_182650,NR_104468,NM_016806,	Hnrnpa2b1,	NM_016806,	chr6	51464479	chr6	51464547	2
Hba-a2,Hba-a1,	NM_001083955,NM_008218,	Hba-a2,Hba-a1,	NM_001083955,NM_008218,	Hba-a2,Hba-a1,	NM_001083955,NM_008218,			chr11	32297152	chr11	32297267	2
Ptp4a3,Ptp4a3,Ptp4a3,Ptp4a3,	NM_001166389,NM_008975,NM_001166390,NM_001166388,			Ptp4a3,Ptp4a3,Ptp4a3,Ptp4a3,	NM_001166389,NM_008975,NM_001166390,NM_001166388,			chr15	73751475	chr15	73751530	2
Sppl2b,	NM_175195,	Sppl2b,	NM_175195,	Sppl2c,Sppl2c,	NM_199019,NM_001082535,	Sppl2c,Sppl2c,	NM_199019,NM_001082535,	chr10	80864154	chr11	104187440	2
Ttr,	NM_013697,	Ttr,	NM_013697,	Cald1,	NM_145575,			chr18	20670031	chr6	34711686	2
R3hdm2,R3hdm2,R3hdm2,	NM_001168292,NM_027900,NM_001168293,			Hbb-b1,Hbb-bs,	NM_001278161,NM_001201391,			chr10	127499242	chr7	103826582	2
Hba-a2,Hba-a1,	NM_001083955,NM_008218,	Hba-a2,Hba-a1,	NM_001083955,NM_008218,	Rnf19a,	NM_013923,			chr11	32297199	chr15	36240169	2
Cd24a,	NM_009846,	Cd24a,	NM_009846,	Hs6st3,	NM_015820,			chr10	43579312	chr14	119644071	2
Arvcf,Arvcf,Arvcf,Arvcf,Arvcf,Arvcf,	NM_001272028,NM_001272030,NM_033474,NM_001272032,NM_001272029,NM_001272031,	Arvcf,Arvcf,Arvcf,Arvcf,Arvcf,Arvcf,	NM_001272028,NM_001272030,NM_033474,NM_001272032,NM_001272029,NM_001272031,	Leo1,	NM_001039522,			chr16	18400252	chr9	75448022	2
Vamp1,Vamp1,	NM_001080557,NM_009496,	Vamp1,Vamp1,	NM_001080557,NM_009496,	Peak1,	NM_172924,			chr6	125219585	chr9	56380653	2
Nudt4,	NM_027722,			Zgrf1,	NM_197997,	Zgrf1,	NM_197997,	chr10	95548510	chr3	127595882	2
Slc25a37,	NM_026331,			Igsf1,Igsf1,Igsf1,	NM_183336,NM_177591,NM_183335,	Igsf1,Igsf1,Igsf1,	NM_183336,NM_177591,NM_183335,	chr14	69242740	chrX	49787521	2
4931423N10Rik,	NM_027635,			Ptp4a2,Ptp4a2,	NM_001164745,NM_008974,	Ptp4a2,Ptp4a2,	NM_001164745,NM_008974,	chr2	23235694	chr4	129847779	2
Itpr3,	NM_080553,			Rbck1,Rbck1,	NM_019705,NM_001083921,			chr17	27117670	chr2	152324522	2
Stmn1,	NM_019641,			Stmn1,	NM_019641,			chr4	134473675	chr4	134473768	2
Gm5088,	NR_002862,			Pabpc4,Pabpc4,	NM_148917,NM_130881,	Pabpc4,Pabpc4,	NM_148917,NM_130881,	chr14	89896765	chr4	123297768	2
Tlk1,	NM_172664,	Tlk1,	NM_172664,	Apip,	NM_019735,	Apip,	NM_019735,	chr2	70825192	chr2	103082954	2
Foxo1,	NM_019739,	Foxo1,	NM_019739,	Hbb-b1,Hbb-bs,	NM_001278161,NM_001201391,	Hbb-b1,Hbb-bs,	NM_001278161,NM_001201391,	chr3	52346148	chr7	103827611	2
Tubb4b,	NM_146116,	Tubb4b,	NM_146116,	Bbs9,Bbs9,	NM_178415,NM_181316,			chr2	25222442	chr9	22669779	2
Dnajc9,	NM_134081,			Tbx19,	NM_032005,			chr14	20385091	chr1	165148553	2
Trp73,Trp73,Trp73,	NM_001126331,NM_001126330,NM_011642,			Mcm7,	NM_008568,	Mcm7,	NM_008568,	chr4	154085143	chr5	138167045	2
Aldh3a1,Aldh3a1,	NM_001112725,NM_007436,	Aldh3a1,Aldh3a1,	NM_001112725,NM_007436,	Aldh2,	NM_009656,	Aldh2,	NM_009656,	chr11	61217141	chr5	121570751	2
Rps26,	NM_013765,			Ica1,Ica1,	NM_010492,NM_001252266,			chr10	128624541	chr6	8726239	2
Srsf2,	NM_011358,			Mvp,	NM_080638,			chr11	116850127	chr7	126991539	2
Sumf1,	NM_145937,			Pld3,	NM_011116,			chr6	108185125	chr7	27532154	2
Ggnbp2,	NM_153144,			Tubb4b,	NM_146116,	Tubb4b,	NM_146116,	chr11	84870705	chr2	25222791	2
Kpnb1,	NM_008379,			Kpnb1,	NM_008379,			chr11	97161539	chr11	97161653	2
Xpo7,	NM_023045,			Cdc25a,	NM_007658,	Cdc25a,	NM_007658,	chr14	70665555	chr9	109892101	2
1700029J03Rik,	NR_040494,			Jund,Jund,	NM_001286944,NM_010592,			chr16	93440674	chr8	70699042	2
Foxo1,	NM_019739,	Foxo1,	NM_019739,	Hbb-bt,Hbb-b2,	NM_008220,NM_016956,	Hbb-bt,Hbb-b2,	NM_008220,NM_016956,	chr3	52346148	chr7	103813602	2
Vcp,	NM_009503,	Vcp,	NM_009503,	Abcb7,	NM_009592,			chr4	42983512	chrX	104346686	2
Psmb7,	NM_011187,	Psmb7,	NM_011187,	Msn,	NM_010833,			chr2	38588262	chrX	96148921	2
Ncl,	NM_010880,	Ncl,	NM_010880,	Hbb-b1,Hbb-bs,	NM_001278161,NM_001201391,			chr1	86357063	chr7	103827876	2
Eef2,	NM_007907,	Eef2,	NM_007907,	Sfi1,	NM_030207,			chr10	81178798	chr11	3150426	2
Ppp2r4,	NM_138748,			Hbb-b1,Hbb-bs,	NM_001278161,NM_001201391,	Hbb-b1,Hbb-bs,	NM_001278161,NM_001201391,	chr2	30447723	chr7	103826685	2
Apoe,	NM_009696,	Apoe,	NM_009696,	Apoe,	NM_009696,	Apoe,	NM_009696,	chr7	19696594	chr7	19696704	2
Lima1,Lima1,	NM_023063,NM_001113545,	Lima1,Lima1,	NM_023063,NM_001113545,	Wbp1l,Wbp1l,	NM_146099,NM_001177812,	Wbp1l,	NM_001177812,	chr15	99807742	chr19	46606758	2
Hbb-bt,Hbb-b2,	NM_008220,NM_016956,	Hbb-bt,Hbb-b2,	NM_008220,NM_016956,	Hbb-bt,Hbb-b2,	NM_008220,NM_016956,			chr7	103813788	chr7	103813891	2
C4b,	NM_009780,	C4b,	NM_009780,	C4a,	NM_011413,	C4a,	NM_011413,	chr17	34729431	chr17	34809975	2
Oaf,	NM_178644,	Oaf,	NM_178644,	Oaf,	NM_178644,	Oaf,	NM_178644,	chr9	43223950	chr9	43224045	2
Wac,Wac,Wac,	NM_153085,NM_001146298,NM_001282093,			Stag1,	NM_009282,			chr18	7926704	chr9	100773877	2
BC021767,	NR_033629,			Cgn,	NM_001037711,	Cgn,	NM_001037711,	chr3	94667113	chr3	94764550	2
Naa25,	NM_172722,	Naa25,	NM_172722,	Naa25,	NM_172722,	Naa25,	NM_172722,	chr5	121439831	chr5	121439930	2
Psap,Psap,Psap,Psap,Psap,Psap,	NM_001146124,NM_001146121,NM_001146122,NM_011179,NM_001146123,NM_001146120,			Ppp1r21,	NM_028658,			chr10	60298429	chr17	88554293	2
Vcp,	NM_009503,	Vcp,	NM_009503,	Abcb7,	NM_009592,			chr4	42993166	chrX	104347674	2
Rnf157,	NM_027258,			Rps11,	NM_013725,	Rps11,	NM_013725,	chr11	116382925	chr7	45123190	2
Banf1,Banf1,Banf1,Banf1,	NM_001286608,NR_104482,NM_011793,NM_001038231,			Banf1,Banf1,Banf1,Banf1,	NM_001286608,NR_104482,NM_011793,NM_001038231,			chr19	5364750	chr19	5364817	2
Alb,	NM_009654,	Alb,	NM_009654,	Zfp961,	NM_001164581,			chr5	90472580	chr8	71969771	2
Lims1,Lims1,Lims1,	NM_201242,NM_001193303,NM_026148,			Cntnap2,	NM_001004357,			chr10	58421799	chr6	46950423	2
Cd24a,	NM_009846,			Hs6st3,	NM_015820,			chr10	43583413	chr14	119644879	2
Hbb-bt,Hbb-b2,	NM_008220,NM_016956,			Hbb-b1,Hbb-bs,	NM_001278161,NM_001201391,			chr7	103813050	chr7	103827059	2
Gm5088,	NR_002862,			Pabpc4,	NM_130881,			chr14	89898880	chr4	123283197	2
Apbb1ip,	NM_019456,	Apbb1ip,	NM_019456,	Apbb1ip,	NM_019456,	Apbb1ip,	NM_019456,	chr2	22826862	chr2	22826926	2
Odc1,	NM_013614,	Odc1,	NM_013614,	Mtch1,	NM_019880,			chr12	17547976	chr17	29332372	2
Ssr1,	NM_025965,			Ctnnb1,Ctnnb1,	NM_007614,NM_001165902,	Ctnnb1,Ctnnb1,	NM_007614,NM_001165902,	chr13	37979148	chr9	120951383	2
Nin,Nin,Nin,Nin,Nin,Nin,	NR_104397,NM_001081453,NR_104398,NM_001286080,NM_001286079,NM_008697,	Nin,Nin,Nin,Nin,	NM_001081453,NM_001286080,NM_001286079,NM_008697,	Dennd6b,	NM_027081,	Dennd6b,	NM_027081,	chr12	70045451	chr15	89186995	2
Sepp1,Sepp1,Sepp1,	NM_001042614,NM_001042613,NM_009155,			Sepp1,Sepp1,Sepp1,	NM_001042614,NM_001042613,NM_009155,			chr15	3280276	chr15	3280387	2
Serbp1,Serbp1,Serbp1,Serbp1,	NM_001113566,NM_025814,NM_001113565,NM_001113564,	Serbp1,Serbp1,Serbp1,Serbp1,	NM_001113566,NM_025814,NM_001113565,NM_001113564,	Serbp1,Serbp1,Serbp1,Serbp1,	NM_001113566,NM_025814,NM_001113565,NM_001113564,	Serbp1,Serbp1,Serbp1,Serbp1,	NM_001113566,NM_025814,NM_001113565,NM_001113564,	chr6	67277846	chr6	67277923	2
Dlgap5,	NM_144553,	Dlgap5,	NM_144553,	7420700N18Rik,	NR_046272,			chr14	47413680	chr8	31380932	2
Atxn7l3,Atxn7l3,	NM_001098836,NM_001098837,			Ttc30a1,	NM_030188,	Ttc30a1,	NM_030188,	chr11	102290274	chr2	75980942	2
U2surp,U2surp,	NM_001114977,NM_026476,	U2surp,U2surp,	NM_001114977,NM_026476,	U2surp,U2surp,	NM_001114977,NM_026476,	U2surp,U2surp,	NM_001114977,NM_026476,	chr9	95464362	chr9	95464445	2
Hnrnpa2b1,Hnrnpa2b1,Hnrnpa2b1,	NM_182650,NR_104468,NM_016806,	Hnrnpa2b1,Hnrnpa2b1,	NM_182650,NM_016806,	Tbcel,	NM_173038,			chr6	51466222	chr9	42415752	2
Mybbp1a,	NM_016776,	Mybbp1a,	NM_016776,	Mybbp1a,	NM_016776,	Mybbp1a,	NM_016776,	chr11	72451016	chr11	72451108	2
Tcp11,Tcp11,	NM_013687,NM_001085555,			Mboat7,	NM_029934,			chr17	28076358	chr7	3692989	2
Sdccag8,	NM_029756,			Sdccag8,	NM_029756,			chr1	176854406	chr1	176872052	2
Hemgn,	NM_053149,	Hemgn,	NM_053149,	Hemgn,	NM_053149,	Hemgn,	NM_053149,	chr4	46396097	chr4	46396177	2
Coq6,	NM_172582,	Coq6,	NM_172582,	Shkbp1,	NM_138676,			chr12	84372429	chr7	27344143	2
Cluh,	NM_001081158,			Hbb-bt,Hbb-b2,	NM_008220,NM_016956,	Hbb-bt,Hbb-b2,	NM_008220,NM_016956,	chr11	74670611	chr7	103813839	2
Fam53c,	NM_175104,			Fam53c,	NM_175104,			chr18	34771525	chr18	34771606	2
Slbp,Slbp,Slbp,	NM_001289725,NM_001289724,NM_009193,			Rnf216,Rnf216,	NM_207110,NM_080561,			chr5	33640300	chr5	143099534	2
Ube2l6,	NM_019949,			Ube2l6,	NM_019949,			chr2	84809388	chr2	84809482	2
Btf3,Btf3,	NM_001170540,NM_145455,	Btf3,Btf3,	NM_001170540,NM_145455,	Pam,	NM_013626,			chr13	98316287	chr1	97949380	2
Rn45s,	NR_046233,			Rps8,	NM_009098,	Rps8,	NM_009098,	chr17	39847781	chr4	117154394	2
Dach1,Dach1,	NM_007826,NM_001038610,			Aass,	NM_013930,			chr14	97888557	chr6	23072660	2
4930404A10Rik,	NM_029105,			Oser1,	NM_025699,			chr11	54402014	chr2	163406359	2
Tpst2,	NM_009419,	Tpst2,	NM_009419,	Hbb-b1,Hbb-bs,	NM_001278161,NM_001201391,	Hbb-b1,Hbb-bs,	NM_001278161,NM_001201391,	chr5	112307896	chr7	103827846	2
Pabpc1,	NM_008774,	Pabpc1,	NM_008774,	Ambp,	NM_007443,	Ambp,	NM_007443,	chr15	36608449	chr4	63152634	2
Zzef1,	NM_001045536,			Srpr,	NM_026130,	Srpr,	NM_026130,	chr11	72835328	chr9	35216008	2
Ccni,	NM_017367,			Crtc3,	NM_173863,			chr5	93182702	chr7	80623865	2
Mga,Mga,	NM_013720,NM_001164274,			Ptcd3,	NM_027275,			chr2	119955464	chr6	71880985	2
Tnip1,Tnip1,Tnip1,Tnip1,Tnip1,	NM_001199276,NM_021327,NM_001271455,NM_001199275,NM_001271456,			Afp,	NM_007423,	Afp,	NM_007423,	chr11	54911170	chr5	90507911	2
Zc3h7a,Zc3h7a,	NM_145931,NR_027502,			1700025G04Rik,	NM_197990,			chr16	11144075	chr1	152090053	2
Hba-a2,Hba-a1,	NM_001083955,NM_008218,	Hba-a2,Hba-a1,	NM_001083955,NM_008218,	Hbb-bt,Hbb-b2,	NM_008220,NM_016956,			chr11	32297199	chr7	103813890	2
Bysl,	NM_016859,	Bysl,	NM_016859,	Rassf5,	NM_018750,			chr17	47602493	chr1	131217654	2
Pnpo,	NM_134021,			Pcsk5,	NM_001190483,			chr11	96938364	chr19	17454027	2
Sgol2,Sgol2,	NM_001177867,NM_199007,	Sgol2,Sgol2,	NM_001177867,NM_199007,	Lars2,	NM_153168,			chr1	58016536	chr9	123462150	2
Ttc7,	NM_028639,			Snx8,	NM_172277,			chr17	87361846	chr5	140344035	2
Fech,	NM_007998,	Fech,	NM_007998,	Fech,	NM_007998,	Fech,	NM_007998,	chr18	64478736	chr18	64478753	2
Hnrnpc,Hnrnpc,Hnrnpc,Hnrnpc,Hnrnpc,	NM_001170981,NM_016884,NM_001170982,NM_001170984,NM_001170983,			4921504E06Rik,	NM_027600,			chr14	52103888	chr2	19537530	2
Sptssa,	NM_134054,			Sptssa,	NM_134054,			chr12	54646287	chr12	54646368	2
Rpl41,	NM_018860,			Cdkn1c,Cdkn1c,	NM_009876,NM_001161624,	Cdkn1c,Cdkn1c,	NM_009876,NM_001161624,	chr10	128548193	chr7	143459981	2
Gtf2h1,Gtf2h1,	NM_008186,NM_001291075,			Gtf2h1,Gtf2h1,	NM_008186,NM_001291075,			chr7	46820825	chr7	46820923	2
Daw1,Daw1,	NM_027725,NR_027636,			Nusap1,Nusap1,	NM_001042652,NM_133851,			chr1	83200396	chr2	119649318	2
Cfl1,	NM_007687,			Morf4l2,Morf4l2,Morf4l2,Morf4l2,Morf4l2,Morf4l2,Morf4l2,	NM_001168226,NM_001168225,NM_001168227,NM_001168228,NM_019768,NM_001168229,NM_001168230,	Morf4l2,Morf4l2,Morf4l2,Morf4l2,Morf4l2,Morf4l2,Morf4l2,	NM_001168226,NM_001168225,NM_001168227,NM_001168228,NM_019768,NM_001168229,NM_001168230,	chr19	5493740	chrX	136733979	2
Selenbp2,	NM_019414,	Selenbp2,	NM_019414,	Selenbp1,	NM_009150,	Selenbp1,	NM_009150,	chr3	94699963	chr3	94940075	2
Hbb-bt,Hbb-b2,	NM_008220,NM_016956,	Hbb-bt,Hbb-b2,	NM_008220,NM_016956,	Hbb-b1,Hbb-bs,	NM_001278161,NM_001201391,	Hbb-b1,Hbb-bs,	NM_001278161,NM_001201391,	chr7	103812720	chr7	103826719	2
Cct4,	NM_009837,	Cct4,	NM_009837,	4732471J01Rik,	NR_015569,			chr11	22996343	chr7	25443299	2
Ceacam1,Ceacam1,4732471J01Rik,Ceacam1,Ceacam1,	NM_011926,NM_001039186,NR_015569,NM_001039187,NM_001039185,			Ceacam2,4732471J01Rik,Ceacam2,Ceacam2,	NM_001113368,NR_015569,NM_001113369,NM_007543,			chr7	25463595	chr7	25517893	2
Ywhae,	NM_009536,	Ywhae,	NM_009536,	Nedd4,	NM_010890,			chr11	75733065	chr9	72748570	2
Tbccd1,	NM_001081368,			Igf2,Igf2,Igf2,	NM_001122736,NM_010514,NM_001122737,			chr16	22848286	chr7	142653696	2
Cfb,Cfb,	NM_001142706,NM_008198,	Cfb,Cfb,	NM_001142706,NM_008198,	Eml4,Eml4,Eml4,Eml4,	NM_001114362,NM_001114361,NM_199466,NM_001286567,			chr17	34860523	chr17	83395920	2
Itm2b,	NM_008410,	Itm2b,	NM_008410,	Hexa,	NM_010421,	Hexa,	NM_010421,	chr14	73365841	chr9	59556901	2
Gc,	NM_008096,	Gc,	NM_008096,	Afp,	NM_007423,	Afp,	NM_007423,	chr5	89439582	chr5	90506687	2
Tubb4b,	NM_146116,	Tubb4b,	NM_146116,	Zfp804b,	NM_001163223,			chr2	25223072	chr5	7179929	2
Add3,Add3,Add3,Add3,Add3,	NM_001277100,NM_001164100,NM_013758,NM_001164101,NM_001164099,	Add3,Add3,Add3,Add3,Add3,	NM_001277100,NM_001164100,NM_013758,NM_001164101,NM_001164099,	Add2,Add2,Add2,Add2,Add2,Add2,	NM_001271861,NM_001271858,NM_001271860,NM_001271857,NM_013458,NM_001271859,	Add2,Add2,Add2,Add2,Add2,Add2,	NM_001271861,NM_001271858,NM_001271860,NM_001271857,NM_013458,NM_001271859,	chr19	53234960	chr6	86106046	2
Zbtb20,	NM_001285805,			BC002163,Ndufs5,	NR_002445,NM_001030274,	Ndufs5,	NM_001030274,	chr16	42955740	chr4	123715970	2
Eif5b,	NM_198303,			Apoa1,	NM_009692,	Apoa1,	NM_009692,	chr1	38020230	chr9	46230297	2
Srek1,	NM_172592,			Slc25a37,	NM_026331,			chr13	103741881	chr14	69242354	2
Meg3,Meg3,Meg3,	NR_027651,NR_003633,NR_027652,			Trim10,	NM_011280,	Trim10,	NM_011280,	chr12	109548500	chr17	36870229	2
Pum2,Pum2,Pum2,Pum2,Pum2,Pum2,	NR_027670,NM_030723,NM_001160222,NM_001160221,NM_001160220,NM_001160219,			Abt1,	NM_013924,	Abt1,	NM_013924,	chr12	8751831	chr13	23422630	2
Foxk2,	NM_001080932,			Afp,	NM_007423,	Afp,	NM_007423,	chr11	121307923	chr5	90505066	2
Gm10125,	NR_033552,			Znhit6,	NM_001081094,	Znhit6,	NM_001081094,	chr18	5538383	chr3	145600578	2
Hbb-bt,Hbb-b2,	NM_008220,NM_016956,	Hbb-bt,Hbb-b2,	NM_008220,NM_016956,	Hbb-b1,Hbb-bs,	NM_001278161,NM_001201391,	Hbb-b1,Hbb-bs,	NM_001278161,NM_001201391,	chr7	103812709	chr7	103826692	2
Tbl1x,	NM_020601,			Tbl1x,	NM_020601,			chrX	77511266	chrX	77633543	2
Serpinc1,	NM_080844,	Serpinc1,	NM_080844,	Hbb-b1,Hbb-bs,	NM_001278161,NM_001201391,	Hbb-b1,Hbb-bs,	NM_001278161,NM_001201391,	chr1	160997629	chr7	103827802	2
Serpina1b,	NM_009244,	Serpina1b,	NM_009244,	Serpina1e,	NM_009247,	Serpina1e,	NM_009247,	chr12	103730317	chr12	103949116	2
Afp,	NM_007423,	Afp,	NM_007423,	Sfswap,	NM_172276,			chr5	90499667	chr5	129571118	2
Plekha2,	NM_031257,			Got2,	NM_010325,			chr8	25092411	chr8	95865041	2
Cdk4,	NM_009870,	Cdk4,	NM_009870,	Sepp1,Sepp1,Sepp1,	NM_001042614,NM_001042613,NM_009155,	Sepp1,Sepp1,Sepp1,	NM_001042614,NM_001042613,NM_009155,	chr10	127064292	chr15	3279609	2
Igsf21,	NM_198610,			Hbb-b1,Hbb-bs,	NM_001278161,NM_001201391,	Hbb-b1,Hbb-bs,	NM_001278161,NM_001201391,	chr4	140205573	chr7	103827862	2
Spop,	NM_025287,			Rpl8,	NM_012053,	Rpl8,	NM_012053,	chr11	95491868	chr15	76904377	2
Hk1,Hk1,	NM_010438,NM_001146100,	Hk1,Hk1,	NM_010438,NM_001146100,	Hk2,	NM_013820,	Hk2,	NM_013820,	chr10	62281131	chr6	82732100	2
Chtf18,	NM_145409,	Chtf18,	NM_145409,	Iqsec3,Iqsec3,Iqsec3,	NM_001033354,NR_110358,NM_001289685,			chr17	25725971	chr6	121444938	2
Hbb-bt,Hbb-b2,	NM_008220,NM_016956,	Hbb-bt,Hbb-b2,	NM_008220,NM_016956,	Hbb-b1,Hbb-bs,	NM_001278161,NM_001201391,	Hbb-b1,Hbb-bs,	NM_001278161,NM_001201391,	chr7	103813777	chr7	103826702	2
Kctd7,	NM_172509,			Phkb,	NM_199446,			chr5	130154590	chr8	85851492	2
Chd3,	NM_146019,	Chd3,	NM_146019,	Chd4,	NM_145979,	Chd4,	NM_145979,	chr11	69355338	chr6	125110252	2
Prcp,	NM_028243,	Prcp,	NM_028243,	Ranbp10,	NM_145824,	Ranbp10,	NM_145824,	chr7	92933059	chr8	105826142	2
4930447J18Rik,	NR_045959,			Hnrnpul2,	NM_001081196,			chr14	47908300	chr19	8833668	2
Alb,	NM_009654,	Alb,	NM_009654,	Alb,	NM_009654,	Alb,	NM_009654,	chr5	90464141	chr5	90464954	2
Hbb-bt,Hbb-b2,	NM_008220,NM_016956,	Hbb-bt,Hbb-b2,	NM_008220,NM_016956,	Hbb-b1,Hbb-bs,	NM_001278161,NM_001201391,			chr7	103813524	chr7	103826611	2
Rfwd3,	NM_146218,			Rfwd3,	NM_146218,			chr8	111272120	chr8	111272231	2
Hbb-bt,Hbb-b2,	NM_008220,NM_016956,	Hbb-bt,Hbb-b2,	NM_008220,NM_016956,	Hbb-b1,Hbb-bs,	NM_001278161,NM_001201391,	Hbb-b1,Hbb-bs,	NM_001278161,NM_001201391,	chr7	103813796	chr7	103826742	2
Meis1,Meis1,	NM_010789,NM_001193271,	Meis1,Meis1,	NM_010789,NM_001193271,	Meis3,Meis3,Meis3,Meis3,	NR_102730,NM_001277988,NM_008627,NM_001277989,	Meis3,Meis3,Meis3,	NM_001277988,NM_008627,NM_001277989,	chr11	18905688	chr7	16184037	2
Zcchc24,	NM_001101433,			Abca3,D330041H03Rik,Abca3,	NM_001039581,NR_033554,NM_013855,			chr14	25754257	chr17	24409780	2
Rbm6,Rbm6,	NM_029169,NM_011251,	Rbm6,Rbm6,	NM_029169,NM_011251,	Rbm6,Rbm6,	NM_029169,NM_011251,	Rbm6,Rbm6,	NM_029169,NM_011251,	chr9	107787251	chr9	107787311	2
Slc6a9,	NM_008135,			Noc2l,Samd11,	NM_021303,NM_001110516,			chr4	117869109	chr4	156247223	2
Sgk3,Sgk3,Sgk3,	NM_001037759,NM_133220,NM_177547,			Gpc3,	NM_016697,			chr1	9899182	chrX	52454941	2
BC005561,	NM_001166581,	BC005561,	NM_001166581,	Thoc2,	NM_001033422,	Thoc2,	NM_001033422,	chr5	104519266	chrX	41844034	2
Fahd1,	NM_023480,			Fahd1,	NM_023480,	Fahd1,	NM_023480,	chr17	24849353	chr17	24849430	2
Tpx2,Tpx2,Tpx2,Tpx2,Tpx2,	NM_001141977,NM_028109,NM_001141975,NM_001141976,NM_001141978,	Tpx2,Tpx2,Tpx2,Tpx2,Tpx2,	NM_001141977,NM_028109,NM_001141975,NM_001141976,NM_001141978,	Tpx2,Tpx2,Tpx2,Tpx2,Tpx2,	NM_001141977,NM_028109,NM_001141975,NM_001141976,NM_001141978,	Tpx2,Tpx2,Tpx2,Tpx2,Tpx2,	NM_001141977,NM_028109,NM_001141975,NM_001141976,NM_001141978,	chr2	152889148	chr2	152889285	2
Klhl20,	NM_001039482,			Klhl20,	NM_001039482,			chr1	161088547	chr1	161088653	2
Cenpp,	NM_025495,			Dcun1d1,Dcun1d1,Dcun1d1,	NM_001205362,NM_033623,NM_001205361,			chr13	49496373	chr3	35893680	2
Bmp1,Bmp1,	NR_033241,NM_009755,	Bmp1,	NM_009755,	Fech,	NM_007998,	Fech,	NM_007998,	chr14	70479666	chr18	64470738	2
2610507B11Rik,	NM_001002004,			Cacna2d1,Cacna2d1,Cacna2d1,Cacna2d1,Cacna2d1,	NM_001110844,NM_001110846,NM_009784,NM_001110843,NM_001110845,			chr11	78290300	chr5	16346638	2
Nifk,	NM_026472,	Nifk,	NM_026472,	Cdr2,	NM_007672,	Cdr2,	NM_007672,	chr1	118332449	chr7	120958667	2
Hnrnpc,Hnrnpc,Hnrnpc,Hnrnpc,Hnrnpc,	NM_001170981,NM_016884,NM_001170982,NM_001170984,NM_001170983,			Afp,	NM_007423,			chr14	52074900	chr5	90508850	2
Lbr,	NM_133815,	Lbr,	NM_133815,	1700007B14Rik,1700007B14Rik,	NM_001164235,NM_027944,			chr1	181817017	chr8	75793097	2
H19,	NR_001592,			Scap,Scap,	NM_001103162,NM_001001144,	Scap,Scap,	NM_001103162,NM_001001144,	chr7	142577533	chr9	110379582	2
Lman1,Lman1,	NM_027400,NM_001172062,	Lman1,Lman1,	NM_027400,NM_001172062,	Lman1,Lman1,	NM_027400,NM_001172062,	Lman1,Lman1,	NM_027400,NM_001172062,	chr18	66002426	chr18	66002539	2
Hr,	NM_021877,	Hr,	NM_021877,	Aldh2,	NM_009656,	Aldh2,	NM_009656,	chr14	70561872	chr5	121579659	2
Med8,Med8,Med8,	NM_173719,NM_001290688,NM_020000,	Med8,Med8,	NM_001290688,NM_020000,	Rplp2,	NM_026020,	Rplp2,	NM_026020,	chr4	118413806	chr7	141448020	2
Afp,	NM_007423,	Afp,	NM_007423,	Afp,	NM_007423,	Afp,	NM_007423,	chr5	90504959	chr5	90505061	2
Mta3,Mta3,	NM_001171052,NM_054082,			Fnta,	NM_008033,	Fnta,	NM_008033,	chr17	83801751	chr8	25999768	2
Zfp369,	NM_178364,	Zfp369,	NM_178364,	Zfp110,	NM_022981,	Zfp110,	NM_022981,	chr13	65295599	chr7	12846895	2
Rbm38,	NM_019547,	Rbm38,	NM_019547,	Hbb-b1,Hbb-bs,	NM_001278161,NM_001201391,	Hbb-b1,Hbb-bs,	NM_001278161,NM_001201391,	chr2	173033754	chr7	103826702	2
Filip1l,Cmss1,	NM_001040397,NM_025599,			Ahdc1,	NM_146155,			chr16	57391579	chr4	133061434	2
Rpl37a,	NM_009084,			Pign,	NM_013784,			chr1	72713497	chr1	105574746	2
Zbtb1,	NM_178744,	Zbtb1,	NM_178744,	Zbtb1,	NM_178744,	Zbtb1,	NM_178744,	chr12	76386635	chr12	76386705	2
Zfp708,Zfp708,	NM_001012325,NM_001012449,			Tuba1c,	NM_009448,	Tuba1c,	NM_009448,	chr13	67089643	chr15	99037520	2
Zfp708,Zfp708,	NM_001012325,NM_001012449,			Tuba1b,	NM_011654,	Tuba1b,	NM_011654,	chr13	67089677	chr15	98932041	2
Rpl8,	NM_012053,	Rpl8,	NM_012053,	5730508B09Rik,	NM_027482,			chr15	76904990	chr3	127896269	2
Adarb2,Adarb2,Adarb2,	NM_001289530,NR_110345,NM_052977,			Gpcpd1,Gpcpd1,Gpcpd1,Gpcpd1,Gpcpd1,Gpcpd1,Gpcpd1,	NM_001042671,NM_027096,NM_001291050,NM_001291052,NM_001291051,NM_001042672,NM_028802,	Gpcpd1,Gpcpd1,Gpcpd1,Gpcpd1,Gpcpd1,Gpcpd1,Gpcpd1,	NM_001042671,NM_027096,NM_001291050,NM_001291052,NM_001291051,NM_001042672,NM_028802,	chr13	8310486	chr2	132542334	2
Epn2,Epn2,Epn2,	NM_010148,NM_001252188,NM_001252189,			Cox17,	NM_001017429,			chr11	61540433	chr16	38352625	2
Afp,	NM_007423,			Orai3,	NM_198424,	Orai3,	NM_198424,	chr5	90508740	chr7	127773781	2
Prdx6,	NM_007453,	Prdx6,	NM_007453,	Prdx6b,	NM_177256,	Prdx6b,	NM_177256,	chr1	161247327	chr2	80293025	2
Ubxn6,	NM_024432,			Ubxn6,	NM_024432,			chr17	56068419	chr17	56068527	2
Atp5b,	NM_016774,	Atp5b,	NM_016774,	Smchd1,	NM_028887,			chr10	128089148	chr17	71458431	2
Cbll1,Cbll1,Cbll1,	NM_001253848,NM_001253847,NM_134048,	Cbll1,Cbll1,	NM_001253847,NM_134048,	Alb,	NM_009654,	Alb,	NM_009654,	chr12	31487630	chr5	90468582	2
Usp32,	NM_001029934,	Usp32,	NM_001029934,	Pim1,	NM_008842,	Pim1,	NM_008842,	chr11	85103898	chr17	29493721	2
Rnf187,	NM_022423,	Rnf187,	NM_022423,	Shoc2,Shoc2,	NM_019658,NM_001168505,	Shoc2,Shoc2,	NM_019658,NM_001168505,	chr11	58938772	chr19	54031129	2
1700025G04Rik,	NM_197990,			Peak1,	NM_172924,			chr1	152090053	chr9	56223789	2
Mmp19,Mmp19,	NM_001164197,NM_021412,			Mtmr12,	NM_172958,	Mtmr12,	NM_172958,	chr10	128799802	chr15	12232811	2
Xist,Xist,Tsix,	NR_001463,NR_001570,NR_002844,			Xist,Xist,Tsix,	NR_001463,NR_001570,NR_002844,			chrX	103460840	chrX	103460933	2
Hba-a2,Hba-a1,	NM_001083955,NM_008218,	Hba-a2,Hba-a1,	NM_001083955,NM_008218,	Hbb-bt,Hbb-b2,	NM_008220,NM_016956,	Hbb-bt,Hbb-b2,	NM_008220,NM_016956,	chr11	32297131	chr7	103812732	2
Ctdnep1,	NM_026017,			Gramd4,Gramd4,	NM_172611,NM_001205353,			chr11	69990512	chr15	86117461	2
Hbb-bt,Hbb-b2,	NM_008220,NM_016956,	Hbb-bt,Hbb-b2,	NM_008220,NM_016956,	Hbb-b1,Hbb-bs,	NM_001278161,NM_001201391,	Hbb-b1,Hbb-bs,	NM_001278161,NM_001201391,	chr7	103813597	chr7	103827600	2
Arsg,Arsg,	NM_001166177,NM_028710,			Arsg,Arsg,	NM_001166177,NM_028710,			chr11	109573224	chr11	109573313	2
Afp,	NM_007423,	Afp,	NM_007423,	Afp,	NM_007423,	Afp,	NM_007423,	chr5	90499705	chr5	90501513	2
Stxbp5,	NM_001081344,			Actr3,Actr3,Actr3,	NM_001205386,NM_023735,NM_001205385,			chr10	9819602	chr1	125435337	2
Hsp90ab1,	NM_008302,	Hsp90ab1,	NM_008302,	Picalm,Picalm,Picalm,Picalm,Picalm,Picalm,	NM_146194,NM_001252523,NM_001252520,NM_001252524,NM_001252521,NM_001252522,			chr17	45570687	chr7	90207888	2
Zc3h7a,Zc3h7a,	NM_145931,NR_027502,			Col6a6,	NM_001102607,			chr16	11144140	chr9	105819325	2
Hbb-bt,Hbb-b2,	NM_008220,NM_016956,	Hbb-bt,Hbb-b2,	NM_008220,NM_016956,	Hbb-b1,Hbb-bs,	NM_001278161,NM_001201391,	Hbb-b1,Hbb-bs,	NM_001278161,NM_001201391,	chr7	103813834	chr7	103827606	2
Pepd,	NM_008820,	Pepd,	NM_008820,	Ankrd27,Ankrd27,	NM_178263,NM_145633,	Ankrd27,Ankrd27,	NM_178263,NM_145633,	chr7	34934681	chr7	35591881	2
Alb,	NM_009654,	Alb,	NM_009654,	Hbb-b1,Hbb-bs,	NM_001278161,NM_001201391,	Hbb-b1,Hbb-bs,	NM_001278161,NM_001201391,	chr5	90460943	chr7	103827806	2
Hemgn,	NM_053149,	Hemgn,	NM_053149,	Prmt1,Prmt1,Prmt1,Prmt1,	NM_001252476,NM_001252477,NM_019830,NR_045521,	Prmt1,Prmt1,Prmt1,	NM_001252476,NM_001252477,NM_019830,	chr4	46396001	chr7	44978143	2
Pcbd2,	NM_028281,	Pcbd2,	NM_028281,	Rab8b,	NM_173413,	Rab8b,	NM_173413,	chr13	55775366	chr9	66919509	2
Usp13,	NM_001013024,			Alb,	NM_009654,			chr3	32870835	chr5	90476471	2
Afp,	NM_007423,	Afp,	NM_007423,	Afp,	NM_007423,	Afp,	NM_007423,	chr5	90499680	chr5	90501494	2
Echs1,	NM_053119,			Echs1,	NM_053119,			chr7	140106172	chr7	140106283	2
Shoc2,Shoc2,	NM_019658,NM_001168505,			Hbb-b1,Hbb-bs,	NM_001278161,NM_001201391,			chr19	54032987	chr7	103826661	2
Sertad2,Sertad2,	NM_021372,NM_001038625,			Vsig2,	NM_020518,	Vsig2,	NM_020518,	chr11	20652492	chr9	37542729	2
Rcor1,	NM_198023,	Rcor1,	NM_198023,	Rcor1,	NM_198023,	Rcor1,	NM_198023,	chr12	111101629	chr12	111101697	2
Trmt6,	NM_175113,			Trmt6,	NM_175113,			chr2	132804488	chr2	132804577	2
Rbfox2,Rbfox2,Rbfox2,Rbfox2,Rbfox2,Rbfox2,Rbfox2,Rbfox2,Rbfox2,	NM_175387,NM_001110828,NM_001110827,NM_001286419,NM_001110830,NM_001110829,NM_001286418,NM_001286417,NM_053104,			Atp6v1e1,	NM_007510,	Atp6v1e1,	NM_007510,	chr15	77104150	chr6	120804042	2
Ndc80,	NM_023294,	Ndc80,	NM_023294,	Ndc80,	NM_023294,	Ndc80,	NM_023294,	chr17	71496283	chr17	71496353	2
Vmp1,	NM_029478,			Rpl13a,	NM_009438,			chr11	86631024	chr7	45128088	2
Tpst2,	NM_009419,	Tpst2,	NM_009419,	Hbb-bt,Hbb-b2,	NM_008220,NM_016956,	Hbb-bt,Hbb-b2,	NM_008220,NM_016956,	chr5	112307896	chr7	103813840	2
Rrbp1,Rrbp1,	NM_133626,NM_024281,	Rrbp1,Rrbp1,	NM_133626,NM_024281,	Rrbp1,Rrbp1,	NM_133626,NM_024281,	Rrbp1,Rrbp1,	NM_133626,NM_024281,	chr2	143988899	chr2	143989018	2
Hbb-bt,Hbb-b2,	NM_008220,NM_016956,	Hbb-bt,Hbb-b2,	NM_008220,NM_016956,	Hbb-b1,Hbb-bs,	NM_001278161,NM_001201391,	Hbb-b1,Hbb-bs,	NM_001278161,NM_001201391,	chr7	103813815	chr7	103826792	2
Nrd1,	NM_146150,	Nrd1,	NM_146150,	Nrd1,	NM_146150,	Nrd1,	NM_146150,	chr4	109013654	chr4	109013752	2
Ctnna3,Ctnna3,Ctnna3,	NM_001164519,NM_001164376,NM_177612,			Ctbp1,Ctbp1,Ctbp1,Ctbp1,	NM_013502,NM_001198859,NM_001198860,NM_001198861,			chr10	64855000	chr5	33266879	2
Adcy6,	NM_007405,	Adcy6,	NM_007405,	Asf1b,	NM_024184,			chr15	98604731	chr8	83969562	2
Pkdcc,	NM_134117,			Ednra,	NM_010332,	Ednra,	NM_010332,	chr17	83219905	chr8	77674912	2
Zfp868,Zfp868,	NM_001045553,NM_172754,			Zfp869,Zfp869,Zfp869,	NM_181274,NM_001039965,NM_001039967,			chr8	69625076	chr8	69710983	2
Mrgpra2a,	NM_001172588,	Mrgpra2a,	NM_001172588,	Mrgpra2b,	NM_153101,	Mrgpra2b,	NM_153101,	chr7	47452069	chr7	47464970	2
Ptprn2,	NM_011215,			Rn45s,	NR_046233,			chr12	116695946	chr17	39848617	2
Tulp4,	NM_001103181,			Fbl,	NM_007991,	Fbl,	NM_007991,	chr17	6121848	chr7	28175021	2
Pid1,	NM_001003948,	Pid1,	NM_001003948,	Pid1,	NM_001003948,			chr1	84038504	chr1	84284338	2
Serpinb6a,Serpinb6a,Serpinb6a,Serpinb6a,	NM_009254,NM_001164118,NM_001164117,NM_001243192,	Serpinb6a,Serpinb6a,Serpinb6a,Serpinb6a,	NM_009254,NM_001164118,NM_001164117,NM_001243192,	Usp12,	NM_011669,			chr13	33925319	chr5	146736610	2
Ap2m1,	NM_009679,	Ap2m1,	NM_009679,	Med26,	NM_027485,			chr16	20543310	chr8	72516301	2
Pcdh9,Pcdh9,Pcdh9,Pcdh9,	NM_001271798,NM_001271799,NM_001081377,NM_001271800,			Ldha,Ldha,Ldha,	NR_102727,NM_001136069,NM_010699,			chr14	93194557	chr7	46855276	2
Mki67,	NM_001081117,	Mki67,	NM_001081117,	Prdx2,	NM_011563,			chr7	135697385	chr8	84974232	2
Afp,	NM_007423,	Afp,	NM_007423,	Hbb-bt,Hbb-b2,	NM_008220,NM_016956,	Hbb-bt,Hbb-b2,	NM_008220,NM_016956,	chr5	90507831	chr7	103813788	2
Snrpg,	NM_026506,			Hbb-bt,Hbb-b2,	NM_008220,NM_016956,	Hbb-bt,Hbb-b2,	NM_008220,NM_016956,	chr6	86378848	chr7	103813578	2
Atg9a,Atg9a,Atg9a,Atg9a,	NM_001288613,NM_001003917,NM_001288612,NR_109938,			Igf2,Igf2,Igf2,	NM_001122736,NM_010514,NM_001122737,			chr1	75181020	chr7	142652803	2
Dpp3,	NM_133803,			Dram2,Dram2,Dram2,Dram2,	NM_001025582,NM_001286986,NM_001286987,NM_026013,			chr19	4913735	chr3	106552153	2
Hbb-b1,Hbb-bs,	NM_001278161,NM_001201391,			Nacc1,	NM_025788,			chr7	103826662	chr8	84670743	2
Eef2,	NM_007907,	Eef2,	NM_007907,	Ncapd3,	NM_178113,	Ncapd3,	NM_178113,	chr10	81182080	chr9	27048236	2
Wdr70,	NM_001081402,			Gm1943,	NR_002928,			chr15	8092883	chr8	109340459	2
Hba-a2,Hba-a1,	NM_001083955,NM_008218,	Hba-a2,Hba-a1,	NM_001083955,NM_008218,	Cadm1,Cadm1,Cadm1,Cadm1,	NM_207675,NM_001025600,NM_018770,NM_207676,			chr11	32297135	chr9	47607969	2
Gm16039,	NR_033518,			Kars,Kars,Kars,	NM_001130868,NM_001286384,NM_053092,			chr6	8379319	chr8	112008385	2
Rapgef5,	NM_175930,			Hnrnpa2b1,Hnrnpa2b1,Hnrnpa2b1,	NM_182650,NR_104468,NM_016806,			chr12	117724803	chr6	51463044	2
Rbm12b2,	NM_198957,	Rbm12b2,	NM_198957,	Rbm12b1,	NM_028226,	Rbm12b1,	NM_028226,	chr4	12094277	chr4	12145162	2
Hsp90b1,	NM_011631,			Hsp90b1,	NM_011631,	Hsp90b1,	NM_011631,	chr10	86691069	chr10	86691673	2
Acaa1b,	NM_146230,	Acaa1b,	NM_146230,	Acaa1a,	NM_130864,	Acaa1a,	NM_130864,	chr9	119150823	chr9	119348706	2
Cenpp,	NM_025495,			Dcun1d1,Dcun1d1,Dcun1d1,	NM_001205362,NM_033623,NM_001205361,	Dcun1d1,Dcun1d1,Dcun1d1,	NM_001205362,NM_033623,NM_001205361,	chr13	49493776	chr3	35921060	2
Samd14,	NM_146025,			Samd14,	NM_146025,			chr11	95024958	chr11	95025031	2
Sptb,	NM_013675,	Sptb,	NM_013675,	Sptb,	NM_013675,	Sptb,	NM_013675,	chr12	76604111	chr12	76604170	2
Trio,	NM_001081302,	Trio,	NM_001081302,	Abcb10,	NM_019552,			chr15	27752780	chr8	123978650	2
Ppp3cb,	NM_008914,			Slc25a33,	NM_027460,	Slc25a33,	NM_027460,	chr14	20501416	chr4	149762413	2
Bach2,	NM_001109661,			Slc41a3,Slc41a3,	NM_001037493,NM_027868,	Slc41a3,Slc41a3,	NM_001037493,NM_027868,	chr4	32531969	chr6	90633755	2
Ncapg2,	NM_133762,			Stac,	NM_016853,			chr12	116461600	chr9	111660526	2
March3,	NM_177115,			Pkig,Pkig,Pkig,Pkig,Pkig,Pkig,	NM_011106,NM_001164053,NM_001039390,NM_001277096,NM_001039391,NM_001164055,			chr18	56925306	chr2	163703485	2
Il31ra,	NM_139299,			Mphosph8,	NM_023773,			chr13	112578296	chr14	56694091	2
Aimp1,	NM_007926,	Aimp1,	NM_007926,	Eif2ak3,	NM_010121,			chr3	132660730	chr6	70872368	2
Cdkal1,	NM_144536,			Fh1,	NM_010209,	Fh1,	NM_010209,	chr13	29336881	chr1	175606182	2
C1qc,	NM_007574,	C1qc,	NM_007574,	Gsk3a,9130221H12Rik,	NM_001031667,NR_046001,	Gsk3a,	NM_001031667,	chr4	136892431	chr7	25229553	2
Vmp1,	NM_029478,			Rpl13a,	NM_009438,	Rpl13a,	NM_009438,	chr11	86630799	chr7	45127008	2
Etv3,Etv3,Etv3,	NM_001083318,NM_001286844,NM_012051,			Fli1,	NM_008026,	Fli1,	NM_008026,	chr3	87529221	chr9	32424117	2
Ints1,	NM_026748,	Ints1,	NM_026748,	Hbb-b1,Hbb-bs,	NM_001278161,NM_001201391,	Hbb-b1,Hbb-bs,	NM_001278161,NM_001201391,	chr5	139766292	chr7	103827831	2
Tln1,	NM_011602,	Tln1,	NM_011602,	Tln2,	NM_001081242,	Tln2,	NM_001081242,	chr4	43539365	chr9	67293936	2
Hltf,Hltf,Hltf,	NR_105046,NR_105047,NM_009210,	Hltf,	NM_009210,	Hltf,Hltf,Hltf,	NR_105046,NR_105047,NM_009210,	Hltf,	NM_009210,	chr3	20116596	chr3	20116687	2
Vdac1,	NM_011694,	Vdac1,	NM_011694,	Gulp1,	NM_028450,			chr11	52384011	chr1	44644341	2
Grina,	NM_023168,			Ccna2,	NM_009828,	Ccna2,	NM_009828,	chr15	76249792	chr3	36568699	2
Alb,	NM_009654,	Alb,	NM_009654,	Alb,	NM_009654,	Alb,	NM_009654,	chr5	90468605	chr5	90468664	2
2010111I01Rik,2010111I01Rik,2010111I01Rik,2010111I01Rik,	NR_110520,NM_001289924,NR_110521,NM_001289926,			Lenep,	NM_020517,			chr13	63298855	chr3	89402311	2
Brpf3,	NM_001081315,			Gon4l,Gon4l,	NM_001242372,NM_027389,	Gon4l,Gon4l,	NM_001242372,NM_027389,	chr17	28837180	chr3	88908085	2
Cyp2d22,Cyp2d22,	NM_019823,NM_001163472,	Cyp2d22,Cyp2d22,	NM_019823,NM_001163472,	Cyp2d26,	NM_029562,	Cyp2d26,	NM_029562,	chr15	82373136	chr15	82791685	2
Fyb,Fyb,	NM_011815,NM_001278269,			Slc43a3,	NM_021398,			chr15	6636212	chr2	84958058	2
A1cf,	NM_001081074,			Paics,	NM_025939,	Paics,	NM_025939,	chr19	31913957	chr5	76959409	2
Trf,	NM_133977,	Trf,	NM_133977,	Trf,	NM_133977,	Trf,	NM_133977,	chr9	103217419	chr9	103217509	2
Cd24a,	NM_009846,			Rfx7,	NM_001033536,			chr10	43583786	chr9	72610870	2
Hba-a2,Hba-a1,	NM_001083955,NM_008218,	Hba-a2,Hba-a1,	NM_001083955,NM_008218,	Rps20,	NM_026147,			chr11	32297111	chr4	3835564	2
Dlg1,Dlg1,Dlg1,Dlg1,Dlg1,Dlg1,	NR_045516,NM_001252434,NM_001252435,NM_007862,NM_001252433,NM_001252436,	Dlg1,Dlg1,Dlg1,Dlg1,Dlg1,	NM_001252434,NM_001252435,NM_007862,NM_001252433,NM_001252436,	Dlg2,Dlg2,Dlg2,	NM_001243046,NM_011807,NM_001243047,			chr16	31842838	chr7	92417220	2
Kng2,Kng2,Kng2,	NM_001102409,NM_201375,NM_001102410,	Kng2,Kng2,Kng2,	NM_001102409,NM_201375,NM_001102410,	Kng1,	NM_023125,	Kng1,	NM_023125,	chr16	22997022	chr16	23081477	2
Tubb4b,	NM_146116,	Tubb4b,	NM_146116,	Zfp804b,	NM_001163223,			chr2	25223003	chr5	7180004	2
Alb,	NM_009654,	Alb,	NM_009654,	Zfp771,	NM_177362,	Zfp771,	NM_177362,	chr5	90472658	chr7	127245084	2
Kng2,Kng2,Kng2,	NM_001102409,NM_201375,NM_001102410,	Kng2,Kng2,Kng2,	NM_001102409,NM_201375,NM_001102410,	Kng1,Kng1,Kng1,	NM_001102411,NM_023125,NM_001102412,	Kng1,Kng1,Kng1,	NM_001102411,NM_023125,NM_001102412,	chr16	23004003	chr16	23069254	2
Dhrs11,	NM_177564,	Dhrs11,	NM_177564,	Pitrm1,	NM_145131,	Pitrm1,	NM_145131,	chr11	84825367	chr13	6574359	2
Sepp1,Sepp1,Sepp1,	NM_001042614,NM_001042613,NM_009155,	Sepp1,Sepp1,Sepp1,	NM_001042614,NM_001042613,NM_009155,	Nop58,	NM_018868,	Nop58,	NM_018868,	chr15	3279682	chr1	59710530	2
Fth1,Fth1,	NR_073181,NM_010239,			Braf,	NM_139294,			chr19	9985049	chr6	39653337	2
Pex14,	NM_019781,			Bola3,	NM_175277,	Bola3,	NM_175277,	chr4	149096646	chr6	83358152	2
Ncl,	NM_010880,	Ncl,	NM_010880,	Hbb-bt,Hbb-b2,	NM_008220,NM_016956,			chr1	86357064	chr7	103813871	2
Aldoc,	NM_009657,	Aldoc,	NM_009657,	Slc48a1,	NM_026353,			chr11	78326020	chr15	97791448	2
Ctdsp2,Ctdsp2,	NM_146012,NM_001113470,			Ubr1,	NM_009461,	Ubr1,	NM_009461,	chr10	126996845	chr2	120970523	2
Trim27,	NM_009054,	Trim27,	NM_009054,	Trim27,	NM_009054,	Trim27,	NM_009054,	chr13	21192384	chr13	21192456	2
Tst,	NM_009437,			Gm12504,	NR_040414,			chr15	78402901	chr4	44123432	2
Cdk17,	NM_146239,			Sdr39u1,	NM_001082975,			chr10	93240244	chr14	55898026	2
Slc22a13,	NM_133980,	Slc22a13,	NM_133980,	Slc22a13b-ps,	NR_033303,			chr9	119193571	chr9	119220922	2
Ctsb,	NM_007798,	Ctsb,	NM_007798,	Ctsb,	NM_007798,	Ctsb,	NM_007798,	chr14	63141753	chr14	63141851	2
Myl12b,	NM_023402,	Myl12b,	NM_023402,	Myl12a,	NM_026064,	Myl12a,	NM_026064,	chr17	70977150	chr17	70996797	2
Soat2,	NM_146064,			Soat2,	NM_146064,			chr15	102160097	chr15	102163267	2
Herpud1,	NM_022331,	Herpud1,	NM_022331,	Herpud1,	NM_022331,	Herpud1,	NM_022331,	chr8	94394661	chr8	94394734	2
Acss2,Acss2os,	NM_019811,NR_040613,	Acss2,	NM_019811,	Gss,Gss,	NM_001291111,NM_008180,			chr2	155549190	chr2	155592693	2
Gabrb1,	NM_008069,			Rpl5,	NM_016980,	Rpl5,	NM_016980,	chr5	72047204	chr5	107900645	2
Afp,	NM_007423,	Afp,	NM_007423,	Hbb-bt,Hbb-b2,	NM_008220,NM_016956,	Hbb-bt,Hbb-b2,	NM_008220,NM_016956,	chr5	90490831	chr7	103813804	2
Rplp0,	NM_007475,	Rplp0,	NM_007475,	Fbxl19,	NM_172748,			chr5	115560979	chr7	127747019	2
Pdcd11,	NM_011053,	Pdcd11,	NM_011053,	Prex2,	NM_029525,	Prex2,	NM_029525,	chr19	47125163	chr1	11149857	2
Timm50,	NM_025616,	Timm50,	NM_025616,	Hbb-bt,Hbb-b2,	NM_008220,NM_016956,	Hbb-bt,Hbb-b2,	NM_008220,NM_016956,	chr7	28306878	chr7	103812676	2
Myo19,	NM_025414,			Peg10,Peg10,	NM_001040611,NM_130877,			chr11	84883191	chr6	4760335	2
B630005N14Rik,	NM_175312,			Bckdhb,	NM_199195,			chr6	13644787	chr9	84122381	2
Tcea1,Tcea1,Tcea1,	NM_001159750,NM_011541,NM_001159751,			Lyn,Lyn,	NM_001111096,NM_010747,			chr1	4880202	chr4	3720576	2
Mtf2,Mtf2,Mtf2,Mtf2,Mtf2,Mtf2,	NM_001253879,NM_001253880,NM_001253877,NM_013827,NR_045608,NM_001253878,			St7,St7,St7,	NM_001289626,NM_001289625,NM_001289624,			chr5	108081134	chr6	17712842	2
Ube2b,	NM_009458,			Axin1,Axin1,	NM_001159598,NM_009733,			chr11	51986574	chr17	26158458	2
Wdr70,	NM_001081402,			Gm1943,	NR_002928,			chr15	8092882	chr8	109340454	2
Clspn,	NM_175554,	Clspn,	NM_175554,	Rora,Rora,	NM_001289916,NM_013646,			chr4	126576495	chr9	69349555	2
Filip1l,Cmss1,	NM_001040397,NM_025599,			Hbb-b1,Hbb-bs,	NM_001278161,NM_001201391,			chr16	57391590	chr7	103827885	2
Meg3,	NR_027652,			Ampd2,Ampd2,	NM_001289719,NM_028779,	Ampd2,Ampd2,	NM_001289719,NM_028779,	chr12	109571390	chr3	108086217	2
Ssh2,	NM_177710,			Hsp90aa1,	NM_010480,	Hsp90aa1,	NM_010480,	chr11	77294698	chr12	110693445	2
Ddx5,	NM_007840,			Ap1ar,	NM_145964,			chr11	106780611	chr3	127807539	2
Snx29,Snx29,	NM_028964,NM_001290148,			Fkbp8,Fkbp8,Fkbp8,	NM_001199631,NM_001111066,NM_010223,			chr16	11747064	chr8	70529390	2
Rpn2,	NM_019642,	Rpn2,	NM_019642,	Hbb-bt,Hbb-b2,	NM_008220,NM_016956,	Hbb-bt,Hbb-b2,	NM_008220,NM_016956,	chr2	157283592	chr7	103813554	2
Alb,	NM_009654,	Alb,	NM_009654,	Hbb-bt,Hbb-b2,	NM_008220,NM_016956,	Hbb-bt,Hbb-b2,	NM_008220,NM_016956,	chr5	90460943	chr7	103813800	2
Zkscan3,Zkscan3,	NM_001145778,NM_023685,			Hbb-bt,Hbb-b2,	NM_008220,NM_016956,	Hbb-bt,Hbb-b2,	NM_008220,NM_016956,	chr13	21401702	chr7	103813805	2
Unc45b,Slfn5os,	NM_178680,NR_045932,	Unc45b,	NM_178680,	Cc2d1a,	NM_145970,	Cc2d1a,	NM_145970,	chr11	82942624	chr8	84133256	2
Col1a1,	NM_007742,	Col1a1,	NM_007742,	Grwd1,	NM_153419,	Grwd1,	NM_153419,	chr11	94951587	chr7	45830743	2
Gnpda1,	NM_011937,	Gnpda1,	NM_011937,	5730422E09Rik,Gm8615,	NR_015478,NR_028061,			chr18	38331967	chr5	149155720	2
Lamc1,	NM_010683,			Alb,	NM_009654,	Alb,	NM_009654,	chr1	153305536	chr5	90462774	2
Ces1c,	NM_007954,	Ces1c,	NM_007954,	Ces1d,	NM_053200,	Ces1d,	NM_053200,	chr8	93100653	chr8	93166437	2
Gpr39,	NM_027677,	Gpr39,	NM_027677,	Nckap5,Nckap5,Nckap5,	NM_176957,NM_001081756,NM_172484,			chr1	125678191	chr1	125966571	2
Cmpk1,	NM_025647,			Gpx1,	NM_008160,	Gpx1,	NM_008160,	chr4	114961240	chr9	108339500	2
Riok3,	NM_024182,	Riok3,	NM_024182,	Riok3,	NM_024182,	Riok3,	NM_024182,	chr18	12148887	chr18	12148987	2
Golga5,Golga5,	NM_013747,NM_001199004,			Rpl4,	NM_024212,	Rpl4,	NM_024212,	chr12	102497826	chr9	64175603	2
Tmed9,	NM_026211,			Tmed9,	NM_026211,			chr13	55597160	chr13	55597258	2
Acyp2,	NM_029344,			Ccdc47,	NM_026009,			chr11	30572443	chr11	106200566	2
Gm20752,	NR_040750,			Acer3,	NM_025408,			chr3	159260682	chr7	98213836	2
Cdyl,	NM_009881,			Polr3h,	NM_030229,	Polr3h,	NM_030229,	chr13	35672443	chr15	81918761	2
Gpr45,	NM_053107,			Dnaja1,Dnaja1,Dnaja1,	NM_008298,NM_001164672,NM_001164671,			chr1	42999005	chr4	40733068	2
Ssh2,	NM_177710,			Hsp90aa1,	NM_010480,			chr11	77296131	chr12	110691307	2
Hbb-bt,Hbb-b2,	NM_008220,NM_016956,			Hbb-bt,Hbb-b2,	NM_008220,NM_016956,	Hbb-bt,Hbb-b2,	NM_008220,NM_016956,	chr7	103812565	chr7	103812738	2
Timm17a,	NM_011590,	Timm17a,	NM_011590,	Pde8a,	NM_008803,			chr1	135309869	chr7	81222848	2
Psmd2,Psmd2,	NR_027485,NM_134101,	Psmd2,	NM_134101,	H19,	NR_001592,			chr16	20660023	chr7	142575920	2
Psap,Psap,Psap,Psap,Psap,Psap,	NM_001146124,NM_001146121,NM_001146122,NM_011179,NM_001146123,NM_001146120,			Tbc1d9,Tbc1d9,	NM_001111304,NM_027758,			chr10	60302440	chr8	83170838	2
5830417I10Rik,	NR_028359,			Gon4l,Gon4l,	NM_001242372,NM_027389,	Gon4l,Gon4l,	NM_001242372,NM_027389,	chr3	88784307	chr3	88837519	2
Camsap2,	NM_001081360,			Cep57,Cep57,	NM_026665,NR_037622,	Cep57,	NM_026665,	chr1	136326534	chr9	13821683	2
Eif4g1,Eif4g1,	NM_001005331,NM_145941,	Eif4g1,Eif4g1,	NM_001005331,NM_145941,	Eif4g1,Eif4g1,	NM_001005331,NM_145941,	Eif4g1,Eif4g1,	NM_001005331,NM_145941,	chr16	20681429	chr16	20681540	2
Akt1,Akt1,	NM_001165894,NM_009652,			Gstcd,	NM_026231,			chr12	112671653	chr3	133061593	2
Slc25a37,	NM_026331,			Ralyl,Ralyl,	NM_001163328,NM_178631,			chr14	69242940	chr3	13751016	2
Ube2n,	NM_080560,			Clock,Mir1191,Clock,	NM_007715,NR_035422,NM_001289826,			chr10	95515169	chr5	76233106	2
Abat,Abat,	NM_001170978,NM_172961,			Abat,Abat,	NM_001170978,NM_172961,			chr16	8620352	chr16	8620419	2
Atp5g3,	NM_175015,	Atp5g3,	NM_175015,	Art4,	NM_026639,	Art4,	NM_026639,	chr2	73909337	chr6	136854386	2
Slc4a1,	NM_011403,	Slc4a1,	NM_011403,	Sepw1,	NM_009156,	Sepw1,	NM_009156,	chr11	102350330	chr7	15919940	2
Mcm5,	NM_008566,			Endod1,	NM_028013,			chr8	75127553	chr9	14355353	2
Stfa2l1,	NM_173869,	Stfa2l1,	NM_173869,	Stfa2,	NM_001082545,			chr16	36161746	chr16	36405283	2
Hba-a2,Hba-a1,	NM_001083955,NM_008218,	Hba-a2,Hba-a1,	NM_001083955,NM_008218,	Zmat4,Zmat4,	NM_001277239,NM_177086,			chr11	32296595	chr8	23927071	2
Cnot6,Cnot6,	NM_212484,NM_001290741,			Chrm3,	NM_033269,			chr11	49673962	chr13	10012967	2
Prpf31,Prpf31,	NM_027328,NM_001159714,			Hbb-b1,Hbb-bs,	NM_001278161,NM_001201391,			chr7	3630969	chr7	103827897	2
Sqle,	NM_009270,			Ankrd42,	NM_028665,	Ankrd42,	NM_028665,	chr15	59317793	chr7	92591831	2
Tmsb4x,	NM_021278,			Tmsb4x,	NM_021278,			chrX	167207372	chrX	167207471	2
Cul3,	NM_016716,			Ppp2r4,	NM_138748,			chr1	80340347	chr2	30426396	2
Ints1,	NM_026748,	Ints1,	NM_026748,	Hbb-bt,Hbb-b2,	NM_008220,NM_016956,	Hbb-bt,Hbb-b2,	NM_008220,NM_016956,	chr5	139766292	chr7	103813825	2
Ube2g2,	NM_019803,			Hbb-b1,Hbb-bs,	NM_001278161,NM_001201391,	Hbb-b1,Hbb-bs,	NM_001278161,NM_001201391,	chr10	77644892	chr7	103827507	2
Rps6ka1,Rps6ka1,Rps6ka1,	NM_009097,NM_001285505,NM_001285506,			Me1,Me1,	NM_008615,NM_001198933,			chr4	133851162	chr9	86670572	2
Srek1,	NM_172592,			Fam134b,	NM_001034851,			chr13	103758302	chr15	25870449	2
Krit1,Krit1,Krit1,	NM_030675,NM_001170552,NR_033173,	Krit1,Krit1,	NM_030675,NM_001170552,	Rpl14,	NM_025974,	Rpl14,	NM_025974,	chr5	3830608	chr9	120574338	2
Hbb-bt,Hbb-b2,	NM_008220,NM_016956,			Hbb-b1,Hbb-bs,	NM_001278161,NM_001201391,			chr7	103813883	chr7	103827887	2
H2-Q4,	NM_001143689,	H2-Q4,	NM_001143689,	H2-Q4,	NM_001143689,	H2-Q4,	NM_001143689,	chr17	35379833	chr17	35379958	2
Pabpc1,	NM_008774,	Pabpc1,	NM_008774,	Luc7l,Luc7l,Luc7l,Luc7l,	NM_025881,NR_037905,NM_028190,NR_037906,			chr15	36597463	chr17	26270154	2
Atp5b,	NM_016774,	Atp5b,	NM_016774,	Smchd1,	NM_028887,			chr10	128090048	chr17	71458395	2
Acin1,Acin1,Acin1,Acin1,Acin1,Acin1,	NM_001085473,NM_001085472,NM_019567,NM_001242606,NM_023190,NM_001242605,			Ttc36,	NM_138951,	Ttc36,	NM_138951,	chr14	54642700	chr9	44801728	2
Hba-a2,Hba-a1,	NM_001083955,NM_008218,	Hba-a2,Hba-a1,	NM_001083955,NM_008218,	Rn45s,	NR_046233,			chr11	32297103	chr17	39847779	2
Atp6v0a1,Atp6v0a1,Atp6v0a1,Atp6v0a1,	NM_001243051,NM_016920,NM_001243049,NM_001243050,	Atp6v0a1,Atp6v0a1,Atp6v0a1,Atp6v0a1,	NM_001243051,NM_016920,NM_001243049,NM_001243050,	Tcirg1,Tcirg1,Tcirg1,	NM_001167784,NM_001136091,NM_016921,	Tcirg1,Tcirg1,Tcirg1,	NM_001167784,NM_001136091,NM_016921,	chr11	101055604	chr19	3896191	2
Prpf4b,	NM_013830,	Prpf4b,	NM_013830,	Prpf4b,	NM_013830,	Prpf4b,	NM_013830,	chr13	34883696	chr13	34883786	2
Nucks1,Nucks1,	NM_175294,NM_001145804,			Nucks1,Nucks1,	NM_175294,NM_001145804,			chr1	131934768	chr1	131934851	2
Kif16b,	NM_001081133,	Kif16b,	NM_001081133,	Aldh1l1,	NM_027406,	Aldh1l1,	NM_027406,	chr2	142712629	chr6	90569563	2
Ugt2b35,	NM_172881,			Ugt2b38,	NM_133894,	Ugt2b38,	NM_133894,	chr5	87008134	chr5	87412366	2
Sun1,Sun1,Sun1,Sun1,Sun1,	NM_001256115,NM_024451,NM_001256116,NM_001256117,NM_001256118,			Actb,	NM_007393,			chr5	139231735	chr5	142903737	2
Acvr1b,	NM_007395,			Ppp1r18,Ppp1r18,Ppp1r18,	NM_001146711,NM_001146710,NM_175242,			chr15	101174260	chr17	35875232	2
Etl4,Etl4,Etl4,Etl4,Etl4,	NM_178059,NM_001177630,NM_029895,NM_001177631,NM_001081006,			Ube2c,	NM_026785,			chr2	20537078	chr2	164772600	2
Pabpc1,	NM_008774,			Uba3,Uba3,	NM_001111106,NM_011666,			chr15	36608600	chr6	97199741	2
Tenm2,Tenm2,	NM_001290702,NM_011856,			Anp32b,	NM_130889,	Anp32b,	NM_130889,	chr11	36653072	chr4	46472097	2
Fam213a,	NM_027464,			Fam213a,	NM_027464,			chr14	41007718	chr14	41007730	2
Lrch1,Lrch1,	NM_001033439,NM_001252132,			Mir3098,1700037H04Rik,	NR_037281,NM_026091,			chr14	74879802	chr2	131146739	2
Tanc2,	NM_181071,			Bzw1,	NM_025824,	Bzw1,	NM_025824,	chr11	105774617	chr1	58403741	2
Grk5,	NM_018869,	Grk5,	NM_018869,	Sntg1,Sntg1,Sntg1,Sntg1,	NM_027671,NM_001290393,NM_001290392,NM_001290390,			chr19	61090507	chr1	8468650	2
Lrp5,	NM_008513,			Actr3,Actr3,Actr3,	NM_001205386,NM_023735,NM_001205385,			chr19	3667582	chr1	125435338	2
Tmem119,	NM_146162,	Tmem119,	NM_146162,	Hbb-bt,Hbb-b2,	NM_008220,NM_016956,	Hbb-bt,Hbb-b2,	NM_008220,NM_016956,	chr5	113795400	chr7	103813805	2
Sqstm1,Sqstm1,	NM_001290769,NM_011018,	Sqstm1,Sqstm1,	NM_001290769,NM_011018,	Mrap,	NM_029844,	Mrap,	NM_029844,	chr11	50210671	chr16	90749385	2
Txn1,	NM_011660,	Txn1,	NM_011660,	Gm382,	NM_001033241,	Gm382,	NM_001033241,	chr4	57956186	chrX	127060323	2
Calr,	NM_007591,	Calr,	NM_007591,	Calr,	NM_007591,	Calr,	NM_007591,	chr8	84842707	chr8	84842763	2
Lmnb2,	NM_010722,			Magi2,	NM_001170746,			chr10	80917961	chr5	19506028	2
Btf3,Btf3,	NM_001170540,NM_145455,	Btf3,Btf3,	NM_001170540,NM_145455,	Pam,	NM_013626,			chr13	98313205	chr1	97949120	2
Usp48,	NM_130879,			BC024386,	NR_015583,			chr4	137631461	chr7	140907704	2
Fga,Fga,	NM_001111048,NM_010196,	Fga,	NM_001111048,	Fga,Fga,	NM_001111048,NM_010196,			chr3	83033379	chr3	83033477	2
Dip2c,	NM_001081426,			Rpn1,	NM_133933,	Rpn1,	NM_133933,	chr13	9528613	chr6	88084793	2
Pfn1,	NM_011072,	Pfn1,	NM_011072,	Pfn1,	NM_011072,	Pfn1,	NM_011072,	chr11	70652818	chr11	70652914	2
Cd44,Cd44,Cd44,Cd44,Cd44,Cd44,	NM_001177785,NM_001039150,NM_001177787,NM_009851,NM_001177786,NM_001039151,			Lars2,	NM_153168,			chr2	102829442	chr9	123462125	2
Fam150a,	NM_001195732,			Igf2,Igf2,Igf2,	NM_001122736,NM_010514,NM_001122737,			chr1	6383209	chr7	142652654	2
Afp,	NM_007423,	Afp,	NM_007423,	Hbb-bt,Hbb-b2,	NM_008220,NM_016956,			chr5	90503651	chr7	103812652	2
Pi4ka,Serpind1,	NM_001001983,NM_008223,	Serpind1,	NM_008223,	Acbd6,Acbd6,Acbd6,	NM_001145781,NM_026683,NM_028250,			chr16	17342340	chr1	155565594	2
Samd14,	NM_146025,			Slc6a9,	NM_008135,			chr11	95021545	chr4	117855425	2
Asb6,	NM_133346,			Asb6,	NM_133346,			chr2	30823182	chr2	30823314	2
C3,	NM_009778,			Vav3,	NM_020505,			chr17	57222193	chr3	109397371	2
Igsf21,	NM_198610,			Hbb-bt,Hbb-b2,	NM_008220,NM_016956,	Hbb-bt,Hbb-b2,	NM_008220,NM_016956,	chr4	140205576	chr7	103813859	2
Eif5a,Eif5a,Eif5a,Eif5a,Eif5a,Eif5a,Eif5a,Eif5a,Eif5a,	NM_001166595,NM_001166596,NM_001166593,NM_001166590,NM_001166592,NM_181582,NM_001166594,NM_001166589,NM_001166591,			Pcsk5,Pcsk5,	NM_001190483,NM_001163144,			chr11	69917049	chr19	17693206	2
Klf12,	NM_010636,			Ctnnbl1,	NM_025680,	Ctnnbl1,	NM_025680,	chr14	99945555	chr2	157836690	2
Cog3,	NM_177381,			Gc,	NM_008096,			chr14	75705088	chr5	89443402	2
E2f7,	NM_178609,			Marc2,	NM_133684,			chr10	110784998	chr1	184813841	2
Hbb-bt,Hbb-b2,	NM_008220,NM_016956,	Hbb-bt,Hbb-b2,	NM_008220,NM_016956,	Hbb-b1,Hbb-bs,	NM_001278161,NM_001201391,	Hbb-b1,Hbb-bs,	NM_001278161,NM_001201391,	chr7	103813779	chr7	103826783	2
2810408M09Rik,	NM_001007581,	2810408M09Rik,	NM_001007581,	Trp53rk,	NM_023815,	Trp53rk,	NM_023815,	chr2	165491293	chr2	166795801	2
Bub1b,	NM_009773,	Bub1b,	NM_009773,	Ndufa13,	NM_023312,	Ndufa13,	NM_023312,	chr2	118631758	chr8	69901541	2
Rap1a,	NM_145541,	Rap1a,	NM_145541,	Gtf2h1,Gtf2h1,	NM_008186,NM_001291075,			chr3	105732045	chr7	46820825	2
Zkscan3,Zkscan3,	NM_001145778,NM_023685,			Hbb-b1,Hbb-bs,	NM_001278161,NM_001201391,	Hbb-b1,Hbb-bs,	NM_001278161,NM_001201391,	chr13	21401702	chr7	103827811	2
Plxdc2,	NM_026162,			Afp,	NM_007423,	Afp,	NM_007423,	chr2	16589993	chr5	90503584	2
Zfp955b,	NM_001142957,			Zfp422,	NM_026057,			chr17	33304159	chr6	116625440	2
Eef1b2,	NM_018796,	Eef1b2,	NM_018796,	Nup210l,	NM_029937,			chr1	63179284	chr3	90126820	2
Bsdc1,	NM_133889,	Bsdc1,	NM_133889,	Itgb1,	NM_010578,			chr4	129485139	chr8	128732624	2
C1qc,	NM_007574,	C1qc,	NM_007574,	C1qc,	NM_007574,	C1qc,	NM_007574,	chr4	136890552	chr4	136892438	2
Tpt1,	NM_009429,			Sepp1,Sepp1,Sepp1,	NM_001042614,NM_001042613,NM_009155,	Sepp1,Sepp1,Sepp1,	NM_001042614,NM_001042613,NM_009155,	chr14	75845347	chr15	3279533	2
Bmp1,Bmp1,	NR_033241,NM_009755,			Epb4.1,Epb4.1,Epb4.1,	NM_183428,NM_001128607,NM_001128606,			chr14	70519746	chr4	131926503	2
Alb,	NM_009654,	Alb,	NM_009654,	Alb,	NM_009654,	Alb,	NM_009654,	chr5	90472503	chr5	90472596	2
Nus1,	NM_030250,	Nus1,	NM_030250,	Fndc3a,	NM_207636,			chr10	52417762	chr14	72679846	2
Pten,	NM_008960,			B3galnt1,	NM_020026,			chr19	32821160	chr3	69592688	2
Cd24a,	NM_009846,			Cd24a,	NM_009846,			chr10	43583965	chr10	43584066	2
Abcb1a,	NM_011076,			Abcb1a,	NM_011076,			chr5	8703539	chr5	8703645	2
Hba-a2,Hba-a1,	NM_001083955,NM_008218,	Hba-a2,Hba-a1,	NM_001083955,NM_008218,	Hbb-b1,Hbb-bs,	NM_001278161,NM_001201391,	Hbb-b1,Hbb-bs,	NM_001278161,NM_001201391,	chr11	32296880	chr7	103826688	2
Esr2,Esr2,Esr2,	NR_104386,NM_207707,NM_010157,			Hmgn1,	NM_008251,			chr12	76151747	chr16	96121791	2
Becn1,	NM_019584,	Becn1,	NM_019584,	Tfdp2,Tfdp2,Tfdp2,Tfdp2,Tfdp2,Tfdp2,	NM_001184710,NM_001184708,NM_001184709,NM_001184711,NM_001184706,NM_178667,	Tfdp2,Tfdp2,Tfdp2,Tfdp2,Tfdp2,Tfdp2,	NM_001184710,NM_001184708,NM_001184709,NM_001184711,NM_001184706,NM_178667,	chr11	101289924	chr9	96297769	2
Nmnat3,	NM_144533,			Nmnat3,	NM_144533,	Nmnat3,	NM_144533,	chr9	98296979	chr9	98399455	2
Cenpp,	NM_025495,			Dcun1d1,Dcun1d1,Dcun1d1,	NM_001205362,NM_033623,NM_001205361,	Dcun1d1,Dcun1d1,Dcun1d1,	NM_001205362,NM_033623,NM_001205361,	chr13	49493778	chr3	35921062	2
Hba-a2,Hba-a1,	NM_001083955,NM_008218,	Hba-a2,Hba-a1,	NM_001083955,NM_008218,	Hba-a2,Hba-a1,	NM_001083955,NM_008218,			chr11	32297115	chr11	32297291	2
Safb2,	NM_001029979,	Safb2,	NM_001029979,	Enah,Enah,Enah,Enah,	NM_001083120,NM_008680,NM_001083121,NM_010135,	Enah,Enah,Enah,Enah,	NM_001083120,NM_008680,NM_001083121,NM_010135,	chr17	56566469	chr1	181923659	2
Acsl5,	NM_027976,	Acsl5,	NM_027976,	Acsl5,	NM_027976,	Acsl5,	NM_027976,	chr19	55279466	chr19	55279549	2
Pabpc1,	NM_008774,	Pabpc1,	NM_008774,	Luc7l,Luc7l,Luc7l,Luc7l,	NM_025881,NR_037905,NM_028190,NR_037906,			chr15	36598019	chr17	26270040	2
Syn3,Syn3,	NM_001164495,NM_013722,			Xist,Xist,Tsix,	NR_001463,NR_001570,NR_002844,			chr10	86439454	chrX	103470920	2
Stxbp3b,	NR_073559,			Stxbp3a,	NM_011504,			chr19	9558288	chr3	108823982	2
Clta,Clta,Clta,Clta,Clta,	NM_001080385,NM_016760,NM_001290470,NM_001080386,NM_001080384,	Clta,Clta,Clta,Clta,Clta,	NM_001080385,NM_016760,NM_001290470,NM_001080386,NM_001080384,	Psmd13,	NM_011875,			chr4	44025494	chr7	140891314	2
Mprip,Mprip,	NM_012027,NM_201245,	Mprip,Mprip,	NM_012027,NM_201245,	Mrpl3,	NM_053159,	Mrpl3,	NM_053159,	chr11	59766797	chr9	105054553	2
Cd24a,	NM_009846,			Fam35a,	NM_029389,			chr10	43583715	chr14	34269761	2
Hsp90b1,	NM_011631,	Hsp90b1,	NM_011631,	Ibtk,	NM_001081282,	Ibtk,	NM_001081282,	chr10	86691628	chr9	85720818	2
Hba-a2,Hba-a1,	NM_001083955,NM_008218,	Hba-a2,Hba-a1,	NM_001083955,NM_008218,	Actb,	NM_007393,			chr11	32296601	chr5	142903418	2
Dolpp1,Dolpp1,Dolpp1,Dolpp1,	NM_001290509,NR_110963,NM_001290508,NM_020329,			Alb,	NM_009654,	Alb,	NM_009654,	chr2	30400047	chr5	90468614	2
Wash,Wash,	NM_026833,NM_001037757,	Wash,Wash,	NM_026833,NM_001037757,	Wash,Wash,	NM_026833,NM_001037757,	Wash,Wash,	NM_026833,NM_001037757,	chr17	66116342	chr17	66116732	2
Rpl7,	NM_011291,	Rpl7,	NM_011291,	Fbxl13,Fbxl13,	NM_001199632,NM_177076,			chr1	16103193	chr5	21599064	2
Gm10857,Gm10857,	NR_033470,NR_033471,			Traip,	NM_011634,	Traip,	NM_011634,	chr2	6133860	chr9	107951171	2
Filip1l,Cmss1,	NM_001040397,NM_025599,			Hbb-bt,Hbb-b2,	NM_008220,NM_016956,			chr16	57391590	chr7	103813879	2
2310047M10Rik,	NM_028005,			Gpx1,	NM_008160,	Gpx1,	NM_008160,	chr11	69061163	chr9	108340047	2
Hs6st2,Hs6st2,Hs6st2,Hs6st2,	NM_001290468,NM_015819,NM_001290467,NM_001077202,	Hs6st2,Hs6st2,Hs6st2,Hs6st2,	NM_001290468,NM_015819,NM_001290467,NM_001077202,	Hs6st2,Hs6st2,Hs6st2,Hs6st2,	NM_001290468,NM_015819,NM_001290467,NM_001077202,	Hs6st2,Hs6st2,Hs6st2,Hs6st2,	NM_001290468,NM_015819,NM_001290467,NM_001077202,	chrX	51390359	chrX	51680227	2
Slc25a39,	NM_026542,	Slc25a39,	NM_026542,	Slc25a39,	NM_026542,	Slc25a39,	NM_026542,	chr11	102403796	chr11	102404087	2
Lrrc47,	NM_201226,			Lrrc47,	NM_201226,			chr4	154019996	chr4	154020103	2
Ccdc34,Ccdc34os,	NM_026613,NR_040508,	Ccdc34,	NM_026613,	Ccdc34,Ccdc34os,	NM_026613,NR_040508,	Ccdc34,	NM_026613,	chr2	110032352	chr2	110040661	2
Kif21a,Kif21a,Kif21a,Kif21a,	NM_001109042,NM_016705,NM_001109041,NM_001109040,	Kif21a,Kif21a,Kif21a,Kif21a,	NM_001109042,NM_016705,NM_001109041,NM_001109040,	Kif21b,	NM_001039472,	Kif21b,	NM_001039472,	chr15	90997542	chr1	136147497	2
Trpm4,Rpl14-ps1,	NM_175130,NR_110499,			Rpl14,	NM_025974,	Rpl14,	NM_025974,	chr7	45325380	chr9	120574158	2
Rnaseh2c,	NM_026616,	Rnaseh2c,	NM_026616,	Hbb-b1,Hbb-bs,	NM_001278161,NM_001201391,	Hbb-b1,Hbb-bs,	NM_001278161,NM_001201391,	chr19	5601958	chr7	103826685	2
Rhoq,	NM_145491,			Ttr,	NM_013697,	Ttr,	NM_013697,	chr17	86982570	chr18	20669978	2
Sord,	NM_146126,	Sord,	NM_146126,	Hbb-b1,Hbb-bs,	NM_001278161,NM_001201391,	Hbb-b1,Hbb-bs,	NM_001278161,NM_001201391,	chr2	122234935	chr7	103827866	2
Tubb4b,	NM_146116,	Tubb4b,	NM_146116,	Zfp804b,	NM_001163223,			chr2	25222592	chr5	7180411	2
Lmo2,Lmo2,Lmo2,Lmo2,	NM_001142336,NM_008505,NM_001142337,NM_001142335,			Rps5,	NM_009095,	Rps5,	NM_009095,	chr2	103981553	chr7	12926603	2
Aldh1l1,	NM_027406,	Aldh1l1,	NM_027406,	Prtg,	NM_175485,			chr6	90591898	chr9	72823260	2
Serpina1b,	NM_009244,	Serpina1b,	NM_009244,	Serpina1e,	NM_009247,	Serpina1e,	NM_009247,	chr12	103731960	chr12	103949316	2
Dnm1l,Dnm1l,Dnm1l,Dnm1l,Dnm1l,	NM_001276340,NR_075074,NM_001025947,NM_001276341,NM_152816,	Dnm1l,Dnm1l,Dnm1l,	NM_001276340,NM_001025947,NM_152816,	Smc2,	NM_008017,	Smc2,	NM_008017,	chr16	16346009	chr4	52470765	2
Coro1b,	NM_011778,	Coro1b,	NM_011778,	Gabrg3,	NM_008074,			chr19	4150825	chr7	57026817	2
Afp,	NM_007423,			Hbb-b1,Hbb-bs,	NM_001278161,NM_001201391,	Hbb-b1,Hbb-bs,	NM_001278161,NM_001201391,	chr5	90490755	chr7	103827790	2
Glcci1,Glcci1,Glcci1,	NM_001286728,NM_001286729,NM_133236,	Glcci1,Glcci1,Glcci1,	NM_001286728,NM_001286729,NM_133236,	Phf14,	NM_001168382,	Phf14,	NM_001168382,	chr6	8537967	chr6	12080996	2
Tsc22d1,Tsc22d1,Tsc22d1,	NM_001177751,NM_009366,NM_207652,			Mapk4,	NM_172632,			chr14	76504618	chr18	73967987	2
Hbb-bt,Hbb-b2,	NM_008220,NM_016956,			Hbb-b1,Hbb-bs,	NM_001278161,NM_001201391,			chr7	103812970	chr7	103826975	2
Dhcr24,	NM_053272,			Fam126a,Mir3471-1,	NM_053090,NR_037304,			chr4	106587027	chr5	23989199	2
Thsd7b,	NM_172485,			Nup54,	NM_183392,			chr1	129797416	chr5	92425621	2
Prpf19,Prpf19,Prpf19,	NM_134129,NM_001253843,NM_001253844,	Prpf19,Prpf19,Prpf19,	NM_134129,NM_001253843,NM_001253844,	Nans,	NM_053179,			chr19	10903320	chr4	46489335	2
Vcp,	NM_009503,	Vcp,	NM_009503,	Vcp,	NM_009503,			chr4	43000178	chr4	43000282	2
Ddx17,Ddx17,Ddx17,	NM_152806,NM_199080,NM_001040187,			Tpra1,	NM_011906,			chr15	79528155	chr6	88910283	2
Vcp,	NM_009503,			Abcb7,	NM_009592,			chr4	43000282	chrX	104348234	2
Rhag,	NM_011269,	Rhag,	NM_011269,	Nans,	NM_053179,	Nans,	NM_053179,	chr17	40811361	chr4	46499042	2
Rn45s,	NR_046233,			Pecr,	NM_023523,	Pecr,	NM_023523,	chr17	39847781	chr1	72259370	2
Tuba4a,	NM_009447,	Tuba4a,	NM_009447,	Hbb-bt,Hbb-b2,	NM_008220,NM_016956,			chr1	75216102	chr7	103813891	2
Mir6989,	NR_105955,			Csad,	NM_144942,	Csad,	NM_144942,	chr11	46324835	chr15	102177752	2
H19,	NR_001592,			H19,	NR_001592,			chr7	142577915	chr7	142577993	2
Zc3h7a,Zc3h7a,	NM_145931,NR_027502,	Zc3h7a,	NM_145931,	Rabgap1l,	NM_013862,			chr16	11137318	chr1	160706621	2
Afp,	NM_007423,			Hbb-bt,Hbb-b2,	NM_008220,NM_016956,	Hbb-bt,Hbb-b2,	NM_008220,NM_016956,	chr5	90490755	chr7	103813784	2
Hbb-bt,Hbb-b2,	NM_008220,NM_016956,	Hbb-bt,Hbb-b2,	NM_008220,NM_016956,	Hbb-bt,Hbb-b2,	NM_008220,NM_016956,	Hbb-bt,Hbb-b2,	NM_008220,NM_016956,	chr7	103812699	chr7	103812744	2
Snrpg,	NM_026506,			Hbb-b1,Hbb-bs,	NM_001278161,NM_001201391,	Hbb-b1,Hbb-bs,	NM_001278161,NM_001201391,	chr6	86378848	chr7	103827587	2
Ctnnb1,Ctnnb1,	NM_007614,NM_001165902,	Ctnnb1,Ctnnb1,	NM_007614,NM_001165902,	Ctnnb1,Ctnnb1,	NM_007614,NM_001165902,	Ctnnb1,Ctnnb1,	NM_007614,NM_001165902,	chr9	120950969	chr9	120951050	2
Larp1,	NM_028451,			Sgk3,Sgk3,Sgk3,	NM_001037759,NM_133220,NM_177547,	Sgk3,Sgk3,Sgk3,	NM_001037759,NM_133220,NM_177547,	chr11	58059504	chr1	9888981	2
Zik1,	NM_009577,	Zik1,	NM_009577,	Zik1,	NM_009577,	Zik1,	NM_009577,	chr7	10490332	chr7	10490415	2
Zc3hc1,	NM_172735,			Gpc3,	NM_016697,	Gpc3,	NM_016697,	chr6	30366564	chrX	52314913	2
Fam13b,	NM_146084,	Fam13b,	NM_146084,	Ptbp3,Ptbp3,	NM_178164,NM_144904,	Ptbp3,	NM_144904,	chr18	34448450	chr4	59549147	2
Morf4l2,Morf4l2,Morf4l2,Morf4l2,Morf4l2,Morf4l2,Morf4l2,	NM_001168226,NM_001168225,NM_001168227,NM_001168228,NM_019768,NM_001168229,NM_001168230,	Morf4l2,Morf4l2,Morf4l2,Morf4l2,Morf4l2,Morf4l2,Morf4l2,	NM_001168226,NM_001168225,NM_001168227,NM_001168228,NM_019768,NM_001168229,NM_001168230,	Morf4l2,Morf4l2,Morf4l2,Morf4l2,Morf4l2,Morf4l2,Morf4l2,	NM_001168226,NM_001168225,NM_001168227,NM_001168228,NM_019768,NM_001168229,NM_001168230,	Morf4l2,Morf4l2,Morf4l2,Morf4l2,Morf4l2,Morf4l2,Morf4l2,	NM_001168226,NM_001168225,NM_001168227,NM_001168228,NM_019768,NM_001168229,NM_001168230,	chrX	136734176	chrX	136734253	2
Hnrnpa2b1,Hnrnpa2b1,Hnrnpa2b1,	NM_182650,NR_104468,NM_016806,			Hbb-b1,Hbb-bs,	NM_001278161,NM_001201391,	Hbb-b1,Hbb-bs,	NM_001278161,NM_001201391,	chr6	51462803	chr7	103827624	1
Gle1,	NM_028923,	Gle1,	NM_028923,	4933401B06Rik,	NR_033580,			chr2	29955687	chrX	107543612	1
Prkg1,Prkg1,	NM_001013833,NM_011160,			Clasp2,Clasp2,	NM_001286599,NM_001114347,			chr19	31310140	chr9	113771861	1
Ndufaf1,	NM_027175,	Ndufaf1,	NM_027175,	Lars2,	NM_153168,			chr2	119660531	chr9	123462005	1
Zkscan3,Zkscan3,	NM_001145778,NM_023685,	Zkscan3,Zkscan3,	NM_001145778,NM_023685,	Zkscan4,	NM_001039115,	Zkscan4,	NM_001039115,	chr13	21388242	chr13	21484332	1
Dnajc19,	NM_001026211,			Magt1,Magt1,	NM_025952,NM_001190409,			chr3	34069568	chrX	105999573	1
Fgb,	NM_181849,	Fgb,	NM_181849,	Hbb-b1,Hbb-bs,	NM_001278161,NM_001201391,	Hbb-b1,Hbb-bs,	NM_001278161,NM_001201391,	chr3	83045000	chr7	103826716	1
Rac2,	NM_009008,			Hbb-bt,Hbb-b2,	NM_008220,NM_016956,			chr15	78561118	chr7	103813896	1
Ddx4,Ddx4,	NM_001145885,NM_010029,			Hps3,Hps3,	NM_080634,NM_001146323,			chr13	112639279	chr3	20014204	1
Dapk3,Dapk3,Dapk3,	NM_001190473,NM_007828,NM_001190474,	Dapk3,Dapk3,Dapk3,	NM_001190473,NM_007828,NM_001190474,	Dapk2,	NM_010019,	Dapk2,	NM_010019,	chr10	81191758	chr9	66251100	1
Cdk13,Cdk13,	NM_001081058,NM_027118,	Cdk13,Cdk13,	NM_001081058,NM_027118,	Rpl14,	NM_025974,	Rpl14,	NM_025974,	chr13	17803875	chr9	120574187	1
Afg3l2,	NM_027130,	Afg3l2,	NM_027130,	Spg7,	NM_153176,	Spg7,	NM_153176,	chr18	67422944	chr8	123087327	1
Map2k2,	NM_023138,	Map2k2,	NM_023138,	Pxk,Pxk,	NM_178279,NM_145458,			chr10	81121902	chr14	8164256	1
Atp2b2,Atp2b2,	NM_009723,NM_001036684,			Gnai2,	NM_008138,			chr6	113754660	chr9	107614490	1
Wdr36,Wdr36,Wdr36,	NM_144863,NM_001110016,NM_001110015,	Wdr36,Wdr36,Wdr36,	NM_144863,NM_001110016,NM_001110015,	Immp1l,	NM_028260,			chr18	32846829	chr2	105958085	1
Nt5dc2,	NM_027289,	Nt5dc2,	NM_027289,	Ip6k1,	NM_013785,			chr14	31136676	chr9	108007995	1
Taf15,	NM_027427,	Taf15,	NM_027427,	Taf15,	NM_027427,	Taf15,	NM_027427,	chr11	83504976	chr11	83505041	1
Gm9926,	NR_040528,			Fryl,	NM_028194,			chr18	66510034	chr5	73100179	1
Filip1l,Cmss1,	NM_001040397,NM_025599,			Hbb-b1,Hbb-bs,	NM_001278161,NM_001201391,			chr16	57391660	chr7	103826662	1
Gadd45a,	NM_007836,			Hbb-bt,Hbb-b2,	NM_008220,NM_016956,	Hbb-bt,Hbb-b2,	NM_008220,NM_016956,	chr6	67035404	chr7	103813531	1
Slc25a37,	NM_026331,	Slc25a37,	NM_026331,	Cadm2,Cadm2,	NM_001145977,NM_178721,			chr14	69245215	chr16	66673426	1
Cdk1,	NM_007659,	Cdk1,	NM_007659,	Grsf1,Grsf1,	NM_178700,NM_001098476,			chr10	69340515	chr5	88660420	1
Atp5b,	NM_016774,	Atp5b,	NM_016774,	Hba-a2,Hba-a1,	NM_001083955,NM_008218,	Hba-a2,Hba-a1,	NM_001083955,NM_008218,	chr10	128089116	chr11	32297126	1
Slc15a1,	NM_053079,			Filip1l,Cmss1,	NM_001040397,NM_025599,			chr14	121504295	chr16	57391564	1
Eif4g1,Eif4g1,	NM_001005331,NM_145941,			Rfc2,	NM_020022,			chr16	20673281	chr5	134584304	1
Dtnb,Dtnb,Dtnb,Dtnb,	NM_007886,NR_027869,NM_001162465,NR_027870,	Dtnb,Dtnb,	NM_007886,NM_001162465,	Dtnb,Dtnb,Dtnb,Dtnb,	NM_007886,NR_027869,NM_001162465,NR_027870,	Dtnb,Dtnb,	NM_007886,NM_001162465,	chr12	3617605	chr12	3648388	1
Hba-a2,Hba-a1,	NM_001083955,NM_008218,			C3,	NM_009778,	C3,	NM_009778,	chr11	32297236	chr17	57223321	1
Mad1l1,	NM_010752,	Mad1l1,	NM_010752,	Sugp1,	NM_027481,	Sugp1,	NM_027481,	chr5	140303583	chr8	70069995	1
Armc9,Armc9,	NM_027456,NM_030184,	Armc9,Armc9,	NM_027456,NM_030184,	Taf7l,	NM_028958,	Taf7l,	NM_028958,	chr1	86244565	chrX	134466031	1
Afp,	NM_007423,	Afp,	NM_007423,	Hbb-bt,Hbb-b2,	NM_008220,NM_016956,	Hbb-bt,Hbb-b2,	NM_008220,NM_016956,	chr5	90507828	chr7	103813621	1
Lrrc47,	NM_201226,			Lrrc47,	NM_201226,			chr4	154020240	chr4	154020306	1
Rabgap1,Rabgap1,	NM_146121,NM_001033960,			Eps15,Eps15,	NM_001159964,NM_007943,			chr2	37509495	chr4	109385617	1
Slc2a1,	NM_011400,	Slc2a1,	NM_011400,	Glt25d1,	NM_146211,	Glt25d1,	NM_146211,	chr4	119133472	chr8	71620640	1
Vdac2,	NM_011695,	Vdac2,	NM_011695,	Hbb-b1,Hbb-bs,	NM_001278161,NM_001201391,			chr14	21838445	chr7	103826606	1
Gnb2l1,	NM_008143,			Pgs1,	NM_133757,			chr11	48804153	chr11	118010759	1
Mir3098,Cenpb,	NR_037281,NM_007682,			Mir3098,Cenpb,	NR_037281,NM_007682,			chr2	131177418	chr2	131177567	1
Hnrnpab,Hnrnpab,Phykpl,	NM_010448,NM_001048061,NM_028398,			Anp32b,	NM_130889,	Anp32b,	NM_130889,	chr11	51601157	chr4	46468593	1
B230219D22Rik,	NM_181278,			Zfp827,	NM_178267,			chr13	55703151	chr8	79070356	1
Tmem223,	NM_025791,	Tmem223,	NM_025791,	Mre11a,	NM_018736,			chr19	8772281	chr9	14807828	1
Serpina1d,	NM_009246,	Serpina1d,	NM_009246,	Serpina1e,	NM_009247,	Serpina1e,	NM_009247,	chr12	103764793	chr12	103949046	1
Myl4,	NM_010858,			Hmgn1,	NM_008251,			chr11	104571429	chr16	96126922	1
Cd24a,	NM_009846,			Hs6st3,	NM_015820,			chr10	43583474	chr14	119644944	1
Cdc42,	NM_009861,			Cdc42,Cdc42,	NM_001243769,NM_009861,	Cdc42,Cdc42,	NM_001243769,NM_009861,	chr4	137320986	chr4	137328742	1
Pggt1b,	NM_172627,	Pggt1b,	NM_172627,	Sord,	NM_146126,			chr18	46241523	chr2	122265320	1
Hba-a2,Hba-a1,	NM_001083955,NM_008218,	Hba-a2,Hba-a1,	NM_001083955,NM_008218,	Prdm12,	NM_001123362,			chr11	32297087	chr2	31644256	1
Atp2b4,Atp2b4,	NM_001167949,NM_213616,	Atp2b4,Atp2b4,	NM_001167949,NM_213616,	Hbb-b1,Hbb-bs,	NM_001278161,NM_001201391,			chr1	133715140	chr7	103827889	1
Atp2b4,Atp2b4,	NM_001167949,NM_213616,			Fbxo21,	NM_145564,			chr1	133703018	chr5	118010147	1
Hdgf,	NM_008231,	Hdgf,	NM_008231,	Eif4g2,Eif4g2,	NM_001040131,NM_013507,	Eif4g2,Eif4g2,	NM_001040131,NM_013507,	chr3	87914606	chr7	111077667	1
B4galt1,	NM_022305,	B4galt1,	NM_022305,	Adpgk,	NM_028121,			chr4	40823598	chr9	59310215	1
Rnf10,	NM_016698,	Rnf10,	NM_016698,	Mir3470b,	NR_037302,			chr5	115249396	chr7	144081496	1
Cops8,	NM_133805,	Cops8,	NM_133805,	Hbb-b1,Hbb-bs,	NM_001278161,NM_001201391,	Hbb-b1,Hbb-bs,	NM_001278161,NM_001201391,	chr1	90603626	chr7	103826793	1
Hist3h2a,	NM_178218,	Hist3h2a,	NM_178218,	Atxn7l3,Atxn7l3,	NM_001098836,NM_001098837,			chr11	58955039	chr11	102290004	1
Kdm3b,	NM_001081256,			Selt,	NM_001040396,			chr18	34817013	chr3	58592491	1
Xist,Xist,Tsix,	NR_001463,NR_001570,NR_002844,			Xist,Xist,Tsix,	NR_001463,NR_001570,NR_002844,			chrX	103467900	chrX	103468008	1
Stx5a,	NM_001167799,			R74862,R74862,R74862,	NR_110354,NR_015529,NR_110355,			chr19	8741549	chr7	143046262	1
Igfbp1,	NM_008341,	Igfbp1,	NM_008341,	Maob,	NM_172778,	Maob,	NM_172778,	chr11	7197996	chrX	16712672	1
Gm5088,	NR_002862,			Pabpc4,Pabpc4,	NM_148917,NM_130881,	Pabpc4,Pabpc4,	NM_148917,NM_130881,	chr14	89896852	chr4	123297685	1
Srsf10,Srsf10,	NM_001284196,NM_010178,			Gtf2i,Gtf2i,Gtf2i,Gtf2i,Gtf2i,	NM_001080748,NM_010365,NM_001080747,NM_001080746,NM_001080749,	Gtf2i,Gtf2i,Gtf2i,Gtf2i,Gtf2i,	NM_001080748,NM_010365,NM_001080747,NM_001080746,NM_001080749,	chr4	135869675	chr5	134242678	1
Glud1,	NM_008133,	Glud1,	NM_008133,	Blvrb,Blvrb,	NM_001290525,NM_144923,	Blvrb,Blvrb,	NM_001290525,NM_144923,	chr14	34311341	chr7	27465814	1
Gp49a,Gp49a,Gp49a,	NM_001291892,NM_008147,NM_001291893,	Gp49a,Gp49a,Gp49a,	NM_001291892,NM_008147,NM_001291893,	Lilrb4,Lilrb4,	NM_013532,NM_001291894,			chr10	51485712	chr10	51494892	1
Papolg,	NM_172555,	Papolg,	NM_172555,	Papola,	NM_011112,	Papola,	NM_011112,	chr11	23876319	chr12	105811036	1
Aldh4a1,	NM_175438,			Mospd1,Mospd1,Mospd1,	NM_001290514,NR_110964,NM_027409,	Mospd1,Mospd1,	NM_001290514,NM_027409,	chr4	139649481	chrX	53355713	1
Immp2l,	NM_053122,	Immp2l,	NM_053122,	Immp2l,	NM_053122,	Immp2l,	NM_053122,	chr12	41110942	chr12	41703654	1
Fbln1,	NM_010180,			Rn45s,	NR_046233,			chr15	85268431	chr17	39845339	1
Hgf,Hgf,Hgf,Hgf,	NM_001289458,NM_001289459,NM_001289461,NM_010427,			Herpud2,	NM_020586,			chr5	16619380	chr9	25108754	1
Rabgap1,Rabgap1,	NM_146121,NM_001033960,	Rabgap1,Rabgap1,	NM_146121,NM_001033960,	Tasp1,Tasp1,Tasp1,Tasp1,Tasp1,Tasp1,	NM_001159640,NM_001159641,NR_110352,NR_110351,NM_175225,NR_110350,			chr2	37502950	chr2	139920820	1
Foxn2,	NM_180974,	Foxn2,	NM_180974,	Sgcz,	NM_145841,			chr17	88484400	chr8	37788328	1
Ddb1,	NM_015735,	Ddb1,	NM_015735,	Hbb-b1,Hbb-bs,	NM_001278161,NM_001201391,			chr19	10606872	chr7	103826659	1
Sel1l,Sel1l,	NM_001039089,NM_011344,			Kctd16,	NM_026135,			chr12	91806603	chr18	40497192	1
Hbb-bt,Hbb-b2,	NM_008220,NM_016956,			Hbb-bt,Hbb-b2,	NM_008220,NM_016956,			chr7	103812524	chr7	103812628	1
Dazap2,	NM_011873,			Bzw1,	NM_025824,			chr15	100620623	chr1	58405715	1
Ndst2,	NM_010811,	Ndst2,	NM_010811,	Ndst1,	NM_008306,	Ndst1,	NM_008306,	chr14	20727614	chr18	60702772	1
Gtf2e1,	NM_028812,	Gtf2e1,	NM_028812,	AU015228,	NM_001033197,	AU015228,	NM_001033197,	chr16	37515718	chr2	130101415	1
Lpar1,Lpar1,Lpar1,	NM_010336,NM_172989,NM_001290486,			Rsrc2,	NM_001005525,	Rsrc2,	NM_001005525,	chr4	58483640	chr5	123740705	1
Btg2,	NM_007570,			Mgam,Mir1950,	NM_001171003,NR_035473,			chr1	134076396	chr6	40763918	1
Alg6,	NM_001081264,			Hbb-b1,Hbb-bs,	NM_001278161,NM_001201391,	Hbb-b1,Hbb-bs,	NM_001278161,NM_001201391,	chr4	99762488	chr7	103827821	1
Zfp280b,	NM_177475,	Zfp280b,	NM_177475,	Gc,	NM_008096,	Gc,	NM_008096,	chr10	76039084	chr5	89438378	1
Fen1,Fen1,Fen1,	NM_007999,NM_001271615,NM_001271614,			5730508B09Rik,	NM_027482,	5730508B09Rik,	NM_027482,	chr19	10199627	chr3	127870840	1
Vtn,	NM_011707,	Vtn,	NM_011707,	Vtn,	NM_011707,	Vtn,	NM_011707,	chr11	78500428	chr11	78500583	1
Rrbp1,Rrbp1,	NM_133626,NM_024281,	Rrbp1,Rrbp1,	NM_133626,NM_024281,	Rrbp1,Rrbp1,	NM_133626,NM_024281,	Rrbp1,Rrbp1,	NM_133626,NM_024281,	chr2	143988840	chr2	143988989	1
Atp5o,	NM_138597,	Atp5o,	NM_138597,	Tceanc2,	NM_025617,			chr16	91926882	chr4	107143551	1
Rfx2,Rfx2,	NM_009056,NM_027787,			Rfx2,Rfx2,	NM_009056,NM_027787,			chr17	56807828	chr17	56807999	1
Mpo,	NM_010824,	Mpo,	NM_010824,	Epx,	NM_007946,	Epx,	NM_007946,	chr11	87801284	chr11	87868720	1
F2,	NM_010168,	F2,	NM_010168,	F2,	NM_010168,	F2,	NM_010168,	chr2	91625441	chr2	91625545	1
Nmt2,Nmt2,Nmt2,Nmt2,	NM_001290369,NM_001290368,NM_008708,NM_001290370,	Nmt2,Nmt2,Nmt2,Nmt2,	NM_001290369,NM_001290368,NM_008708,NM_001290370,	Hbb-b1,Hbb-bs,	NM_001278161,NM_001201391,	Hbb-b1,Hbb-bs,	NM_001278161,NM_001201391,	chr2	3312966	chr7	103827505	1
Hbb-bt,Hbb-b2,	NM_008220,NM_016956,			Hbb-b1,Hbb-bs,	NM_001278161,NM_001201391,	Hbb-b1,Hbb-bs,	NM_001278161,NM_001201391,	chr7	103812612	chr7	103826736	1
Pdap1,	NM_001033313,	Pdap1,	NM_001033313,	Pdap1,	NM_001033313,	Pdap1,	NM_001033313,	chr5	145135091	chr5	145135159	1
Vps54,Vps54,	NM_139061,NM_001290628,	Vps54,Vps54,	NM_139061,NM_001290628,	Vps54,Vps54,	NM_139061,NM_001290628,			chr11	21319811	chr11	21319910	1
Lrrc8d,Lrrc8d,	NM_178701,NM_001122768,			Mki67,	NM_001081117,	Mki67,	NM_001081117,	chr5	105797740	chr7	135694281	1
Afp,	NM_007423,	Afp,	NM_007423,	Pdha1,	NM_008810,			chr5	90496021	chrX	160123398	1
8430429K09Rik,	NR_028317,			Mrpl30,	NM_027098,			chr11	3471482	chr1	37890583	1
Smap2,	NM_133716,			Hbb-b1,Hbb-bs,	NM_001278161,NM_001201391,	Hbb-b1,Hbb-bs,	NM_001278161,NM_001201391,	chr4	120968915	chr7	103827802	1
Ptk2,Ptk2,	NM_001130409,NM_007982,			Ptplb,	NM_023587,	Ptplb,	NM_023587,	chr15	73407978	chr16	35099755	1
Marcks,	NM_008538,			Fhit,	NM_010210,			chr10	37135425	chr14	10394701	1
Gnb2,	NM_010312,			Cd9,	NM_007657,	Cd9,	NM_007657,	chr5	137528465	chr6	125462113	1
Anp32a,	NM_009672,			Anp32a,	NM_009672,			chr9	62378268	chr9	62378362	1
Eng,Eng,Eng,	NM_001146350,NM_001146348,NM_007932,			Ftl1,	NM_010240,			chr2	32681938	chr7	45459718	1
Tbc1d1,	NM_019636,			AU019823,AU019823,	NM_001134902,NM_212449,			chr5	64190996	chr9	50617227	1
Hbb-b1,Hbb-bs,	NM_001278161,NM_001201391,			Snx1,	NM_019727,	Snx1,	NM_019727,	chr7	103826661	chr9	66109538	1
Ranbp1,	NM_011239,	Ranbp1,	NM_011239,	Ranbp1,	NM_011239,	Ranbp1,	NM_011239,	chr16	18241769	chr16	18245257	1
Grin3b,Bc1,	NM_130455,NR_038088,	Grin3b,	NM_130455,	Grin3b,Bc1,	NM_130455,NR_038088,	Grin3b,	NM_130455,	chr10	79974520	chr10	79974645	1
Eftud2,Eftud2,	NM_011431,NM_001109995,	Eftud2,Eftud2,	NM_011431,NM_001109995,	Bin1,Bin1,	NM_001083334,NM_009668,			chr11	102839256	chr18	32394506	1
Rps26,	NM_013765,	Rps26,	NM_013765,	Gm6654,Med21,	NR_038089,NM_025315,			chr10	128625226	chr6	146647294	1
Gm20759,	NR_046030,			Arpc1b,	NM_023142,			chr11	86020452	chr5	145128073	1
Zfp277,Zfp277,	NM_178845,NM_172575,	Zfp277,Zfp277,	NM_178845,NM_172575,	Gm5127,	NM_001033541,			chr12	40320697	chrX	106641882	1
Hnrnpa2b1,Hnrnpa2b1,Hnrnpa2b1,	NM_182650,NR_104468,NM_016806,	Hnrnpa2b1,Hnrnpa2b1,	NM_182650,NM_016806,	Hnrnpa2b1,Hnrnpa2b1,Hnrnpa2b1,	NM_182650,NR_104468,NM_016806,	Hnrnpa2b1,	NM_016806,	chr6	51464135	chr6	51464504	1
Tor1b,	NM_133673,			Tor1b,	NM_133673,			chr2	30956370	chr2	30956741	1
Bzw1,	NM_025824,	Bzw1,	NM_025824,	Eps15,Eps15,	NM_001159964,NM_007943,			chr1	58402913	chr4	109374014	1
Kng2,Kng2,Kng2,	NM_001102409,NM_201375,NM_001102410,	Kng2,Kng2,Kng2,	NM_001102409,NM_201375,NM_001102410,	Kng1,Kng1,Kng1,	NM_001102411,NM_023125,NM_001102412,	Kng1,Kng1,Kng1,	NM_001102411,NM_023125,NM_001102412,	chr16	23003931	chr16	23074632	1
Eif3l,	NM_145139,	Eif3l,	NM_145139,	Hbb-b1,Hbb-bs,	NM_001278161,NM_001201391,	Hbb-b1,Hbb-bs,	NM_001278161,NM_001201391,	chr15	79089736	chr7	103826725	1
Alb,	NM_009654,	Alb,	NM_009654,	Pdia4,	NM_009787,	Pdia4,	NM_009787,	chr5	90464036	chr6	47803836	1
Agap1,Agap1,	NM_178119,NM_001037136,			E2f2,	NM_177733,			chr1	89569777	chr4	136194614	1
Kcnq5,Kcnq5,	NM_023872,NM_001160139,			Eif3m,	NM_145380,	Eif3m,	NM_145380,	chr1	21512882	chr2	105013882	1
Cyp4f41-ps,	NR_033585,			Sf3b2,	NM_030109,	Sf3b2,	NM_030109,	chr17	32960090	chr19	5287909	1
Sike1,	NM_025679,	Sike1,	NM_025679,	Alb,	NM_009654,	Alb,	NM_009654,	chr3	102996190	chr5	90469608	1
Ism1,	NM_001276489,			Bsdc1,	NM_133889,	Bsdc1,	NM_133889,	chr2	139696747	chr4	129473853	1
Nudt4,	NM_027722,			Notch2,	NM_010928,			chr10	95547244	chr3	98066274	1
Fgb,	NM_181849,	Fgb,	NM_181849,	Hbb-b1,Hbb-bs,	NM_001278161,NM_001201391,	Hbb-b1,Hbb-bs,	NM_001278161,NM_001201391,	chr3	83044956	chr7	103827545	1
Map4k4,Map4k4,Map4k4,Map4k4,	NM_001252201,NM_001252202,NM_008696,NM_001252200,	Map4k4,	NM_001252201,	Cdc42,	NM_009861,	Cdc42,	NM_009861,	chr1	40011706	chr4	137321157	1
Lrrc47,	NM_201226,			Lrrc47,	NM_201226,			chr4	154019969	chr4	154020251	1
Sp4,Sp4,	NM_001166385,NM_009239,			Sept2,Sept2,Sept2,Sept2,	NM_001159719,NM_001159718,NM_010891,NM_001159717,	Sept2,Sept2,Sept2,Sept2,	NM_001159719,NM_001159718,NM_010891,NM_001159717,	chr12	118239936	chr1	93501524	1
Slc4a1,	NM_011403,			Alb,	NM_009654,	Alb,	NM_009654,	chr11	102349310	chr5	90472118	1
Sort1,Sort1,	NM_019972,NM_001271599,			Frmd4b,	NM_145148,			chr3	108359642	chr6	97473925	1
Serinc3,	NM_012032,	Serinc3,	NM_012032,	Cmtm3,	NM_024217,			chr2	163627950	chr8	104347506	1
Lss,4930483K19Rik,	NM_146006,NR_045354,			Dap3,Dap3,	NM_001164533,NM_022994,	Dap3,	NM_022994,	chr10	76553432	chr3	88926353	1
Hbb-bt,Hbb-b2,	NM_008220,NM_016956,			Hbb-b1,Hbb-bs,	NM_001278161,NM_001201391,	Hbb-b1,Hbb-bs,	NM_001278161,NM_001201391,	chr7	103812623	chr7	103826743	1
Ankrd36,	NM_023816,			Cript,	NM_019936,			chr11	5677786	chr17	87035413	1
Arhgap12,Arhgap12,	NM_001039692,NM_029277,			Gtf3c4,Gtf3c4,	NM_001166033,NM_172977,			chr18	6042512	chr2	28822734	1
Hba-a2,Hba-a1,	NM_001083955,NM_008218,	Hba-a2,Hba-a1,	NM_001083955,NM_008218,	Tmsb4x,	NM_021278,	Tmsb4x,	NM_021278,	chr11	32297198	chrX	167207961	1
Larp4,Larp4,Larp4,Larp4,Larp4,	NM_001284522,NM_001284521,NM_001024526,NM_001284523,NM_001080948,			Tek,Tek,Tek,	NM_001290551,NM_013690,NM_001290549,			chr15	100016102	chr4	94810183	1
Obscn,Obscn,	NM_199152,NM_001171512,	Obscn,Obscn,	NM_199152,NM_001171512,	Cds1,	NM_173370,	Cds1,	NM_173370,	chr11	59051706	chr5	101814552	1
H19,	NR_001592,			H19,	NR_001592,			chr7	142575640	chr7	142575776	1
Cyp2d9,	NM_010006,	Cyp2d9,	NM_010006,	Hbb-b1,Hbb-bs,	NM_001278161,NM_001201391,	Hbb-b1,Hbb-bs,	NM_001278161,NM_001201391,	chr15	82456750	chr7	103827864	1
Gabrb1,	NM_008069,			Kctd14,Kctd14,Kctd14,	NM_001136235,NM_001012434,NM_001010826,			chr5	71783253	chr7	97454743	1
Thrap3,	NM_146153,			Otud7a,	NM_130880,			chr4	126165205	chr7	63544747	1
Scd2,	NM_009128,			Epb4.1l1,Epb4.1l1,Epb4.1l1,Epb4.1l1,Epb4.1l1,Epb4.1l1,	NM_001291121,NM_001291120,NM_001003815,NM_001291123,NM_001291122,NM_013510,			chr19	44305840	chr2	156421089	1
Xrcc6,	NM_010247,	Xrcc6,	NM_010247,	Cdkn2c,	NM_007671,			chr15	82039741	chr4	109661197	1
Taf6l,Taf6l,Gm2518,	NM_146092,NM_001177798,NR_015538,			Ifitm2,	NM_030694,	Ifitm2,	NM_030694,	chr19	8776460	chr7	140955669	1
Igfbp4,	NM_010517,			Igfbp4,	NM_010517,			chr11	99052220	chr11	99052419	1
Nufip2,	NM_001024205,	Nufip2,	NM_001024205,	Cdr2,	NM_007672,			chr11	77691878	chr7	120957418	1
Ppara,Ppara,	NM_011144,NM_001113418,			Eef1g,	NM_026007,			chr15	85802941	chr19	8978162	1
Nolc1,Nolc1,Nolc1,Nolc1,	NM_001039353,NM_053086,NM_001039352,NM_001039351,			1110008F13Rik,	NM_026124,	1110008F13Rik,	NM_026124,	chr19	46079036	chr2	156863308	1
Spcs1,	NM_026911,			Orc2,Orc2,Orc2,	NM_008765,NM_001025378,NM_001271526,			chr14	31000016	chr1	58499319	1
Afp,	NM_007423,	Afp,	NM_007423,	Hbb-b1,Hbb-bs,	NM_001278161,NM_001201391,	Hbb-b1,Hbb-bs,	NM_001278161,NM_001201391,	chr5	90495986	chr7	103827582	1
H2afz,	NM_016750,			Tmcc1,	NM_177412,			chr3	137866465	chr6	116174137	1
Chchd2,	NM_024166,			Zfp850,	NM_001254951,			chr5	129881234	chr7	28000267	1
Tnfaip8,Tnfaip8,Tnfaip8,	NM_134131,NM_001177760,NM_001177759,			Dok5,Dok5,	NM_001163686,NM_029761,			chr18	50090949	chr2	170835720	1
Adcy2,	NM_153534,			Apoe,	NM_009696,	Apoe,	NM_009696,	chr13	68888336	chr7	19696415	1
Exoc5,	NM_207214,	Exoc5,	NM_207214,	5430402O13Rik,4921507P07Rik,5430402O13Rik,	NR_015581,NM_027564,NR_027892,			chr14	49037781	chr6	50584266	1
Ncoa1,	NM_010881,			Rps11,	NM_013725,	Rps11,	NM_013725,	chr12	4459977	chr7	45122547	1
Acss3,Acss3,	NM_001142804,NM_198636,			Prpf38a,	NM_172697,	Prpf38a,	NM_172697,	chr10	107061771	chr4	108577006	1
Macf1,Macf1,	NM_001199137,NM_001199136,			Hbb-bt,Hbb-b2,	NM_008220,NM_016956,	Hbb-bt,Hbb-b2,	NM_008220,NM_016956,	chr4	123647604	chr7	103813627	1
Depdc5,Depdc5,Depdc5,	NM_001025426,NM_001170567,NM_177786,	Depdc5,Depdc5,Depdc5,	NM_001025426,NM_001170567,NM_177786,	Vipr1,	NM_011703,			chr5	32937547	chr9	121658281	1
Hba-a2,Hba-a1,	NM_001083955,NM_008218,	Hba-a2,Hba-a1,	NM_001083955,NM_008218,	Hbb-bt,Hbb-b2,	NM_008220,NM_016956,	Hbb-bt,Hbb-b2,	NM_008220,NM_016956,	chr11	32297138	chr7	103813804	1
Stk24,	NM_145465,			Sesn2,	NM_144907,			chr14	121287271	chr4	132493530	1
Hba-a2,Hba-a1,	NM_001083955,NM_008218,	Hba-a2,Hba-a1,	NM_001083955,NM_008218,	Copb2,	NM_015827,	Copb2,	NM_015827,	chr11	32296601	chr9	98577376	1
Syt1,Syt1,Syt1,	NM_009306,NM_001252342,NM_001252341,			Top2b,	NM_009409,	Top2b,	NM_009409,	chr10	108508298	chr14	16422822	1
Ppp4r1l-ps,	NR_027957,			Ppp4r1l-ps,	NR_027957,			chr2	173586303	chr2	173586403	1
Cpq,Cpq,	NM_176073,NM_018755,	Cpq,Cpq,	NM_176073,NM_018755,	Tiam2,Tiam2,Tiam2,Tiam2,	NM_001122998,NM_011878,NM_001286757,NM_001286758,			chr15	33466690	chr17	3516980	1
Hba-a2,Hba-a1,	NM_001083955,NM_008218,	Hba-a2,Hba-a1,	NM_001083955,NM_008218,	Stfa1,	NM_001082543,	Stfa1,	NM_001082543,	chr11	32296902	chr16	36277245	1
Hsf2bp,	NM_028902,			Pabpc4,Pabpc4,	NM_148917,NM_130881,			chr17	31951138	chr4	123298662	1
Birc5,Birc5,	NM_001012273,NM_009689,	Birc5,Birc5,	NM_001012273,NM_009689,	Gpx1,	NM_008160,	Gpx1,	NM_008160,	chr11	117852776	chr9	108340097	1
Zfp759,	NM_172392,	Zfp759,	NM_172392,	Zfp748,	NM_001035231,	Zfp748,	NM_001035231,	chr13	67137309	chr13	67546624	1
Heca,	NM_001033432,			Heca,	NM_001033432,			chr10	17913115	chr10	17913324	1
Anp32b,	NM_130889,			Gltscr2,	NM_133831,			chr4	46451117	chr7	15938485	1
Trmt1l,	NM_026876,	Trmt1l,	NM_026876,	Gimap1,Gimap1,	NM_008376,NM_175860,			chr1	151443325	chr6	48741987	1
Rpl7,	NM_011291,	Rpl7,	NM_011291,	Invs,Invs,Invs,	NM_010569,NM_001281977,NM_001281978,			chr1	16102781	chr4	48387659	1
Hbq1b,	NM_001033981,	Hbq1b,	NM_001033981,	Hbq1a,	NM_175000,	Hbq1a,	NM_175000,	chr11	32287571	chr11	32300673	1
Scpep1,Scpep1os,	NM_029023,NR_045955,			Arhgap39,Arhgap39,	NM_198420,NM_001168288,			chr11	88924480	chr15	76748007	1
Dhrs3,Dhrs3,	NM_001172424,NM_011303,	Dhrs3,Dhrs3,	NM_001172424,NM_011303,	Lars2,	NM_153168,	Lars2,	NM_153168,	chr4	144918650	chr9	123377828	1
Kng2,Kng2,Kng2,	NM_001102409,NM_201375,NM_001102410,			Kng1,Kng1,Kng1,	NM_001102411,NM_023125,NM_001102412,			chr16	23028924	chr16	23058425	1
Bclaf1,Bclaf1,Bclaf1,	NM_001025393,NM_001025392,NM_153787,	Bclaf1,Bclaf1,	NM_001025393,NM_001025392,	Napepld,	NM_178728,			chr10	20322962	chr5	21689635	1
Hnrnpa0,	NM_029872,	Hnrnpa0,	NM_029872,	Fhad1,	NM_177868,			chr13	58127464	chr4	141952203	1
Filip1l,Cmss1,	NM_001040397,NM_025599,			Spata5,Spata5,	NM_021343,NM_001163511,			chr16	57391589	chr3	37481376	1
Cep76,	NM_001081073,	Cep76,	NM_001081073,	Lsm4,	NM_015816,			chr18	67619629	chr8	70678610	1
Eif4g2,Eif4g2,	NM_001040131,NM_013507,			Glra3,	NM_080438,			chr7	111082867	chr8	56069780	1
Mphosph9,Mphosph9,Mphosph9,	NM_001081323,NR_102690,NM_001277867,			Ip6k1,	NM_013785,			chr5	124251080	chr9	108039758	1
Cd24a,	NM_009846,			Hs6st3,	NM_015820,			chr10	43584066	chr14	119649327	1
Cdk12,Cdk12,	NM_001109628,NM_001109626,			Hbb-bt,Hbb-b2,	NM_008220,NM_016956,	Hbb-bt,Hbb-b2,	NM_008220,NM_016956,	chr11	98253071	chr7	103813834	1
Vps54,Vps54,	NM_139061,NM_001290628,			Acad9,	NM_172678,			chr11	21279745	chr3	36091232	1
Trim8,	NM_053100,			Sgcz,	NM_145841,			chr19	46515792	chr8	38489832	1
Cacnb2,	NM_023116,			Gapvd1,	NM_025709,			chr2	14706122	chr2	34677254	1
Tpm3,Tpm3,Tpm3,Tpm3,	NM_001253740,NM_001253738,NM_001271764,NM_022314,			Vps33a,	NM_029929,	Vps33a,	NM_029929,	chr3	90088039	chr5	123565046	1
Il11ra1,Il11ra1,Il11ra1,	NM_001163401,NM_001172054,NM_010549,			Gm3893,Gm13305,	NR_033506,NM_001099348,	Gm13305,	NM_001099348,	chr4	41763550	chr4	42164490	1
Lrrc58,	NM_177093,			Actb,	NM_007393,			chr16	37884035	chr5	142903340	1
Taf15,	NM_027427,	Taf15,	NM_027427,	Taf15,	NM_027427,	Taf15,	NM_027427,	chr11	83488976	chr11	83497295	1
Atp5o,	NM_138597,	Atp5o,	NM_138597,	Atp5o,	NM_138597,	Atp5o,	NM_138597,	chr16	91925287	chr16	91925365	1
Foxo3,	NM_019740,	Foxo3,	NM_019740,	Ube2a,	NM_019668,	Ube2a,	NM_019668,	chr10	42274815	chrX	36881656	1
Hba-a2,Hba-a1,	NM_001083955,NM_008218,	Hba-a2,Hba-a1,	NM_001083955,NM_008218,	Afp,	NM_007423,	Afp,	NM_007423,	chr11	32297128	chr5	90492739	1
Hnrnph1,	NM_021510,			Setd1b,	NM_001040398,			chr11	50386343	chr5	123165176	1
Serf2,Serf2,Serf2,	NM_001290837,NR_110986,NM_011354,	Serf2,	NM_001290837,	Fam221b,	NM_175517,			chr2	121450835	chr4	43664189	1
Mrps30,	NM_021556,	Mrps30,	NM_021556,	Gid8,	NM_001289652,			chr13	118387047	chr2	180710230	1
Fth1,Fth1,	NR_073181,NM_010239,			Rnf10,	NM_016698,	Rnf10,	NM_016698,	chr19	9982858	chr5	115272391	1
Lgmn,	NM_011175,			Hmg20a,	NM_025812,			chr12	102394477	chr9	56437550	1
Sde2,	NM_145943,	Sde2,	NM_145943,	Alb,	NM_009654,	Alb,	NM_009654,	chr1	180862475	chr5	90472035	1
Cd80,	NM_009855,			Setd8,	NM_030241,	Setd8,	NM_030241,	chr16	38476855	chr5	124450761	1
Rhobtb1,Rhobtb1,Rhobtb1,Rhobtb1,	NM_001252636,NM_001081347,NM_001252637,NM_001252638,	Rhobtb1,Rhobtb1,Rhobtb1,Rhobtb1,	NM_001252636,NM_001081347,NM_001252637,NM_001252638,	Hba-a2,Hba-a1,	NM_001083955,NM_008218,	Hba-a2,Hba-a1,	NM_001083955,NM_008218,	chr10	69270566	chr11	32297168	1
Slc1a4,	NM_018861,			Hmg20a,	NM_025812,			chr11	20303293	chr9	56438257	1
Ccdc55,	NM_001012309,	Ccdc55,	NM_001012309,	Ccdc55,	NM_001012309,	Ccdc55,	NM_001012309,	chr11	77046176	chr11	77046271	1
4632428N05Rik,Cdh23,Cdh23,Cdh23,4632428N05Rik,	NM_028732,NR_045556,NM_001252635,NM_023370,NM_001159572,			Hba-a2,Hba-a1,	NM_001083955,NM_008218,	Hba-a2,Hba-a1,	NM_001083955,NM_008218,	chr10	60369117	chr11	32297108	1
Tyms-ps,	NR_000040,			Tyms,Tyms,	NM_021288,NR_033402,	Tyms,	NM_021288,	chr10	87967096	chr5	30068537	1
Hba-a2,Hba-a1,	NM_001083955,NM_008218,	Hba-a2,Hba-a1,	NM_001083955,NM_008218,	Fth1,Fth1,	NR_073181,NM_010239,	Fth1,	NM_010239,	chr11	32297109	chr19	9984850	1
Wdr20rt,	NM_027614,	Wdr20rt,	NM_027614,	Wdr20,	NM_027149,	Wdr20,	NM_027149,	chr12	65226449	chr12	110779477	1
Mboat2,Mboat2,	NM_001083341,NM_026037,			Gba2,Creb3,	NM_172692,NM_013497,			chr12	24836510	chr4	43567044	1
Tmem127,	NM_175145,			Alb,	NM_009654,	Alb,	NM_009654,	chr2	127257707	chr5	90462783	1
Tshz1,	NM_001081300,			Fhl1,Fhl1,	NM_010211,NM_001077361,			chr18	84012251	chrX	56739347	1
Hba-a2,Hba-a1,	NM_001083955,NM_008218,			Hbb-b1,Hbb-bs,	NM_001278161,NM_001201391,	Hbb-b1,Hbb-bs,	NM_001278161,NM_001201391,	chr11	32297233	chr7	103826703	1
Manba,	NM_027288,			Oaz2,	NM_010952,	Oaz2,	NM_010952,	chr3	135526177	chr9	65688820	1
Cyb5,	NM_025797,	Cyb5,	NM_025797,	Fga,Fga,	NM_001111048,NM_010196,	Fga,Fga,	NM_001111048,NM_010196,	chr18	84851525	chr3	83029200	1
AY358078,	NM_194347,	AY358078,	NM_194347,	Hn1l,	NM_198937,	Hn1l,	NM_198937,	chr14	51826108	chr17	24945579	1
Atp5g1,Atp5g1,	NM_007506,NM_001161419,	Atp5g1,Atp5g1,	NM_007506,NM_001161419,	Adsl,	NM_009634,			chr11	96073570	chr15	80952739	1
Bag1,Bag1,	NM_009736,NM_001171739,	Bag1,	NM_009736,	Bag1,Bag1,	NM_009736,NM_001171739,	Bag1,	NM_009736,	chr4	40947871	chr4	40947942	1
Pcdh9,Pcdh9,Pcdh9,Pcdh9,	NM_001271798,NM_001271799,NM_001081377,NM_001271800,			Ldha,Ldha,Ldha,	NR_102727,NM_001136069,NM_010699,			chr14	93194314	chr7	46855518	1
St6gal1,St6gal1,St6gal1,	NM_001252506,NM_001252505,NM_145933,	St6gal1,St6gal1,St6gal1,	NM_001252506,NM_001252505,NM_145933,	Cdc42bpa,	NM_001033285,			chr16	23354963	chr1	179975347	1
Pabpc1,	NM_008774,	Pabpc1,	NM_008774,	Cyb5,	NM_025797,			chr15	36598100	chr18	84879732	1
Ube2m,Ube2m,	NM_001168469,NM_145578,			Ube2m,	NM_001168469,			chr7	13037811	chr7	13038150	1
Tuba1b,	NM_011654,			Afp,	NM_007423,	Afp,	NM_007423,	chr15	98931502	chr5	90508432	1
Ptger4,Ptger4,	NM_001136079,NM_008965,			Nrxn1,Nrxn1,	NM_177284,NM_020252,			chr15	5233812	chr17	90770874	1
Ddah1,	NM_026993,			Rpl36a,	NM_019865,	Rpl36a,	NM_019865,	chr3	145879101	chrX	134586154	1
H19,	NR_001592,			H19,	NR_001592,			chr7	142575977	chr7	142576056	1
Usp32,	NM_001029934,	Usp32,	NM_001029934,	Ctsb,	NM_007798,			chr11	84988396	chr14	63143110	1
1600002H07Rik,	NM_028056,			Zcwpw1,	NM_001005426,			chr17	24215583	chr5	137801929	1
Tubb4b,	NM_146116,	Tubb4b,	NM_146116,	Hbb-bt,Hbb-b2,	NM_008220,NM_016956,	Hbb-bt,Hbb-b2,	NM_008220,NM_016956,	chr2	25222575	chr7	103813558	1
Cul3,	NM_016716,	Cul3,	NM_016716,	Il1rapl1,	NM_001160403,			chr1	80277471	chrX	87373881	1
Nudcd3,Rps15a-ps6,	NM_173748,NR_029471,			Rps15a,	NM_170669,	Rps15a,	NM_170669,	chr11	6172645	chr7	118109103	1
Nadk2,Nadk2,Nadk2,Nadk2,	NM_001040395,NM_001286255,NM_001085410,NM_001286253,			Fryl,	NM_028194,			chr15	9071403	chr5	73220210	1
Itih4,Itih4,Itih4,Itih4,	NM_018746,NM_001289632,NM_001289633,NM_001159299,	Itih4,Itih4,Itih4,Itih4,	NM_018746,NM_001289632,NM_001289633,NM_001159299,	Rpl12,	NM_009076,	Rpl12,	NM_009076,	chr14	30891860	chr2	32962605	1
Sec24c,Sec24c,	NM_172596,NM_001168273,	Sec24c,Sec24c,	NM_172596,NM_001168273,	Sec24c,Sec24c,	NM_172596,NM_001168273,	Sec24c,Sec24c,	NM_172596,NM_001168273,	chr14	20689641	chr14	20689998	1
Zswim6,	NM_145456,			Tram1,	NM_028173,	Tram1,	NM_028173,	chr13	107770982	chr1	13589694	1
Txnrd2,	NM_013711,	Txnrd2,	NM_013711,	Hbb-b1,Hbb-bs,	NM_001278161,NM_001201391,	Hbb-b1,Hbb-bs,	NM_001278161,NM_001201391,	chr16	18468846	chr7	103826723	1
Cps1,	NM_001080809,			Matn4,Matn4,	NM_013592,NM_001252563,			chr1	67231160	chr2	164393898	1
Ankrd36,	NM_023816,			Edf1,	NM_021519,	Edf1,	NM_021519,	chr11	5634155	chr2	25557966	1
Slc4a1,	NM_011403,	Slc4a1,	NM_011403,	Alb,	NM_009654,	Alb,	NM_009654,	chr11	102357062	chr5	90467367	1
Slc16a10,	NM_001114332,			Hbb-b1,Hbb-bs,	NM_001278161,NM_001201391,	Hbb-b1,Hbb-bs,	NM_001278161,NM_001201391,	chr10	40037039	chr7	103826736	1
Bsg,Bc1,Bsg,	NM_009768,NR_038088,NM_001077184,	Bsg,Bsg,	NM_009768,NM_001077184,	Endod1,	NM_028013,	Endod1,	NM_028013,	chr10	79711506	chr9	14357277	1
Incenp,	NM_016692,			Cntn3,	NM_008779,			chr19	9874924	chr6	102194522	1
4930525G20Rik,	NR_045194,			Rplp0,	NM_007475,	Rplp0,	NM_007475,	chr13	67810622	chr5	115561159	1
Il1r2,	NM_010555,			Dlg2,	NM_011807,	Dlg2,	NM_011807,	chr1	40110263	chr7	91968160	1
Hba-a2,Hba-a1,	NM_001083955,NM_008218,			Ahsg,Ahsg,Ahsg,Ahsg,	NM_001276449,NM_001276450,NM_013465,NR_075099,			chr11	32297215	chr16	22899220	1
Rn45s,	NR_046233,			Sh2d4a,	NM_028182,	Sh2d4a,	NM_028182,	chr17	39845848	chr8	68282330	1
Spata18,	NM_178387,			Actb,	NM_007393,			chr5	73675546	chr5	142903340	1
Lrrc47,	NM_201226,			Lrrc47,	NM_201226,			chr4	154020044	chr4	154020151	1
Prkag2,Prkag2,Prkag2,	NM_001170555,NM_145401,NM_001170556,			Pole,	NM_011132,			chr5	24864485	chr5	110327698	1
Ncl,	NM_010880,	Ncl,	NM_010880,	Fbxo10,	NM_001024142,			chr1	86350982	chr4	45037992	1
Cpeb2,Gm7854,Cpeb2,	NM_175937,NR_028417,NM_001177379,	Cpeb2,Cpeb2,	NM_175937,NM_001177379,	Cpeb2,Gm7854,Cpeb2,	NM_175937,NR_028417,NM_001177379,	Cpeb2,Cpeb2,	NM_175937,NM_001177379,	chr5	43234031	chr5	43234864	1
Stfa1,	NM_001082543,	Stfa1,	NM_001082543,	BC100530,	NM_001082546,	BC100530,	NM_001082546,	chr16	36285202	chr16	36359549	1
Alb,	NM_009654,	Alb,	NM_009654,	Mdh2,	NM_008617,			chr5	90467453	chr5	135790288	1
Dut,Dut,	NM_023595,NM_001159646,	Dut,Dut,	NM_023595,NM_001159646,	Hbb-bt,Hbb-b2,	NM_008220,NM_016956,	Hbb-bt,Hbb-b2,	NM_008220,NM_016956,	chr2	125257138	chr7	103812783	1
Slc25a13,Slc25a13,	NM_015829,NM_001177572,			Ucp2,	NM_011671,			chr6	6055085	chr7	100499435	1
Ralgps1,Ralgps1,Ralgps1,	NM_001290570,NM_175211,NM_001290572,			A830080D01Rik,	NM_001033472,			chr2	33323348	chrX	159584867	1
Wdr33,	NM_028866,			Ccser1,Ccser1,	NM_183310,NM_001164316,			chr18	31907344	chr6	62382093	1
Hbb-bt,Hbb-b2,	NM_008220,NM_016956,			Hbb-bt,Hbb-b2,	NM_008220,NM_016956,			chr7	103812617	chr7	103813895	1
Uqcrfs1,	NM_025710,	Uqcrfs1,	NM_025710,	Uqcrfs1,	NM_025710,	Uqcrfs1,	NM_025710,	chr13	30541008	chr13	30541209	1
Edem2,	NM_145537,	Edem2,	NM_145537,	Hbb-b1,Hbb-bs,	NM_001278161,NM_001201391,	Hbb-b1,Hbb-bs,	NM_001278161,NM_001201391,	chr2	155708946	chr7	103827844	1
Ube2f,	NM_026454,	Ube2f,	NM_026454,	Rbm15b,	NM_175402,	Rbm15b,	NM_175402,	chr1	91254361	chr9	106884710	1
Rn45s,	NR_046233,			Nup133,	NM_172288,	Nup133,	NM_172288,	chr17	39847752	chr8	123911789	1
Zmat5,	NM_026015,	Zmat5,	NM_026015,	Nhlrc2,	NM_025811,			chr11	4730186	chr19	56565314	1
Ppard,	NM_011145,			Syce2,Syce2,Syce2,	NM_001168246,NR_031759,NM_027954,			chr17	28300783	chr8	84872137	1
Memo1,	NM_133771,			Rbm27,	NM_172626,			chr17	74252771	chr18	42340564	1
Prpf38b,	NM_025845,	Prpf38b,	NM_025845,	Hbb-b1,Hbb-bs,	NM_001278161,NM_001201391,	Hbb-b1,Hbb-bs,	NM_001278161,NM_001201391,	chr3	108911374	chr7	103827802	1
Gabbr2,	NM_001081141,			Arih1,	NM_019927,			chr4	46709791	chr9	59471888	1
Asah2,	NM_018830,			Primpol,	NM_001001184,	Primpol,	NM_001001184,	chr19	32074007	chr8	46593586	1
Itgal,Itgal,Itgal,Itgal,	NM_001253872,NM_001253873,NM_008400,NM_001253874,	Itgal,Itgal,Itgal,Itgal,	NM_001253872,NM_001253873,NM_008400,NM_001253874,	Itgal,Itgal,Itgal,Itgal,	NM_001253872,NM_001253873,NM_008400,NM_001253874,	Itgal,Itgal,Itgal,Itgal,	NM_001253872,NM_001253873,NM_008400,NM_001253874,	chr7	127333456	chr7	127333481	1
Abi1,Abi1,Abi1,Abi1,Abi1,	NM_145994,NM_001077193,NM_007380,NM_001077192,NM_001077190,			Qrich1,Qrich1,	NM_001114119,NM_175143,			chr2	22953690	chr9	108559848	1
Filip1l,Cmss1,	NM_001040397,NM_025599,			Lmna,Lmna,	NM_001111102,NM_001002011,	Lmna,Lmna,	NM_001111102,NM_001002011,	chr16	57391631	chr3	88503050	1
Foxn2,	NM_180974,			Sgcz,	NM_145841,			chr17	88488368	chr8	37780059	1
Cdk8,	NM_153599,			Hbb-b1,Hbb-bs,	NM_001278161,NM_001201391,	Hbb-b1,Hbb-bs,	NM_001278161,NM_001201391,	chr5	146261266	chr7	103827613	1
Colec12,	NM_130449,	Colec12,	NM_130449,	Colec12,	NM_130449,	Colec12,	NM_130449,	chr18	9858579	chr18	9858713	1
Cks2,	NM_025415,	Cks2,	NM_025415,	Cks1brt,	NM_001037922,	Cks1brt,	NM_001037922,	chr13	51649584	chr8	85171628	1
Slc35b4,	NM_021435,	Slc35b4,	NM_021435,	Hbb-bt,Hbb-b2,	NM_008220,NM_016956,	Hbb-bt,Hbb-b2,	NM_008220,NM_016956,	chr6	34158514	chr7	103813626	1
Cited2,	NM_010828,			Hbb-bt,Hbb-b2,	NM_008220,NM_016956,	Hbb-bt,Hbb-b2,	NM_008220,NM_016956,	chr10	17725084	chr7	103813439	1
Rpl35,	NM_025592,	Rpl35,	NM_025592,	Nans,	NM_053179,	Nans,	NM_053179,	chr2	39004813	chr4	46502484	1
Ralb,	NM_022327,			Ralb,	NM_022327,			chr1	119470750	chr1	119470863	1
Sept9,Sept9,Sept9,Sept9,	NM_001113486,NM_017380,NM_001113488,NM_001113487,	Sept9,Sept9,Sept9,Sept9,	NM_001113486,NM_017380,NM_001113488,NM_001113487,	Trf,	NM_133977,	Trf,	NM_133977,	chr11	117356339	chr9	103217409	1
Meg3,Meg3,Meg3,	NR_027651,NR_003633,NR_027652,			Hbb-b1,Hbb-bs,	NM_001278161,NM_001201391,	Hbb-b1,Hbb-bs,	NM_001278161,NM_001201391,	chr12	109547367	chr7	103826711	1
Rplp2-ps1,Wdr89,	NR_038063,NM_028203,			Rplp2,	NM_026020,	Rplp2,	NM_026020,	chr12	75631109	chr7	141451037	1
Fam122a,Pip5k1b,	NM_026520,NM_008846,			Hbb-b1,Hbb-bs,	NM_001278161,NM_001201391,	Hbb-b1,Hbb-bs,	NM_001278161,NM_001201391,	chr19	24477426	chr7	103827479	1
Mcc,	NM_001085373,			Fnta,	NM_008033,			chr18	44724682	chr8	26000045	1
Hba-a2,Hba-a1,	NM_001083955,NM_008218,	Hba-a2,Hba-a1,	NM_001083955,NM_008218,	Cd320,	NM_019421,			chr11	32297129	chr17	33848551	1
Eif5,Eif5,	NM_178041,NM_173363,			Hecw2,Hecw2,	NM_172655,NM_001001883,			chr12	111546411	chr1	54045675	1
Ywhab,	NM_018753,			Ptgr1,	NM_025968,			chr2	164018501	chr4	58984853	1
Mrpl10,	NM_026154,			Mrpl10,	NM_026154,			chr11	97048921	chr11	97049021	1
Psap,Psap,Psap,Psap,Psap,Psap,	NM_001146124,NM_001146121,NM_001146122,NM_011179,NM_001146123,NM_001146120,			Zbp1,	NM_021394,			chr10	60302309	chr2	173208609	1
Entpd7,	NM_053103,	Entpd7,	NM_053103,	Atp2b2,Atp2b2,	NM_009723,NM_001036684,			chr19	43728138	chr6	113809168	1
Cd24a,	NM_009846,			Ddx10,	NM_029936,			chr10	43583785	chr9	53226403	1
Immp1l,	NM_028260,			4932441J04Rik,	NR_015588,			chr2	105908428	chr5	57608671	1
Cfl1,	NM_007687,	Cfl1,	NM_007687,	Map3k15,	NM_001163085,			chr19	5492781	chrX	160036606	1
Nudcd2,Nudcd2,	NM_026023,NM_001290697,	Nudcd2,Nudcd2,	NM_026023,NM_001290697,	1600014C10Rik,1600014C10Rik,	NM_001085385,NM_028166,			chr11	40736040	chr7	38195613	1
Ykt6,	NM_019661,	Ykt6,	NM_019661,	Mir669m-2,	NR_035475,			chr11	5961287	chrX	77292939	1
Egfr,Egfr,	NM_007912,NM_207655,			Rnf121,	NM_029211,	Rnf121,	NM_029211,	chr11	16805973	chr7	102031493	1
Pi4ka,Serpind1,	NM_001001983,NM_008223,			Cpox,	NM_007757,	Cpox,	NM_007757,	chr16	17343396	chr16	58674418	1
Rpa1,Rpa1,	NM_001164223,NM_026653,	Rpa1,Rpa1,	NM_001164223,NM_026653,	Slbp,Slbp,Slbp,	NM_001289725,NM_001289724,NM_009193,			chr11	75302669	chr5	33640154	1
Tubb4b,	NM_146116,	Tubb4b,	NM_146116,	Zfp804b,	NM_001163223,			chr2	25222642	chr5	7180365	1
Txndc5,Txndc5,Txndc5,	NM_001289599,NM_145367,NM_001289598,	Txndc5,Txndc5,Txndc5,	NM_001289599,NM_145367,NM_001289598,	Afp,	NM_007423,	Afp,	NM_007423,	chr13	38503486	chr5	90499728	1
Nudt4,	NM_027722,			Hbb-b1,Hbb-bs,	NM_001278161,NM_001201391,	Hbb-b1,Hbb-bs,	NM_001278161,NM_001201391,	chr10	95548226	chr7	103827483	1
Cd47,	NM_010581,			Hnrnpu,	NM_016805,			chr16	49910028	chr1	178329073	1
Kalrn,	NM_177357,			Alb,	NM_009654,	Alb,	NM_009654,	chr16	34009216	chr5	90462724	1
Gm15455,	NM_001161816,	Gm15455,	NM_001161816,	Rbm10,Rbm10,Rbm10,	NM_145627,NM_001167775,NM_001167776,	Rbm10,Rbm10,Rbm10,	NM_145627,NM_001167775,NM_001167776,	chr1	33837663	chrX	20647321	1
Serpina1b,	NM_009244,	Serpina1b,	NM_009244,	Serpina1a,Serpina1a,	NM_001252569,NM_009243,	Serpina1a,Serpina1a,	NM_001252569,NM_009243,	chr12	103728340	chr12	103853775	1
Gbp9,	NM_172777,	Gbp9,	NM_172777,	Gbp11,	NM_001039647,	Gbp11,	NM_001039647,	chr5	105103895	chr5	105343745	1
Npepps,	NM_008942,			Atad2,	NM_027435,			chr11	97205911	chr15	58094504	1
Sult2a1,	NM_001111296,	Sult2a1,	NM_001111296,	Sult2a3,	NM_001101586,	Sult2a3,	NM_001101586,	chr7	13796466	chr7	14073010	1
Chd8,	NM_201637,			Chd8,	NM_201637,			chr14	52198374	chr14	52198464	1
Mast4,	NM_175171,			Gtf2h5,	NM_181392,	Gtf2h5,	NM_181392,	chr13	103160527	chr17	6084603	1
Serpina6,	NM_007618,	Serpina6,	NM_007618,	Rplp1,	NM_018853,			chr12	103654399	chr9	61913306	1
Tuba4a,	NM_009447,	Tuba4a,	NM_009447,	Hbb-b1,Hbb-bs,	NM_001278161,NM_001201391,	Hbb-b1,Hbb-bs,	NM_001278161,NM_001201391,	chr1	75215847	chr7	103827808	1
C4b,	NM_009780,	C4b,	NM_009780,	C4a,	NM_011413,	C4a,	NM_011413,	chr17	34728837	chr17	34809545	1
Bex2,	NM_009749,	Bex2,	NM_009749,	Bex1,	NM_009052,	Bex1,	NM_009052,	chrX	136066934	chrX	136214315	1
Nlk,	NM_008702,			Anxa2,	NM_007585,			chr11	78576792	chr9	69486468	1
Drap1,Drap1,	NM_001291080,NM_024176,	Drap1,Drap1,	NM_001291080,NM_024176,	Abca4,	NM_007378,			chr19	5424274	chr3	122102438	1
Macf1,Macf1,	NM_001199137,NM_001199136,	Macf1,Macf1,	NM_001199137,NM_001199136,	Ntf3,Ntf3,Ntf3,	NM_008742,NM_001164035,NM_001164034,			chr4	123377223	chr6	126115062	1
Arid4b,Arid4b,	NM_198122,NM_194262,			Ap1s1,	NM_007457,			chr13	14132418	chr5	137035454	1
Rabgap1l,	NM_013862,			E2f1,E2f1,	NM_001291105,NM_007891,			chr1	160582670	chr2	154560228	1
Zbtb20,	NM_001285805,			BC002163,Ndufs5,	NR_002445,NM_001030274,	Ndufs5,	NM_001030274,	chr16	42955788	chr4	123715923	1
Atp5b,	NM_016774,	Atp5b,	NM_016774,	Smchd1,	NM_028887,			chr10	128086147	chr17	71458832	1
Rcl1,	NM_021525,			Zfp768,	NM_146202,			chr19	29108293	chr7	127342993	1
Ddc,Ddc,	NM_001190448,NM_016672,			Slc35a2,Slc35a2,	NM_078484,NM_001083937,			chr11	11830571	chrX	7893808	1
Pdzk1,Pdzk1,	NM_001146001,NM_021517,	Pdzk1,Pdzk1,	NM_001146001,NM_021517,	Casz1,Casz1,	NM_001159344,NM_027195,			chr3	96850438	chr4	148894458	1
0610007P14Rik,	NM_021446,			Hbb-b1,Hbb-bs,	NM_001278161,NM_001201391,	Hbb-b1,Hbb-bs,	NM_001278161,NM_001201391,	chr12	85815738	chr7	103827456	1
Bzw1,	NM_025824,	Bzw1,	NM_025824,	Eps15,Eps15,	NM_001159964,NM_007943,			chr1	58403614	chr4	109373892	1
Vmp1,	NM_029478,			Mir6362,	NR_105781,			chr11	86584962	chr5	29831713	1
Ak2,	NM_016895,			Ak2,	NM_016895,			chr4	129011004	chr4	129011109	1
Hnrnpu,	NM_016805,	Hnrnpu,	NM_016805,	Hnrnpu,	NM_016805,	Hnrnpu,	NM_016805,	chr1	178330224	chr1	178330645	1
Atp6v0b,	NM_033617,			Tceb3,	NM_013736,			chr4	117886796	chr4	136008282	1
Slc2a1,	NM_011400,			Arhgef12,	NM_027144,			chr4	119136703	chr9	43003894	1
Fam120a,	NM_001033268,			Creb3l1,	NM_011957,			chr13	48880572	chr2	92021563	1
Mon2,Mon2,Mon2,	NM_153395,NM_001163025,NM_001163024,			Map3k15,Pdha1,	NM_001163085,NM_008810,	Map3k15,	NM_001163085,	chr10	123060062	chrX	160122563	1
Aspdh,	NM_026690,	Aspdh,	NM_026690,	Hbb-bt,Hbb-b2,	NM_008220,NM_016956,	Hbb-bt,Hbb-b2,	NM_008220,NM_016956,	chr7	44467193	chr7	103812699	1
Prdx1,	NM_011034,	Prdx1,	NM_011034,	Hbb-b1,Hbb-bs,	NM_001278161,NM_001201391,	Hbb-b1,Hbb-bs,	NM_001278161,NM_001201391,	chr4	116687509	chr7	103827478	1
Prpf38b,	NM_025845,	Prpf38b,	NM_025845,	Prpf38b,	NM_025845,	Prpf38b,	NM_025845,	chr3	108904102	chr3	108904289	1
Ccdc176,	NM_028377,			Bad,Bad,	NM_001285453,NM_007522,			chr12	84412633	chr19	6951572	1
Pum2,Pum2,Pum2,Pum2,Pum2,Pum2,	NR_027670,NM_030723,NM_001160222,NM_001160221,NM_001160220,NM_001160219,			Slc16a1,	NM_009196,			chr12	8718114	chr3	104656452	1
St8sia4,	NM_009183,			St8sia4,	NM_009183,			chr1	95588335	chr1	95588531	1
Ets2,	NM_011809,			Stard7,	NM_139308,			chr16	95720328	chr2	127298644	1
Kmt2d,	NM_001033276,			Kmt2d,	NM_001033276,			chr15	98832556	chr15	98832626	1
Pibf1,	NM_029320,			Calr,	NM_007591,			chr14	99154730	chr8	84842471	1
2810459M11Rik,2810459M11Rik,	NM_001144993,NM_001144992,			Shank1,	NM_001034115,			chr1	86054539	chr7	44329289	1
Cenpf,	NM_001081363,			Sorcs2,	NM_030889,			chr1	189671045	chr5	36236576	1
Slc4a1,	NM_011403,	Slc4a1,	NM_011403,	Hbb-b1,Hbb-bs,	NM_001278161,NM_001201391,	Hbb-b1,Hbb-bs,	NM_001278161,NM_001201391,	chr11	102352544	chr7	103827590	1
Sap30bp,	NM_020483,			Anp32b,	NM_130889,			chr11	115956408	chr4	46451208	1
Tuba1c,	NM_009448,	Tuba1c,	NM_009448,	Zfand3,	NM_148926,			chr15	99037610	chr17	30178424	1
Dnmt3a,Dnmt3a,Dnmt3a,	NM_153743,NM_001271753,NM_007872,	Dnmt3a,Dnmt3a,Dnmt3a,	NM_153743,NM_001271753,NM_007872,	Csmd2,	NM_001281955,			chr12	3902380	chr4	128404324	1
Lpl,	NM_008509,			1700008F21Rik,1700008F21Rik,	NM_029292,NM_001168369,			chr8	68905013	chr8	129179072	1
Asic2,1700071K01Rik,	NM_001034013,NM_001033765,	1700071K01Rik,	NM_001033765,	Fyb,Fyb,	NM_011815,NM_001278269,			chr11	81573042	chr15	6654353	1
Cdk4,	NM_009870,	Cdk4,	NM_009870,	Gm4736,	NM_053251,			chr10	127066236	chr6	132233605	1
Ska2,Mir8115,	NM_025377,NR_106195,			Med27,Med27,Med27,	NM_026896,NM_029615,NM_001290489,			chr11	87122256	chr2	29447910	1
Atp5a1,	NM_007505,	Atp5a1,	NM_007505,	4933434E20Rik,4933434E20Rik,4933434E20Rik,	NM_025762,NM_001287086,NM_001287087,			chr18	77781934	chr3	90062130	1
Cep128,	NM_181815,			Rb1cc1,	NM_009826,			chr12	91073113	chr1	6262017	1
Gmpr,	NM_025508,	Gmpr,	NM_025508,	Sh3gl3,Sh3gl3,Sh3gl3,	NM_001277954,NM_001277955,NM_017400,			chr13	45521024	chr7	82303636	1
Plg,	NM_008877,	Plg,	NM_008877,	Rab3il1,	NM_144538,			chr17	12396617	chr19	10034611	1
Vars,	NM_011690,	Vars,	NM_011690,	Pola1,	NM_008892,			chr17	35012987	chrX	93528942	1
Znrf3,Znrf3,	NM_001080924,NM_001290501,	Znrf3,Znrf3,	NM_001080924,NM_001290501,	Rplp2-ps1,Wdr89,	NR_038063,NM_028203,			chr11	5281005	chr12	75631113	1
Mkln1,	NM_013791,			Gsr,	NM_010344,			chr6	31498896	chr8	33698085	1
Eif4a1,Eif4a1,	NM_144958,NM_001159375,	Eif4a1,Eif4a1,	NM_144958,NM_001159375,	Mir466f-1,	NR_030566,			chr11	69670213	chr19	12273659	1
Adcy1,	NM_009622,			Man2a1,	NM_008549,			chr11	7176925	chr17	64754870	1
Snrpe,	NM_009227,	Snrpe,	NM_009227,	Mir3098,Rnf24,	NR_037281,NM_178607,			chr1	133606578	chr2	131322233	1
Qsox1,Qsox1,	NM_001024945,NM_023268,			Isg20l2,	NM_177663,			chr1	155778314	chr3	87939751	1
Smurf2,	NM_025481,			Tsc22d1,Tsc22d1,Tsc22d1,	NM_001177751,NM_009366,NM_207652,			chr11	106855508	chr14	76507157	1
Gm20754,	NR_040557,			Cyb5r4,	NM_024195,	Cyb5r4,	NM_024195,	chr3	73081649	chr9	87049116	1
Eef2,	NM_007907,	Eef2,	NM_007907,	Hba-a2,Hba-a1,	NM_001083955,NM_008218,	Hba-a2,Hba-a1,	NM_001083955,NM_008218,	chr10	81179172	chr11	32296921	1
Mrpl42,	NM_026065,	Mrpl42,	NM_026065,	Prkdc,	NM_011159,			chr10	95490351	chr16	15736310	1
Nt5c3,Nt5c3,	NM_026004,NM_001252374,			Rab8b,	NM_173413,	Rab8b,	NM_173413,	chr6	56897828	chr9	66919509	1
Lrp1,	NM_008512,	Lrp1,	NM_008512,	Trpm3,Trpm3,Trpm3,Trpm3,Trpm3,Trpm3,	NM_001035241,NM_001035239,NM_177341,NM_001035242,NM_001035243,NM_001035240,			chr10	127569283	chr19	22936740	1
Zbtb18,Zbtb18,	NM_001012330,NM_013915,			Fv1,	NM_010244,	Fv1,	NM_010244,	chr1	177447087	chr4	147869145	1
Ptprm,	NM_008984,			Mir466p,	NR_105742,			chr17	67141871	chr18	65250527	1
Tmc8,Tmc8,Tmc8,Tmc8,	NM_181856,NM_001195088,NM_001195089,NM_001195090,	Tmc8,Tmc8,Tmc8,Tmc8,	NM_181856,NM_001195088,NM_001195089,NM_001195090,	Rpl18a,	NM_029751,	Rpl18a,	NM_029751,	chr11	117783416	chr8	70896021	1
Ptma,	NM_008972,			Fto,	NM_011936,			chr1	86530469	chr8	91335750	1
Hmgcs1,Hmgcs1,	NM_145942,NM_001291439,			Slco5a1,	NM_172841,			chr13	119706867	chr1	12908989	1
Blvrb,Blvrb,	NM_001290525,NM_144923,			Blvrb,Blvrb,	NM_001290525,NM_144923,			chr7	27461941	chr7	27463066	1
Pcdh1,	NM_029357,			Phkb,	NM_199446,			chr18	38206880	chr8	85957493	1
Slc25a37,	NM_026331,			Hbb-bt,Hbb-b2,	NM_008220,NM_016956,	Hbb-bt,Hbb-b2,	NM_008220,NM_016956,	chr14	69243046	chr7	103813660	1
Memo1,	NM_133771,			Rbm27,	NM_172626,			chr17	74252613	chr18	42340404	1
Mfge8,Mfge8,	NM_008594,NM_001045489,			Rpl14,	NM_025974,	Rpl14,	NM_025974,	chr7	79134235	chr9	120574392	1
Cdc27,Cdc27,Cdc27,Cdc27,	NM_145436,NM_001285988,NM_001285989,NM_001285990,			Chsy3,	NM_001081328,			chr11	104503692	chr18	59186157	1
Mark3,Mark3,	NM_021516,NM_022801,			Slc45a2,	NM_053077,			chr12	111628898	chr15	11017000	1
Hnrnpab,Hnrnpab,	NM_010448,NM_001048061,	Hnrnpab,Hnrnpab,	NM_010448,NM_001048061,	Picalm,Picalm,Picalm,Picalm,Picalm,Picalm,	NM_146194,NM_001252523,NM_001252520,NM_001252524,NM_001252521,NM_001252522,			chr11	51606497	chr7	90193950	1
Lrrtm4,	NM_001134743,			Golt1b,	NM_025872,			chr6	80345208	chr6	142401890	1
Serpinf2,	NM_008878,	Serpinf2,	NM_008878,	Car2,	NM_009801,	Car2,	NM_009801,	chr11	75432578	chr3	14900026	1
Rasa1,	NM_145452,			Hbb-bt,Hbb-b2,	NM_008220,NM_016956,			chr13	85214977	chr7	103813871	1
Ahsg,Ahsg,Ahsg,Ahsg,	NM_001276449,NM_001276450,NM_013465,NR_075099,			Stt3a,	NM_008408,			chr16	22899206	chr9	36732835	1
Cyp3a16,	NM_007820,	Cyp3a16,	NM_007820,	Cyp3a11,	NM_007818,	Cyp3a11,	NM_007818,	chr5	145465084	chr5	145877637	1
Cgn,	NM_001037711,	Cgn,	NM_001037711,	Cgn,	NM_001037711,	Cgn,	NM_001037711,	chr3	94773527	chr3	94773610	1
Rtn4,Rtn4,Rtn4,	NM_194053,NM_194052,NM_194054,			Rtn4,Rtn4,Rtn4,	NM_194053,NM_194052,NM_194054,			chr11	29693028	chr11	29693139	1
Vamp5,Vamp5,	NM_001080742,NM_016872,	Vamp5,Vamp5,	NM_001080742,NM_016872,	Vamp5,Vamp5,	NM_001080742,NM_016872,	Vamp5,Vamp5,	NM_001080742,NM_016872,	chr6	72369407	chr6	72370327	1
Oscp1,	NM_172701,			Rpl28,	NM_009081,	Rpl28,	NM_009081,	chr4	126069882	chr7	4794492	1
Cat,	NM_009804,			Nod1,Nod1,	NM_172729,NM_001171007,			chr2	103454242	chr6	54924265	1
Trak2,	NM_172406,			March1,March1,	NM_001166372,NM_175188,			chr1	58901171	chr8	65981978	1
Ncbp1,	NM_001033201,			Alb,	NM_009654,	Alb,	NM_009654,	chr4	46172290	chr5	90467440	1
Hsf2,	NM_008297,			Bcl11a,Bcl11a,Bcl11a,	NM_016707,NM_001242934,NM_001159289,	Bcl11a,Bcl11a,Bcl11a,	NM_016707,NM_001242934,NM_001159289,	chr10	57506961	chr11	24078394	1
Elmo1,	NM_080288,			Rabep2,	NM_030566,	Rabep2,	NM_030566,	chr13	20430362	chr7	126435817	1
4430402I18Rik,	NM_198651,			Sec61a1,	NM_016906,	Sec61a1,	NM_016906,	chr19	28953523	chr6	88507368	1
Metap2,	NM_019648,	Metap2,	NM_019648,	Hba-a2,Hba-a1,	NM_001083955,NM_008218,			chr10	93870234	chr11	32296521	1
Mast2,Mast2,	NM_001042743,NM_008641,	Mast2,Mast2,	NM_001042743,NM_008641,	Igf2,Igf2,Igf2,	NM_001122736,NM_010514,NM_001122737,			chr4	116435466	chr7	142652561	1
Ttr,	NM_013697,	Ttr,	NM_013697,	Alb,	NM_009654,	Alb,	NM_009654,	chr18	20673721	chr5	90472468	1
Eftud2,Eftud2,	NM_011431,NM_001109995,			Fam104a,	NM_138598,			chr11	102838634	chr11	113663161	1
Plekhg5,Plekhg5,	NR_104381,NM_001285999,	Plekhg5,	NM_001285999,	Ephb4,Ephb4,	NM_001159571,NM_010144,			chr4	152114142	chr5	137370034	1
Mlip,	NM_027150,			Limd1,	NM_013860,			chr9	77128822	chr9	123521184	1
Zfp120,Zfp120,	NM_023266,NM_181266,			Igf2,Igf2,Igf2,	NM_001122736,NM_010514,NM_001122737,			chr2	150115089	chr7	142651084	1
Stag2,Stag2,Stag2,	NM_001290713,NM_001077712,NM_021465,			Stag2,Stag2,Stag2,	NM_001290713,NM_001077712,NM_021465,			chrX	42275311	chrX	42275424	1
Gpr155,Gpr155,Gpr155,	NM_001276443,NM_001190297,NM_001276444,			Mrps28,	NM_025434,			chr2	73362422	chr3	8804479	1
Ugt2b5,	NM_009467,	Ugt2b5,	NM_009467,	Ugt2b38,	NM_133894,	Ugt2b38,	NM_133894,	chr5	87139666	chr5	87423529	1
Pard3b,	NM_001081050,			Mbtps1,Mbtps1,	NM_019709,NM_001167910,	Mbtps1,Mbtps1,	NM_019709,NM_001167910,	chr1	61686233	chr8	119521015	1
Nlgn1,	NM_138666,			Flna,Flna,	NM_010227,NM_001290421,	Flna,Flna,	NM_010227,NM_001290421,	chr3	26182958	chrX	74239161	1
Gpr133,	NM_001081342,			Rps16,	NM_013647,			chr5	129128515	chr7	28350802	1
Gtf3c5,Gtf3c5,	NM_148928,NM_001290484,	Gtf3c5,Gtf3c5,	NM_148928,NM_001290484,	Tmem159,	NM_145586,			chr2	28582916	chr7	120116877	1
Lrtm2,Lrtm2,Cacna2d4,	NM_001172207,NM_172492,NM_001033382,			Mfge8,Mfge8,	NM_008594,NM_001045489,			chr6	119316685	chr7	79134335	1
Eif3j1,Eif3j2,	NM_144545,NM_001256055,			Cox7b,	NM_025379,			chr2	122052970	chrX	106021871	1
Rpl21,	NM_019647,			LOC102634431,	NR_110513,			chr5	146833314	chr9	8693523	1
Ccni,	NM_017367,			Dync2h1,	NM_029851,			chr5	93182379	chr9	7030478	1
Pcnt,Pcnt,	NM_001282992,NM_008787,	Pcnt,Pcnt,	NM_001282992,NM_008787,	H19,	NR_001592,			chr10	76369914	chr7	142576457	1
Fbxo5,	NM_025995,	Fbxo5,	NM_025995,	Slc25a5,	NM_007451,	Slc25a5,	NM_007451,	chr10	5802044	chrX	36797751	1
Neu3,	NM_016720,	Neu3,	NM_016720,	Igf2,Igf2,Igf2,	NM_001122736,NM_010514,NM_001122737,			chr7	99813280	chr7	142650943	1
Mtcl1,Mtcl1,	NM_172963,NM_001114098,			Rpl34,Rpl34-ps1,Rpl34,Rpl34,	NM_001287581,NM_001199350,NM_001005859,NM_026724,	Rpl34,Rpl34-ps1,Rpl34,Rpl34,	NM_001287581,NM_001199350,NM_001005859,NM_026724,	chr17	66413696	chr3	130726936	1
Fgf14,Fgf14,	NM_010201,NM_207667,			Ssu72,	NM_026899,			chr14	123985619	chr4	155731304	1
Ppia,	NM_008907,			Slu7,Slu7,	NM_148673,NM_198936,	Slu7,Slu7,	NM_148673,NM_198936,	chr11	6415886	chr11	43446124	1
Ppil4,	NM_026141,	Ppil4,	NM_026141,	H19,	NR_001592,			chr10	7821025	chr7	142575924	1
Stat4,	NM_011487,			E2f4,	NM_148952,			chr1	52039845	chr8	105304765	1
U2surp,U2surp,	NM_001114977,NM_026476,	U2surp,U2surp,	NM_001114977,NM_026476,	U2surp,U2surp,	NM_001114977,NM_026476,	U2surp,U2surp,	NM_001114977,NM_026476,	chr9	95476120	chr9	95476245	1
Abca8b,	NM_013851,	Abca8b,	NM_013851,	Abca9,	NM_147220,	Abca9,	NM_147220,	chr11	109934610	chr11	110102510	1
Azin1,Azin1,	NM_001102458,NM_018745,			Tulp4,	NM_001103181,			chr15	38488244	chr17	6121246	1
Psmg3,	NM_025604,	Psmg3,	NM_025604,	Rerg,Rerg,Rerg,	NM_001164212,NM_181988,NM_001164214,			chr5	139826127	chr6	137060803	1
Sub1,	NM_011294,			Plxdc2,	NM_026162,			chr15	11984090	chr2	16463716	1
Itih3,	NM_008407,	Itih3,	NM_008407,	Alb,	NM_009654,	Alb,	NM_009654,	chr14	30917747	chr5	90475310	1
Tmem170b,	NM_001163572,			Afp,	NM_007423,			chr13	41630047	chr5	90508878	1
Nudt4,	NM_027722,			Gm5622,	NM_001013816,			chr10	95549162	chr14	51618727	1
Atp5k,	NM_007507,	Atp5k,	NM_007507,	Itfg1,	NM_028007,			chr5	108434025	chr8	85824519	1
Sfpq,Sfpq,	NR_045010,NM_023603,	Sfpq,	NM_023603,	Tec,Tec,Tec,Tec,	NM_013689,NM_001113460,NM_001113461,NM_001113464,			chr4	127021816	chr5	72803745	1
Sec61g,Sec61g,Sec61g,	NM_011343,NM_001109971,NM_001109972,			Slc37a2,Slc37a2,	NM_020258,NM_001145960,			chr11	16507979	chr9	37252968	1
Hba-a2,Hba-a1,	NM_001083955,NM_008218,	Hba-a2,Hba-a1,	NM_001083955,NM_008218,	Lrrc47,	NM_201226,	Lrrc47,	NM_201226,	chr11	32297133	chr4	154019737	1
Ctdsp2,	NM_001113470,			Ivns1abp,Ivns1abp,Ivns1abp,	NM_001039512,NM_054102,NM_001039511,			chr10	126979149	chr1	151344932	1
Pnisr,	NM_025669,			Vdac3,Vdac3,	NM_011696,NM_001198998,			chr4	21875056	chr8	22584751	1
Rbfox1,	NM_021477,			Serinc3,	NM_012032,	Serinc3,	NM_012032,	chr16	6247846	chr2	163631094	1
Nanos1,	NM_178421,	Nanos1,	NM_178421,	Mogs,	NM_020619,	Mogs,	NM_020619,	chr19	60756410	chr6	83117008	1
Ranbp2,	NM_011240,	Ranbp2,	NM_011240,	Aplp2,Aplp2,Aplp2,	NM_001102456,NM_009691,NM_001102455,			chr10	58490690	chr9	31150466	1
Ddx39b,Ddx39b,	NM_019693,NM_001252457,			Clcn3,Clcn3,Clcn3,Clcn3,	NM_007711,NM_173873,NM_173874,NM_173876,			chr17	35253543	chr8	60910926	1
Col1a1,	NM_007742,			Ptchd1,	NM_001093750,			chr11	94951642	chrX	155578626	1
Tnpo1,Tnpo1,	NM_178716,NM_001048267,			Kng2,Kng2,Kng2,	NM_001102409,NM_201375,NM_001102410,			chr13	98846427	chr16	23014177	1
Srrm1,Srrm1,	NM_001130477,NM_016799,	Srrm1,Srrm1,	NM_001130477,NM_016799,	Hbb-b1,Hbb-bs,	NM_001278161,NM_001201391,	Hbb-b1,Hbb-bs,	NM_001278161,NM_001201391,	chr4	135322414	chr7	103826756	1
Alb,	NM_009654,			Afp,	NM_007423,	Afp,	NM_007423,	chr5	90476500	chr5	90505004	1
Ndufv1,	NM_133666,	Ndufv1,	NM_133666,	Them7,Them7,	NM_001159638,NM_028747,			chr19	4008719	chr2	105368232	1
Actn1,	NM_134156,	Actn1,	NM_134156,	Actn2,	NM_033268,	Actn2,	NM_033268,	chr12	80192452	chr13	12300934	1
Hnrnpll,	NM_144802,	Hnrnpll,	NM_144802,	Hnrnpll,	NM_144802,	Hnrnpll,	NM_144802,	chr17	80061732	chr17	80061957	1
Azin1,Azin1,	NM_001102458,NM_018745,			Fbl,	NM_007991,	Fbl,	NM_007991,	chr15	38488244	chr7	28179028	1
Dhtkd1,	NM_001081131,			Rps16,	NM_013647,			chr2	5928732	chr7	28350761	1
Dctn4,	NM_026302,	Dctn4,	NM_026302,	Dctn4,	NM_026302,	Dctn4,	NM_026302,	chr18	60538263	chr18	60552951	1
Zfpm1,	NM_009569,	Zfpm1,	NM_009569,	Zfpm1,	NM_009569,	Zfpm1,	NM_009569,	chr8	122336128	chr8	122336265	1
Bbx,	NM_027444,			Fth1,Fth1,	NR_073181,NM_010239,			chr16	50301139	chr19	9985049	1
Wdr26,	NM_145514,			Wdr26,	NM_145514,			chr1	181173984	chr1	181174053	1
Cited4,	NM_019563,			Atp8a1,Atp8a1,Atp8a1,	NM_009727,NM_001284345,NM_001038999,			chr4	120666610	chr5	67766609	1
C8b,	NM_133882,	C8b,	NM_133882,	Hbb-bt,Hbb-b2,	NM_008220,NM_016956,	Hbb-bt,Hbb-b2,	NM_008220,NM_016956,	chr4	104790549	chr7	103813545	1
Adam17,Adam17,Adam17,Adam17,Adam17,	NM_009615,NR_102380,NM_001277266,NM_001291871,NR_120376,			Gnai2,	NM_008138,			chr12	21372079	chr9	107614483	1
Pcsk5,	NM_001190483,			Kif4,	NM_008446,			chr19	17454020	chrX	100726812	1
Ppp2r1a,	NM_016891,	Ppp2r1a,	NM_016891,	Lrrc69,	NM_028499,			chr17	20965238	chr4	14766455	1
Fen1,Fen1,Fen1,	NM_007999,NM_001271615,NM_001271614,	Fen1,Fen1,Fen1,	NM_007999,NM_001271615,NM_001271614,	Hbb-b1,Hbb-bs,	NM_001278161,NM_001201391,	Hbb-b1,Hbb-bs,	NM_001278161,NM_001201391,	chr19	10200946	chr7	103827582	1
Snx4,	NM_080557,	Snx4,	NM_080557,	Ube2cbp,	NM_027394,			chr16	33294640	chr9	86316239	1
Rasal2,	NM_177644,			Sept11,	NM_001009818,			chr1	157227672	chr5	93174770	1
Scp2,	NM_011327,			Zdhhc7,	NM_133967,	Zdhhc7,	NM_133967,	chr4	108044088	chr8	120087816	1
Stxbp3b,	NR_073559,			Stxbp3a,	NM_011504,	Stxbp3a,	NM_011504,	chr19	9558366	chr3	108826081	1
Hba-a2,Hba-a1,	NM_001083955,NM_008218,	Hba-a2,Hba-a1,	NM_001083955,NM_008218,	Hagh,Hagh,	NM_024284,NM_001159626,	Hagh,Hagh,	NM_024284,NM_001159626,	chr11	32297118	chr17	24857547	1
Hba-a2,Hba-a1,	NM_001083955,NM_008218,			Blvrb,Blvrb,	NM_001290525,NM_144923,			chr11	32297248	chr7	27465914	1
Nudc,	NM_010948,	Nudc,	NM_010948,	H19,	NR_001592,			chr4	133535772	chr7	142577461	1
Hba-a2,Hba-a1,	NM_001083955,NM_008218,	Hba-a2,Hba-a1,	NM_001083955,NM_008218,	Tagln2,	NM_178598,			chr11	32297133	chr1	172507355	1
Apob,	NM_009693,	Apob,	NM_009693,	Hbb-b1,Hbb-bs,	NM_001278161,NM_001201391,	Hbb-b1,Hbb-bs,	NM_001278161,NM_001201391,	chr12	8009655	chr7	103827563	1
Steap2,Steap2,Steap2,Steap2,Steap2,Steap2,	NM_001285470,NM_001103156,NM_028734,NM_001103157,NM_001285469,NM_001285471,			Ttc36,	NM_138951,	Ttc36,	NM_138951,	chr5	5673178	chr9	44799511	1
Mir6989,	NR_105955,			Fam104a,	NM_138598,			chr11	46451324	chr11	113677416	1
Eftud1,Eftud1,	NM_175317,NM_001159672,			Wbp5,	NM_011712,			chr7	82708816	chrX	136246888	1
Plagl1,	NM_009538,			Plagl1,	NM_009538,			chr10	13130489	chr10	13130662	1
Ssh2,	NM_177710,			Hsp90aa1,	NM_010480,	Hsp90aa1,	NM_010480,	chr11	77294323	chr12	110694177	1
Pim1,	NM_008842,			Mrpl53,	NM_026744,			chr17	29495345	chr6	83109784	1
Cd24a,	NM_009846,			Hs6st3,	NM_015820,			chr10	43584152	chr14	119649516	1
Fam193b,	NM_145382,			Tpra1,	NM_011906,			chr13	55546673	chr6	88907573	1
Ppp1r15b,	NM_133819,	Ppp1r15b,	NM_133819,	Ppp1r15b,	NM_133819,	Ppp1r15b,	NM_133819,	chr1	133136705	chr1	133136835	1
Gpr156,	NM_153394,			Prc1,Prc1,Prc1,	NM_001285998,NM_145150,NM_001285997,			chr16	37916532	chr7	80316013	1
Gtf2a1l,	NM_023630,			Mki67,	NM_001081117,	Mki67,	NM_001081117,	chr17	88704719	chr7	135697951	1
Gm5088,	NR_002862,			Pabpc4,Pabpc4,	NM_148917,NM_130881,			chr14	89898782	chr4	123283297	1
Hmga2,	NM_010441,			Sdccag8,	NM_029756,			chr10	120361643	chr1	176838703	1
Rasal1,Rasal1,	NM_001281999,NM_013832,			Il17rc,Il17rc,	NM_178942,NM_134159,	Il17rc,Il17rc,	NM_178942,NM_134159,	chr5	120660718	chr6	113471787	1
Nfe2l1,Nfe2l1,Nfe2l1,Nfe2l1,Nfe2l1,Nfe2l1,	NM_001130454,NM_008686,NM_001130452,NM_001130453,NM_001130450,NM_001130451,	Nfe2l1,Nfe2l1,Nfe2l1,Nfe2l1,Nfe2l1,Nfe2l1,	NM_001130454,NM_008686,NM_001130452,NM_001130453,NM_001130450,NM_001130451,	Otud5,Otud5,Otud5,	NM_001290537,NM_138604,NM_001290536,	Otud5,Otud5,Otud5,	NM_001290537,NM_138604,NM_001290536,	chr11	96821250	chrX	7867771	1
Celf1,Celf1,Celf1,Celf1,	NM_017368,NM_198683,NM_001244903,NM_001244891,			Ttyh3,	NM_175274,			chr2	90961910	chr5	140622488	1
Txnrd1,Txnrd1,Txnrd1,Txnrd1,	NM_001042513,NM_001042514,NM_001042523,NM_015762,			Fth1,Fth1,	NR_073181,NM_010239,			chr10	82874604	chr19	9982766	1
Ptbp1,Ptbp1,Bc1,Ptbp1,	NM_001283013,NM_008956,NR_038088,NM_001077363,	Ptbp1,Ptbp1,Ptbp1,	NM_001283013,NM_008956,NM_001077363,	Ubtf,Ubtf,	NM_011551,NM_001044383,			chr10	79859150	chr11	102306598	1
Trim25,	NM_009546,	Trim25,	NM_009546,	Ahsg,Ahsg,Ahsg,Ahsg,LOC102632430,	NM_001276449,NM_001276450,NM_013465,NR_075099,NR_110508,	Ahsg,Ahsg,Ahsg,	NM_001276449,NM_001276450,NM_013465,	chr11	89016641	chr16	22892177	1
Tyms-ps,	NR_000040,			Tyms,Tyms,	NM_021288,NR_033402,	Tyms,	NM_021288,	chr10	87967166	chr5	30068572	1
Lin9,	NM_001103182,	Lin9,	NM_001103182,	Hbb-b1,Hbb-bs,	NM_001278161,NM_001201391,	Hbb-b1,Hbb-bs,	NM_001278161,NM_001201391,	chr1	180688025	chr7	103826739	1
Tcf3,Tcf3,Tcf3,Tcf3,Tcf3,Tcf3,Tcf3,Tcf3,	NM_011548,NM_001164148,NM_001164147,NM_001164153,NM_001164150,NM_001164151,NM_001164152,NM_001164149,			Scube1,Scube1,Scube1,	NM_001271472,NM_001271473,NM_022723,			chr10	80433412	chr15	83724699	1
Cldn13,	NM_020504,	Cldn13,	NM_020504,	Rnh1,Rnh1,Rnh1,	NM_001172100,NM_001172101,NM_145135,			chr5	134915246	chr7	141166017	1
Cks1b,	NM_016904,	Cks1b,	NM_016904,	Cks1brt,	NM_001037922,	Cks1brt,	NM_001037922,	chr3	89415941	chr8	85171777	1
Plek,	NM_019549,			Arhgap19,Arhgap19,	NM_001163495,NM_027667,			chr11	16971607	chr19	41780228	1
Sema5b,	NM_013661,			Hbb-bt,Hbb-b2,	NM_008220,NM_016956,			chr16	35573302	chr7	103812652	1
Myo1c,Myo1c,Myo1c,	NM_001080775,NM_001080774,NM_008659,			Eif1,	NM_011508,			chr11	75656811	chr11	100320073	1
Ccnd3,Ccnd3,	NM_001081635,NM_001081636,			Igf2,Igf2,Igf2,	NM_001122736,NM_010514,NM_001122737,			chr17	47527959	chr7	142652049	1
Eef1b2,	NM_018796,			Cdc20,	NM_023223,			chr1	63177136	chr4	118437205	1
Hexb,	NM_010422,			Hbb-b1,Hbb-bs,	NM_001278161,NM_001201391,	Hbb-b1,Hbb-bs,	NM_001278161,NM_001201391,	chr13	97196360	chr7	103826681	1
Spop,	NM_025287,			Map2k1,	NM_008927,			chr11	95432286	chr9	64186192	1
Cuedc1,Cuedc1,	NM_198013,NM_001172099,			Tcp1,Tcp1,	NM_001290712,NM_013686,	Tcp1,Tcp1,	NM_001290712,NM_013686,	chr11	88192772	chr17	12922207	1
Fbxo33,	NM_001033156,			Kcnn2,	NM_080465,			chr12	59203896	chr18	45673790	1
Hbb-b1,Hbb-bs,	NM_001278161,NM_001201391,	Hbb-b1,Hbb-bs,	NM_001278161,NM_001201391,	Trf,	NM_133977,	Trf,	NM_133977,	chr7	103826675	chr9	103211892	1
Cpeb4,Cpeb4,Cpeb4,	NM_026252,NM_001290678,NM_001290676,			Vbp1,	NM_011692,			chr11	31912398	chrX	75534510	1
Polr2a,Polr2a,	NM_001291068,NM_009089,	Polr2a,Polr2a,	NM_001291068,NM_009089,	Polr2a,Polr2a,	NM_001291068,NM_009089,	Polr2a,Polr2a,	NM_001291068,NM_009089,	chr11	69734572	chr11	69734676	1
Malsu1,	NM_029353,	Malsu1,	NM_029353,	Phb2,	NM_007531,	Phb2,	NM_007531,	chr6	49075248	chr6	124715117	1
Wdr16,	NM_027963,			Alg3,	NM_145939,	Alg3,	NM_145939,	chr11	67946232	chr16	20605714	1
Ccar1,	NM_026201,	Ccar1,	NM_026201,	2010111I01Rik,2010111I01Rik,	NM_001289924,NM_001289926,			chr10	62753194	chr13	63103469	1
Hsp90ab1,	NM_008302,	Hsp90ab1,	NM_008302,	LOC101243624,LOC101243624,	NR_102298,NR_102297,			chr17	45570511	chr3	132843129	1
Ttr,	NM_013697,	Ttr,	NM_013697,	Atp5a1,	NM_007505,			chr18	20670110	chr18	77782576	1
Tmem9,Tmem9,Tmem9,	NM_001160145,NM_001160146,NM_025439,			Fam65a,	NM_001081241,	Fam65a,	NM_001081241,	chr1	136034797	chr8	105618276	1
Scarletltr,	NR_040743,			Cnksr2,	NM_177751,			chr9	64086403	chrX	157837743	1
Pcmt1,	NM_008786,			Mycbp2,	NM_207215,			chr10	7638038	chr14	103200882	1
Nfat5,Nfat5,Nfat5,	NM_018823,NM_001286260,NM_133957,			Nfat5,Nfat5,Nfat5,	NM_018823,NM_001286260,NM_133957,			chr8	107372194	chr8	107372903	1
Tspan4,Tspan4,	NM_001252588,NM_053082,	Tspan4,Tspan4,	NM_001252588,NM_053082,	Ephb1,Ephb1,	NM_173447,NM_001168296,			chr7	141489742	chr9	102134986	1
Arhgap12,Arhgap12,	NM_001039692,NM_029277,			Paics,	NM_025939,	Paics,	NM_025939,	chr18	6029948	chr5	76961225	1
Vmn2r-ps11,	NR_003962,			Itgb1,	NM_010578,	Itgb1,	NM_010578,	chr3	64733822	chr8	128724236	1
Cfl1,	NM_007687,			Lpl,	NM_008509,			chr19	5493591	chr8	68906064	1
Nid1,	NM_010917,	Nid1,	NM_010917,	Hbb-b1,Hbb-bs,	NM_001278161,NM_001201391,	Hbb-b1,Hbb-bs,	NM_001278161,NM_001201391,	chr13	13500555	chr7	103827582	1
Calm2,	NM_007589,	Calm2,	NM_007589,	Calm2,	NM_007589,	Calm2,	NM_007589,	chr17	87435080	chr17	87435139	1
Adrb2,	NM_007420,			Txndc9,	NM_172054,			chr18	62178201	chr1	37987612	1
Mir466f-3,Zc3h13,	NR_030568,NM_026083,	Zc3h13,	NM_026083,	Gtf2h5,	NM_181392,	Gtf2h5,	NM_181392,	chr14	75335973	chr17	6084520	1
Hba-a2,Hba-a1,	NM_001083955,NM_008218,	Hba-a2,Hba-a1,	NM_001083955,NM_008218,	Fth1,Fth1,	NR_073181,NM_010239,			chr11	32297087	chr19	9982805	1
Aldoart1,	NM_001199270,	Aldoart1,	NM_001199270,	Aldoa,Aldoa,Aldoa,	NM_001177308,NM_007438,NM_001177307,	Aldoa,Aldoa,Aldoa,	NM_001177308,NM_007438,NM_001177307,	chr4	72851691	chr7	126796037	1
Snrk,Snrk,	NM_001164572,NM_133741,	Snrk,Snrk,	NM_001164572,NM_133741,	Snrk,Snrk,	NM_001164572,NM_133741,	Snrk,Snrk,	NM_001164572,NM_133741,	chr9	122166389	chr9	122166491	1
Snrpd3,	NM_026095,			1810058I24Rik,1810058I24Rik,	NR_027875,NR_015608,			chr10	75526532	chr6	35261158	1
Glyr1,Glyr1,	NM_028720,NM_001079814,			Ldlrad4,	NM_172631,			chr16	5014681	chr18	67953415	1
Hpse2,	NM_001081257,			Acvr1,Acvr1,Acvr1,	NM_007394,NM_001110205,NM_001110204,			chr19	42880003	chr2	58446712	1
Sirt1,Sirt1,	NM_019812,NM_001159589,			Tfg,Tfg,	NM_019678,NM_001252443,	Tfg,Tfg,	NM_019678,NM_001252443,	chr10	63319546	chr16	56712725	1
Ttc5,	NM_001080949,			Ttc5,	NM_001080949,			chr14	50765634	chr14	50765761	1
Tulp4,	NM_001103181,			Fbl,	NM_007991,	Fbl,	NM_007991,	chr17	6121272	chr7	28178999	1
Cyp2d10,	NM_010005,			Myo3b,	NM_177376,			chr15	82406271	chr2	70258650	1
Pdcd11,	NM_011053,			Faf1,	NM_007983,			chr19	47114729	chr4	109676891	1
Bbip1,Bbip1,	NM_001195338,NM_001195348,			Trak1,	NM_175114,			chr19	53943478	chr9	121418739	1
Rn45s,	NR_046233,			Hbb-b1,Hbb-bs,	NM_001278161,NM_001201391,	Hbb-b1,Hbb-bs,	NM_001278161,NM_001201391,	chr17	39847781	chr7	103827630	1
Arhgdib,	NM_007486,			Hbb-b1,Hbb-bs,	NM_001278161,NM_001201391,	Hbb-b1,Hbb-bs,	NM_001278161,NM_001201391,	chr6	136924104	chr7	103827630	1
Slc19a2,Slc19a2,	NM_001276455,NM_054087,			Mir3473f,Hipk1,	NR_106164,NM_010432,			chr1	164265089	chr3	103741942	1
Mrps34,	NM_023260,	Mrps34,	NM_023260,	Plk4,Plk4,Plk4,	NM_011495,NR_045576,NM_173169,	Plk4,Plk4,	NM_011495,NM_173169,	chr17	24896074	chr3	40816336	1
Hbb-bt,Hbb-b2,	NM_008220,NM_016956,	Hbb-bt,Hbb-b2,	NM_008220,NM_016956,	Trf,	NM_133977,	Trf,	NM_133977,	chr7	103812671	chr9	103222201	1
Hba-a2,Hba-a1,	NM_001083955,NM_008218,	Hba-a2,Hba-a1,	NM_001083955,NM_008218,	Ltf,	NM_008522,	Ltf,	NM_008522,	chr11	32297127	chr9	111026047	1
Mapk1ip1l,	NM_178684,			Klhl32,Klhl32,	NM_001163020,NM_001033531,			chr14	47322285	chr4	24645380	1
Cd24a,	NM_009846,			Cftr,	NM_021050,			chr10	43583841	chr6	18223139	1
Dek,Kdm1b,	NM_025900,NM_172262,			Fam212a,	NM_026597,	Fam212a,	NM_026597,	chr13	47085000	chr9	107984458	1
Mettl16,	NM_026197,			Erp29,	NM_026129,			chr11	74814775	chr5	121450479	1
Wac,Wac,Wac,	NM_153085,NM_001146298,NM_001282093,			Stag1,	NM_009282,			chr18	7926757	chr9	100773829	1
Ptprk,	NM_008983,			Hnrnpul2,	NM_001081196,	Hnrnpul2,	NM_001081196,	chr10	28287369	chr19	8820495	1
Tapbp,Tapbp,	NM_001025313,NM_009318,			Ctnna2,Ctnna2,Ctnna2,	NM_145732,NM_009819,NM_001109764,			chr17	33922901	chr6	77585413	1
Gps2,	NM_019726,	Gps2,	NM_019726,	Chsy3,	NM_001081328,			chr11	69914432	chr18	59331790	1
Med28,	NM_025895,	Med28,	NM_025895,	Exoc4,	NM_009148,			chr5	45520436	chr6	33476772	1
Hba-a2,Hba-a1,	NM_001083955,NM_008218,	Hba-a2,Hba-a1,	NM_001083955,NM_008218,	Afp,	NM_007423,	Afp,	NM_007423,	chr11	32296569	chr5	90497246	1
Prom1,Prom1,Prom1,Prom1,Prom1,Prom1,Prom1,Prom1,	NM_001163582,NM_008935,NM_001163583,NM_001163584,NM_001163577,NM_001163585,NM_001163581,NM_001163578,	Prom1,Prom1,Prom1,Prom1,Prom1,Prom1,Prom1,Prom1,	NM_001163582,NM_008935,NM_001163583,NM_001163584,NM_001163577,NM_001163585,NM_001163581,NM_001163578,	Mkrn1,	NM_018810,	Mkrn1,	NM_018810,	chr5	44029656	chr6	39420098	1
Hdgf,	NM_008231,	Hdgf,	NM_008231,	Mageb16,Mageb16,	NM_001113734,NM_028025,			chr3	87914537	chrX	79631313	1
2900026A02Rik,	NM_172884,			Igf2,Igf2,Igf2,	NM_001122736,NM_010514,NM_001122737,			chr5	113086562	chr7	142650977	1
Ctsh,	NM_007801,	Ctsh,	NM_007801,	Mir669m-2,	NR_035475,			chr9	90074867	chrX	77290034	1
Med15,Med15,Med15,Med15,	NM_001285884,NM_001285886,NM_033609,NM_001040683,			Cacybp,	NM_009786,			chr16	17703975	chr1	160203178	1
Itih4,Itih4,Itih4,Itih4,	NM_018746,NM_001289632,NM_001289633,NM_001159299,			Fancg,Fancg,	NM_001163233,NM_053081,	Fancg,Fancg,	NM_001163233,NM_053081,	chr14	30888590	chr4	43005210	1
Cep85l,	NM_001204983,			Taldo1,	NM_011528,			chr10	53299046	chr7	141402885	1
Ctsz,	NM_022325,	Ctsz,	NM_022325,	Clec1b,Clec1b,Clec1b,	NM_001204253,NM_001204239,NM_019985,	Clec1b,Clec1b,	NM_001204239,NM_019985,	chr2	174438317	chr6	129403667	1
Usp15,	NM_027604,			Atp5j,	NM_016755,	Atp5j,	NM_016755,	chr10	123113399	chr16	84827963	1
Rpl7,	NM_011291,	Rpl7,	NM_011291,	Fbxl13,Fbxl13,	NM_001199632,NM_177076,			chr1	16103225	chr5	21599032	1
Mcoln2,Mcoln2,	NM_026656,NM_001005846,			Afp,	NM_007423,	Afp,	NM_007423,	chr3	146195203	chr5	90506580	1
Hba-a2,Hba-a1,	NM_001083955,NM_008218,	Hba-a2,Hba-a1,	NM_001083955,NM_008218,	Ppp1r15a,	NM_008654,	Ppp1r15a,	NM_008654,	chr11	32296926	chr7	45525093	1
5730409E04Rik,5730409E04Rik,	NM_001145950,NM_001013755,			Ddx3x,	NM_010028,			chr4	126614093	chrX	13292627	1
Gna13,	NM_010303,			Gna13,	NM_010303,			chr11	109399039	chr11	109399180	1
Cyp2d10,	NM_010005,	Cyp2d10,	NM_010005,	Cyp2d26,	NM_029562,	Cyp2d26,	NM_029562,	chr15	82404102	chr15	82791156	1
Dut,Dut,	NM_023595,NM_001159646,	Dut,Dut,	NM_023595,NM_001159646,	Hbb-b1,Hbb-bs,	NM_001278161,NM_001201391,	Hbb-b1,Hbb-bs,	NM_001278161,NM_001201391,	chr2	125257138	chr7	103826792	1
Fbxl6,	NM_013909,			Zfp704,	NM_133218,			chr15	76536890	chr3	9456365	1
Camk4,	NM_009793,			Capzb,Capzb,Capzb,Capzb,	NM_001271405,NM_009798,NM_001037761,NM_001271406,			chr18	33111774	chr4	139291702	1
Xrcc4,	NM_028012,			Gpr125,	NM_133911,			chr13	89939794	chr5	49981038	1
AI662270,	NR_015519,			Pcca,	NM_144844,			chr11	83224630	chr14	122564235	1
Hba-a2,Hba-a1,	NM_001083955,NM_008218,	Hba-a2,Hba-a1,	NM_001083955,NM_008218,	Rn45s,	NR_046233,			chr11	32296576	chr17	39847781	1
F5,	NM_007976,			Ybx1,	NM_011732,			chr1	164176890	chr4	119278162	1
Plek,	NM_019549,			Ptprd,	NM_011211,			chr11	16971759	chr4	77451200	1
Bcl2l13,	NM_153516,			Tyk2,Tyk2,	NM_001205312,NM_018793,	Tyk2,Tyk2,	NM_001205312,NM_018793,	chr6	120891794	chr9	21105183	1
Pnpla3,	NM_054088,			Lin37,Lin37,	NM_001290569,NM_029377,			chr15	84182849	chr7	30559535	1
Il31ra,	NM_139299,			Camk1d,Camk1d,Camk1d,Camk1d,	NM_001290375,NM_001290376,NM_177343,NM_001290374,			chr13	112578236	chr2	5379094	1
Aldoart1,	NM_001199270,	Aldoart1,	NM_001199270,	Aldoa,Aldoa,Aldoa,	NM_001177308,NM_007438,NM_001177307,	Aldoa,Aldoa,Aldoa,	NM_001177308,NM_007438,NM_001177307,	chr4	72852089	chr7	126797347	1
Rlf,	NM_001081013,			Lyrm5,Lyrm5,	NM_001163628,NM_133688,			chr4	121179067	chr6	145215159	1
Clns1a,	NM_023671,	Clns1a,	NM_023671,	Ddx43,	NM_001191044,			chr7	97713906	chr9	78397234	1
Reep3,LOC102634101,Reep3,	NM_001204915,NR_110511,NM_178606,			Itgav,	NM_008402,			chr10	67011490	chr2	83790254	1
Col22a1,	NM_027174,			Cul3,	NM_016716,	Cul3,	NM_016716,	chr15	71860688	chr1	80277977	1
Afp,	NM_007423,	Afp,	NM_007423,	Stard10,	NM_019990,	Stard10,	NM_019990,	chr5	90501513	chr7	101343942	1
Csnk1g2,Csnk1g2,	NM_134002,NM_001159591,			Tmem97,	NM_133706,			chr10	80640102	chr11	78541966	1
1700064J06Rik,	NR_045348,			Stk24,	NM_145465,	Stk24,	NM_145465,	chr10	119101075	chr14	121294799	1
Filip1l,Cmss1,	NM_001040397,NM_025599,			Afp,	NM_007423,	Afp,	NM_007423,	chr16	57391486	chr5	90503596	1
Carhsp1,	NM_025821,			S100pbp,	NM_029036,			chr16	8660134	chr4	129187773	1
Cpeb4,Cpeb4,Cpeb4,	NM_026252,NM_001290678,NM_001290676,			Vbp1,	NM_011692,			chr11	31912834	chrX	75534067	1
Fam122a,Pip5k1b,	NM_026520,NM_008846,			Hbb-bt,Hbb-b2,	NM_008220,NM_016956,	Hbb-bt,Hbb-b2,	NM_008220,NM_016956,	chr19	24477426	chr7	103813470	1
Mir3098,Cdc25b,Cdc25b,	NR_037281,NM_023117,NM_001111075,			1190005I06Rik,	NM_197988,			chr2	131198321	chr8	120631601	1
Inpp5b,	NM_008385,	Inpp5b,	NM_008385,	Hbb-b1,Hbb-bs,	NM_001278161,NM_001201391,	Hbb-b1,Hbb-bs,	NM_001278161,NM_001201391,	chr4	124785232	chr7	103827824	1
Pced1b,	NM_172293,			Serbp1,Serbp1,Serbp1,Serbp1,	NM_001113566,NM_025814,NM_001113565,NM_001113564,			chr15	97298269	chr6	67284054	1
Dek,	NM_025900,			Lypd6,Lypd6,	NR_033304,NM_177139,			chr13	47102075	chr2	50169235	1
Tmtc2,	NM_177368,			Tomm40,Tomm40,	NM_016871,NM_001109748,	Tomm40,Tomm40,	NM_016871,NM_001109748,	chr10	105238519	chr7	19715086	1
Zc3h7a,Zc3h7a,	NM_145931,NR_027502,			Peak1,	NM_172924,			chr16	11144167	chr9	56223729	1
Nupl1,	NM_170591,	Nupl1,	NM_170591,	Serpinh1,Serpinh1,Serpinh1,Serpinh1,	NM_001285776,NM_001111043,NM_001111044,NM_009825,	Serpinh1,Serpinh1,Serpinh1,Serpinh1,	NM_001285776,NM_001111043,NM_001111044,NM_009825,	chr14	60220136	chr7	99348837	1
Ostm1,	NM_172416,			Smarca5,	NM_053124,			chr10	42700717	chr8	80715051	1
Ces1c,	NM_007954,	Ces1c,	NM_007954,	Ces1e,	NM_133660,	Ces1e,	NM_133660,	chr8	93127503	chr8	93219507	1
Erc2,	NM_177814,			Eprs,	NM_029735,	Eprs,	NM_029735,	chr14	27735877	chr1	185415950	1
Pan2,Pan2,Pan2,	NM_001252327,NM_133992,NM_001252326,			Plekhm3,	NM_001039493,			chr10	128308601	chr1	64930788	1
Vps52,	NM_172620,	Vps52,	NM_172620,	Rcc1,Rcc1,	NM_133878,NM_001197082,			chr17	33958712	chr4	132332165	1
Lrrc59,	NM_133807,			Elfn1,	NM_175522,			chr11	94644943	chr5	139935549	1
Odc1,	NM_013614,	Odc1,	NM_013614,	Gm15645,	NR_033578,			chr12	17550076	chr7	105863188	1
Ltbp1,	NM_019919,			Angptl3,Dock7,Dock7,	NM_013913,NM_026082,NM_001290636,	Angptl3,	NM_013913,	chr17	75119458	chr4	99034828	1
Ambp,	NM_007443,			Ambp,	NM_007443,	Ambp,	NM_007443,	chr4	63143291	chr4	63143715	1
Trpm4,Rpl14-ps1,	NM_175130,NR_110499,			Rpl14,	NM_025974,	Rpl14,	NM_025974,	chr7	45325061	chr9	120572187	1
Afp,	NM_007423,	Afp,	NM_007423,	Arrb1,Arrb1,	NM_177231,NM_178220,			chr5	90506743	chr7	99602368	1
Ctdsp2,Ctdsp2,	NM_146012,NM_001113470,			Spag9,Spag9,Spag9,Spag9,Spag9,Spag9,Spag9,	NM_001199205,NM_001025428,NM_001025429,NM_027569,NM_001025430,NM_001199204,NM_001199203,			chr10	126999241	chr11	94114810	1
Cstf3,	NM_145529,	Cstf3,	NM_145529,	Cstf3,	NM_145529,	Cstf3,	NM_145529,	chr2	104664869	chr2	104664892	1
Srsf1,Srsf1,	NM_173374,NM_001078167,			Snrnp40,	NM_025645,			chr11	88050438	chr4	130389934	1
Stard3nl,	NM_024270,			Fat3,	NM_001080814,			chr13	19357801	chr9	16209820	1
Hnrnpc,Hnrnpc,Hnrnpc,Hnrnpc,Hnrnpc,	NM_001170981,NM_016884,NM_001170982,NM_001170984,NM_001170983,	Hnrnpc,Hnrnpc,Hnrnpc,Hnrnpc,Hnrnpc,	NM_001170981,NM_016884,NM_001170982,NM_001170984,NM_001170983,	Hnrnpc,Hnrnpc,Hnrnpc,Hnrnpc,Hnrnpc,	NM_001170981,NM_016884,NM_001170982,NM_001170984,NM_001170983,			chr14	52075085	chr14	52075162	1
Psat1,Psat1,	NM_177420,NM_001205339,	Psat1,Psat1,	NM_177420,NM_001205339,	Adipor1,	NM_028320,	Adipor1,	NM_028320,	chr19	15917077	chr1	134428188	1
Hnrnpa0,	NM_029872,			Eftud1,Eftud1,	NM_175317,NM_001159672,			chr13	58127155	chr7	82742076	1
Slc25a37,	NM_026331,			Gid8,Gid8,Gid8,	NM_029607,NM_001289652,NM_001289651,			chr14	69242612	chr2	180720855	1
Exo1,	NM_012012,			Fbxo3,Fbxo3,	NM_212433,NM_020593,			chr1	175904503	chr2	104055127	1
Tceb1,	NM_026456,	Tceb1,	NM_026456,	1810030O07Rik,	NM_175141,			chr1	16643378	chrX	12670656	1
Nkx1-1,	NM_011320,	Nkx1-1,	NM_011320,	Cdv3,Cdv3,Cdv3,	NM_001134426,NM_175833,NM_175565,	Cdv3,Cdv3,Cdv3,	NM_001134426,NM_175833,NM_175565,	chr5	33430975	chr9	103365146	1
Yy1,	NM_009537,			Foxf1,	NM_010426,			chr12	108816095	chr8	121087449	1
Cyp4f16,	NM_024442,	Cyp4f16,	NM_024442,	Cyp4f18,	NM_024444,	Cyp4f18,	NM_024444,	chr17	32551055	chr8	71989059	1
Lasp1,	NM_010688,			Cfi,	NM_007686,	Cfi,	NM_007686,	chr11	97837393	chr3	129875018	1
Smarcc2,Smarcc2,Smarcc2,	NM_001114097,NM_001114096,NM_198160,			Adk,Adk,	NM_001243041,NM_134079,			chr10	128490139	chr14	21412367	1
Lrrc58,	NM_177093,			Actb,	NM_007393,	Actb,	NM_007393,	chr16	37883161	chr5	142904584	1
Afg3l2,	NM_027130,	Afg3l2,	NM_027130,	Bbs9,Bbs9,	NM_178415,NM_181316,			chr18	67405336	chr9	22669783	1
Ttr,	NM_013697,			Hmox1,	NM_010442,			chr18	20673809	chr8	75100228	1
B3gnt2,B3gnt2,	NM_001169114,NM_016888,			Kcns3,Kcns3,	NM_173417,NM_001168564,			chr11	22859584	chr12	11150281	1
Pigq,Pigq,	NM_001291025,NM_011822,			Dpy19l1,	NM_172920,			chr17	25927055	chr9	24412479	1
Ermap,	NM_013848,	Ermap,	NM_013848,	Ermap,	NM_013848,	Ermap,	NM_013848,	chr4	119185540	chr4	119185715	1
Arf6,	NM_007481,			Ropn1l,	NM_145852,			chr12	69375444	chr15	31445361	1
Mrrf,	NM_026422,	Mrrf,	NM_026422,	Nfe2l2,	NM_010902,			chr2	36141543	chr2	75704446	1
Tmcc1,	NM_177412,			Ranbp10,	NM_145824,			chr6	116093194	chr8	105771258	1
Klc4,	NM_029091,			Hbb-bt,Hbb-b2,	NM_008220,NM_016956,	Hbb-bt,Hbb-b2,	NM_008220,NM_016956,	chr17	46630680	chr7	103812676	1
Cant1,Cant1,Cant1,Cant1,	NM_029502,NM_001025617,NM_001025618,NM_001267592,			Ssr1,	NM_025965,			chr11	118417644	chr13	37979643	1
0610012G03Rik,	NR_027897,			4930474G06Rik,	NR_045398,			chr16	31947924	chr18	28844358	1
Tbc1d32,	NM_001033385,			Aco1,	NM_007386,			chr10	56221723	chr4	40193262	1
Gbe1,	NM_028803,			Pcbp1,	NM_011865,			chr16	70378409	chr6	86525978	1
Rhbdd1,	NM_029777,			Fga,Fga,	NM_001111048,NM_010196,			chr1	82334101	chr3	83032014	1
Ncaph2,Ncaph2,Ncaph2,Ncaph2,	NR_073376,NM_001115132,NM_001271601,NM_001271600,	Ncaph2,Ncaph2,Ncaph2,	NM_001115132,NM_001271601,NM_001271600,	Alb,	NM_009654,	Alb,	NM_009654,	chr15	89370926	chr5	90464026	1
Ctdsp1,	NM_153088,			Tardbp,Tardbp,Tardbp,Tardbp,Tardbp,Tardbp,	NM_001003898,NM_001008546,NM_001008545,NM_001003899,NR_027864,NM_145556,	Tardbp,Tardbp,Tardbp,Tardbp,Tardbp,	NM_001003898,NM_001008546,NM_001008545,NM_001003899,NM_145556,	chr1	74395807	chr4	148625192	1
Rn45s,	NR_046233,			Topbp1,	NM_176979,	Topbp1,	NM_176979,	chr17	39847113	chr9	103342053	1
Rn45s,	NR_046233,			Tspan33,	NM_146173,			chr17	39847889	chr6	29718199	1
Sptb,	NM_013675,	Sptb,	NM_013675,	Hbb-bt,Hbb-b2,	NM_008220,NM_016956,	Hbb-bt,Hbb-b2,	NM_008220,NM_016956,	chr12	76609076	chr7	103812732	1
Chd2,	NM_001081345,			Chd2,	NM_001081345,			chr7	73427169	chr7	73427275	1
Atpif1,	NM_007512,	Atpif1,	NM_007512,	Deaf1,Deaf1,Deaf1,Deaf1,	NM_001282072,NM_016874,NM_001282076,NM_001282073,	Deaf1,Deaf1,Deaf1,Deaf1,	NM_001282072,NM_016874,NM_001282076,NM_001282073,	chr4	132530730	chr7	141310908	1
Syt16,	NM_172804,			Stab1,	NM_138672,	Stab1,	NM_138672,	chr12	74159603	chr14	31150498	1
Rexo1,	NM_025852,	Rexo1,	NM_025852,	Gm1995,	NR_033562,			chr10	80544856	chr12	87862946	1
Nol8,Nol8,Nol8,	NR_073167,NR_073168,NM_001271397,	Nol8,	NM_001271397,	Galnt18,	NM_173739,			chr13	49660957	chr7	111540491	1
Sidt2,Sidt2,	NM_001289668,NM_172257,			Egfl6,	NM_019397,			chr9	45938517	chrX	166531697	1
Pnn,	NM_008891,	Pnn,	NM_008891,	Pnn,	NM_008891,	Pnn,	NM_008891,	chr12	59071635	chr12	59071725	1
Samd11,	NM_001110516,	Samd11,	NM_001110516,	Afp,	NM_007423,	Afp,	NM_007423,	chr4	156248125	chr5	90496010	1
Plekhm2,	NM_001033150,			Plekhm2,	NM_001033150,			chr4	141639359	chr4	141639488	1
Lrp1b,	NM_053011,			Rasl2-9,	NM_009028,	Rasl2-9,	NM_009028,	chr2	41987666	chr7	5125472	1
Slc22a27,	NM_134256,	Slc22a27,	NM_134256,	Slc22a29,	NM_172776,	Slc22a29,	NM_172776,	chr19	7866882	chr19	8161704	1
Cenpw,	NM_001109747,			Foxn3,	NM_183186,			chr10	30200156	chr12	99245780	1
Elavl2,	NM_207685,			Alb,	NM_009654,	Alb,	NM_009654,	chr4	91386409	chr5	90468516	1
Tcp11l2,	NM_146008,	Tcp11l2,	NM_146008,	Grhl3,	NM_001013756,			chr10	84608546	chr4	135544923	1
Afp,	NM_007423,	Afp,	NM_007423,	Afp,	NM_007423,	Afp,	NM_007423,	chr5	90501500	chr5	90506707	1
Usp34,	NM_001190401,			Grk6,Grk6,Grk6,Grk6,Grk6,	NM_001286063,NM_001038018,NM_001286065,NM_001112711,NM_001286064,	Grk6,Grk6,Grk6,Grk6,Grk6,	NM_001286063,NM_001038018,NM_001286065,NM_001112711,NM_001286064,	chr11	23319427	chr13	55459826	1
Cd24a,	NM_009846,			Hs6st3,	NM_015820,			chr10	43583071	chr14	119644537	1
Gatad1,	NM_026033,	Gatad1,	NM_026033,	Gatad1,	NM_026033,			chr5	3647408	chr5	3647650	1
Setd3,	NM_028262,			Slc22a27,	NM_134256,			chr12	108142466	chr19	7959631	1
Atp5b,	NM_016774,	Atp5b,	NM_016774,	Smchd1,	NM_028887,			chr10	128085131	chr17	71459381	1
Sar1a,	NM_009120,			Ncl,	NM_010880,	Ncl,	NM_010880,	chr10	61692247	chr1	86351397	1
Hic2,	NM_178922,			Rabgap1l,	NM_013862,			chr16	17263258	chr1	160403058	1
Ahsg,Ahsg,Ahsg,Ahsg,	NM_001276449,NM_001276450,NM_013465,NR_075099,			Spc25,Spc25,Spc25,	NM_001199124,NM_001199123,NM_025565,	Spc25,Spc25,	NM_001199124,NM_001199123,	chr16	22899239	chr2	69205140	1
Adamts6,	NM_001081020,			Tfrc,	NM_011638,			chr13	104431155	chr16	32631880	1
Etaa1,	NM_026576,	Etaa1,	NM_026576,	Tmco1,	NM_001039483,			chr11	17947774	chr1	167328210	1
Serpina1b,	NM_009244,	Serpina1b,	NM_009244,	Serpina1e,	NM_009247,	Serpina1e,	NM_009247,	chr12	103728305	chr12	103947078	1
Ndufc1,	NM_025523,			Ucp2,	NM_011671,			chr3	51405586	chr7	100499450	1
Ctnna1,	NM_009818,			Kcnd3,Kcnd3,	NM_001039347,NM_019931,			chr18	35254054	chr3	105639880	1
Sept8,Sept8,Sept8,	NM_033144,NM_001252333,NM_001252332,			Snrnp70,	NM_009224,	Snrnp70,	NM_009224,	chr11	53543820	chr7	45377212	1
Lhx2,Lhx2,	NM_010710,NM_001290646,			Sfswap,	NM_172276,	Sfswap,	NM_172276,	chr2	38360293	chr5	129504893	1
Fth1,Fth1,	NR_073181,NM_010239,	Fth1,	NM_010239,	Hbb-b1,Hbb-bs,	NM_001278161,NM_001201391,	Hbb-b1,Hbb-bs,	NM_001278161,NM_001201391,	chr19	9984273	chr7	103826721	1
Alb,	NM_009654,	Alb,	NM_009654,	Gpx1,	NM_008160,			chr5	90462808	chr9	108339307	1
Kalrn,Kalrn,	NM_001164268,NM_177357,			Wdr46,	NM_020603,	Wdr46,	NM_020603,	chr16	34354077	chr17	33944580	1
Cct4,	NM_009837,			Zfp804b,	NM_001163223,			chr11	23003166	chr5	6922922	1
Hba-a2,Hba-a1,	NM_001083955,NM_008218,	Hba-a2,Hba-a1,	NM_001083955,NM_008218,	Gcn1l1,	NM_172719,	Gcn1l1,	NM_172719,	chr11	32296842	chr5	115616450	1
1190007I07Rik,1190007I07Rik,1190007I07Rik,	NM_001135569,NM_001135568,NM_001135567,	1190007I07Rik,1190007I07Rik,1190007I07Rik,	NM_001135569,NM_001135568,NM_001135567,	Hsp90b1,	NM_011631,	Hsp90b1,	NM_011631,	chr10	82622707	chr10	86692217	1
Itih2,	NM_010582,	Itih2,	NM_010582,	Zfp644,	NM_026856,			chr2	10116620	chr5	106617169	1
Mast4,	NM_175171,			Tulp4,	NM_001103181,			chr13	103160551	chr17	6121848	1
Faf2,	NM_178397,			Wdr34,	NM_001008498,	Wdr34,	NM_001008498,	chr13	54632171	chr2	30031737	1
Nudt3,Nudt3,	NM_019837,NM_001291046,			Ak2,Ak2,	NM_001033966,NM_016895,			chr17	27580345	chr4	129008267	1
Brpf3,	NM_001081315,			Klhl26,Klhl26,	NM_001122830,NM_178771,	Klhl26,Klhl26,	NM_001122830,NM_178771,	chr17	28805928	chr8	70476849	1
Nudt4,	NM_027722,	Nudt4,	NM_027722,	Pdxdc1,Pdxdc1,Pdxdc1,	NM_001291017,NM_001039533,NM_053181,			chr10	95549373	chr16	13867676	1
Timd2,Timd2,Timd2,	NM_001161356,NM_001161355,NM_134249,	Timd2,Timd2,Timd2,	NM_001161356,NM_001161355,NM_134249,	Taldo1,	NM_011528,	Taldo1,	NM_011528,	chr11	46686941	chr7	141401690	1
Zfp410,Zfp410,Zfp410,Zfp410,Zfp410,	NR_045546,NR_045615,NM_001252582,NM_001252583,NM_144833,			Papss1,Papss1,Papss1,Papss1,	NM_001289479,NM_011863,NM_001289477,NM_001289478,			chr12	84331411	chr3	131592864	1
Guca1b,	NM_146079,			Cacul1,Cacul1,Cacul1,	NM_030197,NM_001172096,NM_001172097,	Cacul1,Cacul1,Cacul1,	NM_030197,NM_001172096,NM_001172097,	chr17	47389938	chr19	60545540	1
Serinc3,	NM_012032,	Serinc3,	NM_012032,	Hbb-b1,Hbb-bs,	NM_001278161,NM_001201391,	Hbb-b1,Hbb-bs,	NM_001278161,NM_001201391,	chr2	163627975	chr7	103827835	1
Gnb2l1,	NM_008143,	Gnb2l1,	NM_008143,	Hbb-b1,Hbb-bs,	NM_001278161,NM_001201391,	Hbb-b1,Hbb-bs,	NM_001278161,NM_001201391,	chr11	48804246	chr7	103827816	1
Ncapg,Lcorl,	NM_019438,NM_178142,	Ncapg,	NM_019438,	Actb,	NM_007393,	Actb,	NM_007393,	chr5	45699893	chr5	142905386	1
Rarb,Rarb,	NM_001289761,NM_001289760,			Aldob,	NM_144903,	Aldob,	NM_144903,	chr14	16652136	chr4	49543833	1
Ncor2,Ncor2,Ncor2,	NM_001253904,NM_001253905,NM_011424,			Gpc3,	NM_016697,	Gpc3,	NM_016697,	chr5	125177262	chrX	52365721	1
Clpp,	NM_017393,	Clpp,	NM_017393,	Hbb-b1,Hbb-bs,	NM_001278161,NM_001201391,	Hbb-b1,Hbb-bs,	NM_001278161,NM_001201391,	chr17	56996021	chr7	103827518	1
Sox6,Sox6,Sox6,Sox6,Sox6,Sox6,	NM_001025559,NM_001277327,NM_001277328,NM_001277326,NM_001025560,NM_011445,			Rpl13,	NM_016738,			chr7	115662736	chr8	123103137	1
Tspan17,	NM_028841,	Tspan17,	NM_028841,	Trf,	NM_133977,	Trf,	NM_133977,	chr13	54792856	chr9	103221035	1
Ak2,	NM_016895,			Cgnl1,	NM_026599,			chr4	129010509	chr9	71719106	1
Rnps1,Rnps1,Rnps1,	NM_001080127,NM_009070,NM_001080128,	Rnps1,Rnps1,Rnps1,	NM_001080127,NM_009070,NM_001080128,	Bbs7,	NM_027810,			chr17	24420329	chr3	36573386	1
Ccdc85c,	NM_001159910,			Prr3,Prr3,Prr3,Prr3,	NM_145487,NM_001282024,NM_001282013,NM_001282012,			chr12	108215710	chr17	35973577	1
Spef2,	NM_177123,			Knstrn,	NM_026412,			chr15	9740473	chr2	118833227	1
Tmpo,Tmpo,Tmpo,Tmpo,Tmpo,	NM_001080129,NM_001080131,NM_001283048,NM_001080130,NM_001080132,			Mast4,	NM_175171,			chr10	91147703	chr13	102974931	1
Alb,	NM_009654,	Alb,	NM_009654,	Hbb-bt,Hbb-b2,	NM_008220,NM_016956,	Hbb-bt,Hbb-b2,	NM_008220,NM_016956,	chr5	90472048	chr7	103812747	1
Nkain2,Nkain2,	NM_001025286,NM_001013411,			Acbd5,Acbd5,Acbd5,Acbd5,	NM_001102437,NM_001102436,NM_028793,NM_001102438,			chr10	32201669	chr2	23113624	1
Cox5b,	NM_009942,			Galns,Galns,	NM_001193645,NM_016722,			chr1	36691578	chr8	122589713	1
2810032G03Rik,	NR_015579,			Btg2,	NM_007570,			chr12	5394054	chr1	134077195	1
Mkrn1,	NM_018810,	Mkrn1,	NM_018810,	Zfp280d,	NM_146224,			chr6	39399908	chr9	72275915	1
Rnaset2b,Rnaset2a,	NM_026611,NM_001083938,	Rnaset2b,Rnaset2a,	NM_026611,NM_001083938,	Apoe,	NM_009696,	Apoe,	NM_009696,	chr17	8147619	chr7	19696585	1
Eif3h,	NM_080635,	Eif3h,	NM_080635,	Sbno1,	NM_001081203,	Sbno1,	NM_001081203,	chr15	51799213	chr5	124381975	1
Timm13,	NM_013895,	Timm13,	NM_013895,	Chid1,Chid1,	NM_001142681,NM_026522,			chr10	80900220	chr7	141518395	1
Zfp362,	NM_001081098,			Zan,	NM_011741,			chr4	128773265	chr5	137408070	1
Hbb-bt,Hbb-b2,	NM_008220,NM_016956,	Hbb-bt,Hbb-b2,	NM_008220,NM_016956,	Hbb-b1,Hbb-bs,	NM_001278161,NM_001201391,	Hbb-b1,Hbb-bs,	NM_001278161,NM_001201391,	chr7	103813562	chr7	103827544	1
Rps18,	NM_011296,	Rps18,	NM_011296,	Rps18,	NM_011296,	Rps18,	NM_011296,	chr17	33952245	chr17	33955133	1
Mir3098,1700037H04Rik,	NR_037281,NM_026091,			Macf1,Macf1,	NM_001199137,NM_001199136,			chr2	131146726	chr4	123417614	1
Wnk4,	NM_175638,			Fth1,Fth1,	NR_073181,NM_010239,			chr11	101265784	chr19	9982856	1
Kcnq5,Kcnq5,	NM_023872,NM_001160139,			Eif3m,	NM_145380,	Eif3m,	NM_145380,	chr1	21512063	chr2	105000253	1
Tram1,	NM_028173,			Hbb-bt,Hbb-b2,	NM_008220,NM_016956,	Hbb-bt,Hbb-b2,	NM_008220,NM_016956,	chr1	13565291	chr7	103812766	1
Vps25,Vps25,Vps25,	NM_026776,NM_001284412,NM_001284411,			Slc3a1,	NM_009205,			chr11	101259120	chr17	85062609	1
Hbb-bt,Hbb-b2,	NM_008220,NM_016956,	Hbb-bt,Hbb-b2,	NM_008220,NM_016956,	Bex2,	NM_009749,			chr7	103812783	chrX	136067203	1
Arpc5l,	NM_028809,	Arpc5l,	NM_028809,	Trim59,	NM_025863,			chr2	39015064	chr3	69035493	1
Adipor2,	NM_197985,	Adipor2,	NM_197985,	Hbb-b1,Hbb-bs,	NM_001278161,NM_001201391,	Hbb-b1,Hbb-bs,	NM_001278161,NM_001201391,	chr6	119370245	chr7	103826688	1
Myrfl,	NM_001033333,			Arhgap23,	NM_021493,			chr10	116870275	chr11	97501578	1
Igf2,Igf2,Igf2,	NM_001122736,NM_010514,NM_001122737,			Sorl1,	NM_011436,			chr7	142652777	chr9	42105339	1
Rplp2-ps1,Wdr89,	NR_038063,NM_028203,			Pigu,	NM_001004721,			chr12	75631230	chr2	155348903	1
Glrx5,	NM_028419,			Nup62,Nup62-il4i1,	NM_053074,NM_001171024,			chr12	105040718	chr7	44830336	1
Prodh2,	NM_019546,	Prodh2,	NM_019546,	Hmbs,Hmbs,	NM_013551,NM_001110251,			chr7	30506408	chr9	44336552	1
Macrod2,	NM_001013802,			Calr,	NM_007591,	Calr,	NM_007591,	chr2	140955867	chr8	84842694	1
Abhd12,	NM_024465,	Abhd12,	NM_024465,	Ambp,	NM_007443,	Ambp,	NM_007443,	chr2	150846351	chr4	63149418	1
Hbb-b1,Hbb-bs,	NM_001278161,NM_001201391,	Hbb-b1,Hbb-bs,	NM_001278161,NM_001201391,	H19,	NR_001592,			chr7	103827579	chr7	142575551	1
Plcl1,	NM_001114663,			Rgs2,	NM_009061,			chr1	55750594	chr1	144001593	1
Ptp4a3,Ptp4a3,Ptp4a3,Ptp4a3,	NM_001166389,NM_008975,NM_001166390,NM_001166388,			Gpr45,	NM_053107,			chr15	73751768	chr1	42960617	1
Vdr,	NM_009504,			Sf3b1,	NM_031179,	Sf3b1,	NM_031179,	chr15	97881345	chr1	55003305	1
4833439L19Rik,4833439L19Rik,4833439L19Rik,4833439L19Rik,4833439L19Rik,	NM_001252646,NM_001252647,NM_001252645,NM_001252648,NM_133797,			Hbb-b1,Hbb-bs,	NM_001278161,NM_001201391,	Hbb-b1,Hbb-bs,	NM_001278161,NM_001201391,	chr13	54552029	chr7	103827561	1
Pcnp,	NM_001024622,			Eif3a,	NM_010123,			chr16	56021182	chr19	60761297	1
Cyp4f37,	NM_001100187,	Cyp4f37,	NM_001100187,	Cyp4f15,	NM_134127,	Cyp4f15,	NM_134127,	chr17	32634657	chr17	32702189	1
Supt3,	NM_178652,	Supt3,	NM_178652,	Gypc,	NM_001048207,			chr17	45119177	chr18	32529854	1
Pprc1,	NM_001081214,	Pprc1,	NM_001081214,	Pprc1,	NM_001081214,	Pprc1,	NM_001081214,	chr19	46063057	chr19	46063151	1
Afp,	NM_007423,	Afp,	NM_007423,	Rab30,	NM_029494,			chr5	90501527	chr7	92836438	1
Pmvk,Pmvk,	NM_027348,NM_026784,	Pmvk,Pmvk,	NM_027348,NM_026784,	Hbb-b1,Hbb-bs,	NM_001278161,NM_001201391,	Hbb-b1,Hbb-bs,	NM_001278161,NM_001201391,	chr3	89467633	chr7	103827581	1
Rpl23,	NM_022891,	Rpl23,	NM_022891,	Sepp1,Sepp1,Sepp1,	NM_001042614,NM_001042613,NM_009155,	Sepp1,Sepp1,Sepp1,	NM_001042614,NM_001042613,NM_009155,	chr11	97778095	chr15	3277212	1
Apoa1,	NM_009692,	Apoa1,	NM_009692,	E330023G01Rik,	NR_045332,			chr9	46229982	chr9	98813255	1
Dpm3,	NM_026767,	Dpm3,	NM_026767,	Hbb-bt,Hbb-b2,	NM_008220,NM_016956,	Hbb-bt,Hbb-b2,	NM_008220,NM_016956,	chr3	89266887	chr7	103812679	1
Kdm3b,	NM_001081256,			Selt,	NM_001040396,			chr18	34817404	chr3	58591936	1
Rims2,Rims2,Rims2,	NM_001256382,NM_001256383,NM_053271,			Cct7,	NM_007638,			chr15	39593397	chr6	85468307	1
Ms4a6b,	NM_027209,			Ms4a6d,	NM_026835,			chr19	11518673	chr19	11603307	1
Coa5,	NM_198006,			Bmx,	NM_009759,			chr1	37420234	chrX	164221620	1
Papola,	NM_011112,			Papola,	NM_011112,			chr12	105838727	chr12	105838828	1
Ube2l3,	NM_009456,			C2cd3,	NM_001017985,			chr16	17152437	chr7	100469642	1
Pdia6,	NM_027959,	Pdia6,	NM_027959,	Pdia6,	NM_027959,	Pdia6,	NM_027959,	chr12	17274410	chr12	17277226	1
Exoc4,	NM_009148,			Hbb-b1,Hbb-bs,	NM_001278161,NM_001201391,	Hbb-b1,Hbb-bs,	NM_001278161,NM_001201391,	chr6	33618256	chr7	103827810	1
Gopc,Gopc,	NM_053187,NM_001199272,			Ewsr1,Ewsr1,Ewsr1,Ewsr1,	NM_007968,NM_001283061,NM_001283062,NM_001283063,	Ewsr1,Ewsr1,Ewsr1,Ewsr1,	NM_007968,NM_001283061,NM_001283062,NM_001283063,	chr10	52343542	chr11	5091965	1
Foxp4,Foxp4,Foxp4,	NM_028767,NM_001110825,NM_001110824,			Kif15,	NM_010620,			chr17	47868634	chr9	122961890	1
Hnrnpa2b1,Hnrnpa2b1,Hnrnpa2b1,	NM_182650,NR_104468,NM_016806,	Hnrnpa2b1,Hnrnpa2b1,	NM_182650,NM_016806,	Sae1,Sae1,Sae1,	NM_019748,NM_001285892,NM_001285891,			chr6	51466928	chr7	16327725	1
Lpin1,Lpin1,Lpin1,	NM_172950,NM_001130412,NM_015763,			Nek7,	NM_021605,			chr12	16537059	chr1	138598953	1
Rit2,	NM_009065,			Cyp2c68,	NM_001039555,	Cyp2c68,	NM_001039555,	chr18	31144104	chr19	39689114	1
Sec61a2,	NM_021305,	Sec61a2,	NM_021305,	Sec61a1,	NM_016906,	Sec61a1,	NM_016906,	chr2	5886576	chr6	88515503	1
Rap1a,	NM_145541,			Gtf2h1,Gtf2h1,	NM_008186,NM_001291075,			chr3	105728956	chr7	46820833	1
Alk,	NM_007439,			Szt2,	NM_198170,			chr17	72221105	chr4	118366317	1
Tns4,	NM_172564,			Dlk1,Dlk1,Dlk1,Dlk1,Dlk1,	NM_001190703,NM_001190705,NR_033813,NM_001190704,NM_010052,			chr11	99068868	chr12	109460409	1
Slc4a4,Slc4a4,Slc4a4,	NM_018760,NM_001136260,NM_001197147,			Nxpe2,	NM_030069,			chr5	89164705	chr9	48325847	1
Actg1,	NM_009609,	Actg1,	NM_009609,	Lrrc58,	NM_177093,			chr11	120346670	chr16	37883458	1
Cdr2,	NM_007672,			Cdr2,	NM_007672,			chr7	120957355	chr7	120957479	1
Hbb-b1,Hbb-bs,	NM_001278161,NM_001201391,			Hbb-b1,Hbb-bs,	NM_001278161,NM_001201391,			chr7	103826625	chr7	103826636	1
Pappa,	NM_021362,			Hbb-bt,Hbb-b2,	NM_008220,NM_016956,	Hbb-bt,Hbb-b2,	NM_008220,NM_016956,	chr4	65149647	chr7	103813577	1
Tnrc6b,Tnrc6b,	NM_177124,NM_144812,			Hbb-bt,Hbb-b2,	NM_008220,NM_016956,	Hbb-bt,Hbb-b2,	NM_008220,NM_016956,	chr15	80940307	chr7	103813583	1
Cdc27,Cdc27,Cdc27,Cdc27,	NM_145436,NM_001285988,NM_001285989,NM_001285990,			Dennd4c,	NM_184088,			chr11	104503473	chr4	86823891	1
Gucd1,	NM_175133,			Mlf2,Mlf2,	NM_001170341,NM_145385,			chr10	75507957	chr6	124935723	1
Tmcc2,	NM_178874,	Tmcc2,	NM_178874,	Afp,	NM_007423,	Afp,	NM_007423,	chr1	132360738	chr5	90506634	1
AY358078,	NM_194347,			Hn1l,	NM_198937,	Hn1l,	NM_198937,	chr14	51825804	chr17	24956125	1
Reep3,Reep3,	NM_001204915,NM_178606,			Tmem127,	NM_175145,			chr10	67089495	chr2	127260723	1
Inpp5b,	NM_008385,	Inpp5b,	NM_008385,	Hbb-bt,Hbb-b2,	NM_008220,NM_016956,	Hbb-bt,Hbb-b2,	NM_008220,NM_016956,	chr4	124785232	chr7	103813818	1
Cyp2c68,	NM_001039555,	Cyp2c68,	NM_001039555,	Cyp2c40,	NM_010004,			chr19	39739375	chr19	39807335	1
AU040320,AU040320,AU040320,	NM_001035526,NM_133886,NM_001035525,	AU040320,AU040320,AU040320,	NM_001035526,NM_133886,NM_001035525,	Hbb-b1,Hbb-bs,	NM_001278161,NM_001201391,	Hbb-b1,Hbb-bs,	NM_001278161,NM_001201391,	chr4	126835680	chr7	103826711	1
Lrch3,	NM_001081255,	Lrch3,	NM_001081255,	Dgkk,	NM_177914,			chr16	32973964	chrX	6903120	1
Tbc1d30,	NM_029057,			Sptb,	NM_013675,	Sptb,	NM_013675,	chr10	121271795	chr12	76620671	1
Psme4,	NM_134013,	Psme4,	NM_134013,	Sltm,Sltm,	NM_026337,NM_025690,	Sltm,Sltm,	NM_026337,NM_025690,	chr11	30853246	chr9	70573590	1
Lrp6,	NM_008514,			Oxsr1,Oxsr1,	NM_133985,NR_045693,			chr6	134446565	chr9	119263510	1
Rreb1,Rreb1,Rreb1,Rreb1,Rreb1,Rreb1,	NM_026830,NM_001177869,NM_001039188,NR_033615,NM_001177868,NR_033218,			Ube2l6,	NM_019949,			chr13	37911527	chr2	84809320	1
H19,	NR_001592,			Cd81,	NM_133655,			chr7	142575846	chr7	143067603	1
Igf2bp1,	NM_009951,			Cd200r2,	NM_206535,	Cd200r2,	NM_206535,	chr11	96005457	chr16	44909502	1
Zfp212,Zfp212,	NM_145576,NM_001145881,			Slco2a1,	NM_033314,			chr6	47926898	chr9	103035815	1
Bex2,	NM_009749,	Bex2,	NM_009749,	Bex1,	NM_009052,	Bex1,	NM_009052,	chrX	136066939	chrX	136214316	1
Mtch1,	NM_019880,			Klc3,Klc3,Ercc2,Klc3,	NM_146182,NM_001286038,NM_007949,NM_001286039,	Klc3,Klc3,Klc3,	NM_146182,NM_001286038,NM_001286039,	chr17	29332101	chr7	19395089	1
Cox4i1,	NM_009941,	Cox4i1,	NM_009941,	Mpp1,	NM_008621,			chr8	120672790	chrX	75110320	1
Ftcd,	NM_080845,	Ftcd,	NM_080845,	A830009L08Rik,	NR_045161,			chr10	76581629	chr13	91372810	1
Calr,	NM_007591,			Cgnl1,	NM_026599,			chr8	84842319	chr9	71764270	1
Atp1b1,	NM_009721,			Itgb1,	NM_010578,			chr1	164437692	chr8	128732863	1
Dlk1,Dlk1,Dlk1,Dlk1,Dlk1,	NM_001190703,NM_001190705,NR_033813,NM_001190704,NM_010052,			Cul2,	NM_029402,	Cul2,	NM_029402,	chr12	109460467	chr18	3429592	1
Tubb5,	NM_011655,			Arhgap6,Arhgap6,Arhgap6,	NR_109847,NM_009707,NM_178754,			chr17	35834257	chrX	169102016	1
Aes,Aes,Aes,	NR_074087,NM_010347,NM_001276288,			Lrrk2,	NM_025730,	Lrrk2,	NM_025730,	chr10	81566055	chr15	91803311	1
Smoc1,Smoc1,	NM_022316,NM_001146217,			Smoc1,Smoc1,	NM_022316,NM_001146217,			chr12	81186250	chr12	81186305	1
Senp2,Senp2,	NM_029457,NR_027488,	Senp2,	NM_029457,	Hbb-b1,Hbb-bs,	NM_001278161,NM_001201391,			chr16	22040591	chr7	103826639	1
Kdm4b,	NM_172132,	Kdm4b,	NM_172132,	Trpc3,	NM_019510,			chr17	56399689	chr3	36690053	1
Zfp13,	NM_011747,	Zfp13,	NM_011747,	S100a9,S100a9,	NM_009114,NM_001281852,	S100a9,S100a9,	NM_009114,NM_001281852,	chr17	23576484	chr3	90692869	1
Hba-a2,Hba-a1,	NM_001083955,NM_008218,	Hba-a2,Hba-a1,	NM_001083955,NM_008218,	Nusap1,Nusap1,	NM_001042652,NM_133851,			chr11	32297199	chr2	119649618	1
Hsp90aa1,	NM_010480,			Gabrg3,	NM_008074,			chr12	110691236	chr7	57176509	1
Dync1h1,	NM_030238,	Dync1h1,	NM_030238,	Sipa1,Sipa1,Sipa1,Sipa1,Sipa1,	NM_011379,NM_001164480,NM_001164482,NM_001164481,NM_001164568,	Sipa1,Sipa1,Sipa1,Sipa1,Sipa1,	NM_011379,NM_001164480,NM_001164482,NM_001164481,NM_001164568,	chr12	110660919	chr19	5652840	1
Zfp207,Zfp207,Zfp207,Zfp207,Zfp207,	NR_045038,NM_011751,NM_001130170,NM_001130169,NM_001130171,	Zfp207,Zfp207,Zfp207,Zfp207,	NM_011751,NM_001130170,NM_001130169,NM_001130171,	Zfp207,Zfp207,Zfp207,Zfp207,Zfp207,	NR_045038,NM_011751,NM_001130170,NM_001130169,NM_001130171,	Zfp207,Zfp207,Zfp207,Zfp207,	NM_011751,NM_001130170,NM_001130169,NM_001130171,	chr11	80394349	chr11	80394405	1
Tmed10,	NM_026775,			Lyrm4,	NM_201358,			chr12	85342861	chr13	35990296	1
Tuba1b,	NM_011654,	Tuba1b,	NM_011654,	Ahsg,Ahsg,Ahsg,Ahsg,	NM_001276449,NM_001276450,NM_013465,NR_075099,			chr15	98932508	chr16	22899096	1
Stxbp3b,	NR_073559,			Stxbp3a,	NM_011504,			chr19	9558289	chr3	108825869	1
Ube2l6,	NM_019949,	Ube2l6,	NM_019949,	Hbb-b1,Hbb-bs,	NM_001278161,NM_001201391,	Hbb-b1,Hbb-bs,	NM_001278161,NM_001201391,	chr2	84798931	chr7	103827810	1
Filip1l,Cmss1,	NM_001040397,NM_025599,			Spata5,Spata5,	NM_021343,NM_001163511,			chr16	57391458	chr3	37481510	1
Nat9,	NM_025400,			Mir1946b,	NR_035496,			chr11	115187180	chr3	96086801	1
Uba52,	NM_019883,			Reps2,Reps2,	NM_178256,NM_001290633,			chr8	70510217	chrX	162566845	1
Minpp1,	NM_010799,			Skint6,	NM_001103199,			chr19	32515169	chr4	112977664	1
Ppp2r5e,	NM_012024,			Rps25,	NM_024266,	Rps25,	NM_024266,	chr12	75592995	chr9	44409955	1
Lrrc59,	NM_133807,			Hbb-bt,Hbb-b2,	NM_008220,NM_016956,	Hbb-bt,Hbb-b2,	NM_008220,NM_016956,	chr11	94643850	chr7	103813829	1
Raet1a,Raet1c,Raet1b,H60b,	NM_009016,NM_009018,NM_009017,NM_001177775,	H60b,	NM_001177775,	Mir3098,	NR_037281,			chr10	22287244	chr2	131474012	1
Srebf1,	NM_011480,	Srebf1,	NM_011480,	Rbp4,Rbp4,	NM_011255,NM_001159487,	Rbp4,Rbp4,	NM_011255,NM_001159487,	chr11	60206985	chr19	38124092	1
Top2b,	NM_009409,	Top2b,	NM_009409,	Gtdc1,	NM_172662,			chr14	16422822	chr2	44740176	1
Acsl1,	NM_007981,			Trf,	NM_133977,	Trf,	NM_133977,	chr8	46535201	chr9	103211888	1
Zfr,	NM_011767,			2610002M06Rik,Fam46d,	NM_025921,NM_001271008,			chr15	12119150	chrX	107816175	1
Hmgn5,	NM_016710,	Hmgn5,	NM_016710,	Hmgn5,	NM_016710,	Hmgn5,	NM_016710,	chrX	109005664	chrX	109005741	1
Fth1,Fth1,	NR_073181,NM_010239,	Fth1,	NM_010239,	Fas,Fas,	NM_007987,NM_001146708,	Fas,Fas,	NM_007987,NM_001146708,	chr19	9984242	chr19	34307233	1
Tuba4a,	NM_009447,	Tuba4a,	NM_009447,	Hbb-bt,Hbb-b2,	NM_008220,NM_016956,	Hbb-bt,Hbb-b2,	NM_008220,NM_016956,	chr1	75215847	chr7	103813802	1
Hba-a2,Hba-a1,	NM_001083955,NM_008218,	Hba-a2,Hba-a1,	NM_001083955,NM_008218,	Lipa,Lipa,	NM_021460,NM_001111100,			chr11	32296566	chr19	34493391	1
AA536875,AA536875,AA536875,	NR_045145,NR_045143,NR_045144,			Ptp4a3,Ptp4a3,Ptp4a3,Ptp4a3,	NM_001166389,NM_008975,NM_001166390,NM_001166388,			chr14	123172403	chr15	73751581	1
Adck5,Adck5,	NM_172960,NR_073123,			Ccdc23,Ccdc23,	NM_024462,NM_001038998,	Ccdc23,	NM_001038998,	chr15	76586941	chr4	119195876	1
Rab31,	NM_133685,			Arih2,	NM_011790,			chr17	65661727	chr9	108649228	1
Phb,	NM_008831,	Phb,	NM_008831,	Fyb,Fyb,	NM_011815,NM_001278269,			chr11	95679847	chr15	6654679	1
4632428N05Rik,Cdh23,Cdh23,Cdh23,4632428N05Rik,	NM_028732,NR_045556,NM_001252635,NM_023370,NM_001159572,	4632428N05Rik,4632428N05Rik,	NM_028732,NM_001159572,	Hbb-b1,Hbb-bs,	NM_001278161,NM_001201391,	Hbb-b1,Hbb-bs,	NM_001278161,NM_001201391,	chr10	60347052	chr7	103826791	1
Dcaf6,	NM_028759,			Cacnb4,Cacnb4,Cacnb4,	NM_001037099,NM_001285426,NM_001285428,			chr1	165329835	chr2	52646592	1
Ppic,	NM_008908,	Ppic,	NM_008908,	Hbb-b1,Hbb-bs,	NM_001278161,NM_001201391,	Hbb-b1,Hbb-bs,	NM_001278161,NM_001201391,	chr18	53409266	chr7	103827449	1
Sarnp,	NM_025364,			Dera,	NM_172733,			chr10	128853839	chr6	137837425	1
Fam163b,	NM_175427,			Med19,	NM_025885,			chr2	27138365	chr2	84686863	1
Ppp2ca,	NM_019411,			Lyrm2,	NM_175364,			chr11	52116700	chr4	32800493	1
Cdk12,Cdk12,Cdk12,	NM_026952,NM_001109628,NM_001109626,	Cdk12,Cdk12,Cdk12,	NM_026952,NM_001109628,NM_001109626,	Hbb-bt,Hbb-b2,	NM_008220,NM_016956,			chr11	98210713	chr7	103813873	1
Nbn,	NM_013752,	Nbn,	NM_013752,	H19,	NR_001592,			chr4	15981647	chr7	142576480	1
Rheb,	NM_053075,	Rheb,	NM_053075,	Osbpl3,	NM_001163645,			chr5	24817830	chr6	50455824	1
Afp,	NM_007423,			Ing4,	NM_133345,			chr5	90508826	chr6	125049004	1
Gclc,	NM_010295,			Gnai2,	NM_008138,			chr9	77781163	chr9	107614490	1
Apoc2,	NM_001277944,	Apoc2,	NM_001277944,	Cmtm7,Cmtm7,	NM_133978,NM_001252479,			chr7	19673593	chr9	114757077	1
2900011O08Rik,	NM_144518,			Hmgn5,	NM_016710,			chr16	14037578	chrX	109004953	1
Afp,	NM_007423,	Afp,	NM_007423,	Afp,	NM_007423,	Afp,	NM_007423,	chr5	90498274	chr5	90501480	1
3110057O12Rik,	NM_026622,			Afp,	NM_007423,	Afp,	NM_007423,	chr3	40935176	chr5	90496152	1
Pgs1,	NM_133757,			Wbp5,	NM_011712,			chr11	118010761	chrX	136246339	1
Laptm4b,	NM_033521,	Laptm4b,	NM_033521,	Tcerg1l,	NM_183289,			chr15	34277515	chr7	138256482	1
Zc3h10,	NM_134003,			Pde8a,	NM_008803,	Pde8a,	NM_008803,	chr10	128546890	chr7	81214087	1
Grm1,Grm1,	NM_016976,NM_001114333,			Alas2,Alas2,	NM_009653,NM_001102446,	Alas2,Alas2,	NM_009653,NM_001102446,	chr10	10945466	chrX	150566513	1
Zfyve1,	NM_183154,			Tle3,Tle3,Tle3,	NM_001083928,NM_009389,NM_001083927,			chr12	83578838	chr9	61417265	1
Fam155a,	NM_173446,			Fam155a,	NM_173446,	Fam155a,	NM_173446,	chr8	9430380	chr8	9770076	1
Tubb2a,	NM_009450,	Tubb2a,	NM_009450,	Tubb5,	NM_011655,	Tubb5,	NM_011655,	chr13	34075394	chr17	35835907	1
Fgf1,	NM_010197,			1700101E01Rik,	NM_001166705,			chr18	38858747	chr2	29030238	1
Anp32e,Anp32e,Anp32e,	NM_023210,NM_001253757,NM_001253758,	Anp32e,Anp32e,Anp32e,	NM_023210,NM_001253757,NM_001253758,	Anp32e,Anp32e,Anp32e,	NM_023210,NM_001253757,NM_001253758,	Anp32e,Anp32e,Anp32e,	NM_023210,NM_001253757,NM_001253758,	chr3	95945189	chr3	95945201	1
Cnn2,Bc1,	NM_007725,NR_038088,	Cnn2,	NM_007725,	2010002M12Rik,	NM_053217,			chr10	79993427	chr19	34624193	1
Ahsg,Ahsg,Ahsg,Ahsg,	NM_001276449,NM_001276450,NM_013465,NR_075099,			Fam13b,	NM_146084,	Fam13b,	NM_146084,	chr16	22899442	chr18	34454705	1
Dhtkd1,	NM_001081131,			Gpr133,	NM_001081342,			chr2	5928735	chr5	129128555	1
Psmb1,	NM_011185,	Psmb1,	NM_011185,	Adar,Adar,Adar,	NM_001038587,NM_001146296,NM_019655,	Adar,Adar,Adar,	NM_001038587,NM_001146296,NM_019655,	chr17	15476020	chr3	89745401	1
Naca,Naca,Naca,	NM_001113199,NM_013608,NM_001282976,	Naca,Naca,Naca,	NM_001113199,NM_013608,NM_001282976,	Tpp2,	NM_009418,	Tpp2,	NM_009418,	chr10	128046791	chr1	43970402	1
Ak3,	NM_021299,			Ak3,	NM_021299,			chr19	29021563	chr19	29021679	1
Zfp952,	NM_001045559,	Zfp952,	NM_001045559,	Zfp763,	NM_028543,	Zfp763,	NM_028543,	chr17	32993257	chr17	33021831	1
Rfx2,Rfx2,	NM_009056,NM_027787,			Rfx2,Rfx2,	NM_009056,NM_027787,			chr17	56807887	chr17	56807999	1
Taok1,	NM_144825,			Cdc42ep3,	NM_026514,			chr11	77599698	chr17	79334259	1
Ezh1,	NM_007970,			Meg3,	NR_027652,			chr11	101207436	chr12	109571542	1
Rps24,Rps24,Rps24,	NM_207634,NM_207635,NM_011297,	Rps24,Rps24,Rps24,	NM_207634,NM_207635,NM_011297,	Gm4832,	NM_001190356,	Gm4832,	NM_001190356,	chr14	24493476	chr17	88131088	1
Bik,	NM_007546,	Bik,	NM_007546,	Rpl18a,	NM_029751,	Rpl18a,	NM_029751,	chr15	83543609	chr8	70896241	1
0610010K14Rik,0610010K14Rik,0610010K14Rik,0610010K14Rik,0610010K14Rik,0610010K14Rik,	NM_001177606,NM_026757,NM_001177607,NM_145758,NM_001177601,NM_001177603,			Cog2,	NM_029746,			chr11	70235996	chr8	124531613	1
Cyp2c68,	NM_001039555,	Cyp2c68,	NM_001039555,	Cyp2c69,	NM_001104525,			chr19	39739375	chr19	39881262	1
Pabpc1,	NM_008774,			Casd1,	NM_145398,			chr15	36595989	chr6	4602801	1
Ndor1,Ndor1,Ndor1,	NM_001082476,NM_001252542,NM_001252541,			Grip2,	NM_001159507,			chr2	25249401	chr6	91793874	1
Rfwd2,	NM_011931,	Rfwd2,	NM_011931,	Ptbp3,Ptbp3,	NM_178164,NM_144904,	Ptbp3,	NM_144904,	chr1	159278088	chr4	59549147	1
Tmem131,	NM_018872,	Tmem131,	NM_018872,	Psmc4,	NM_011874,	Psmc4,	NM_011874,	chr1	36808286	chr7	28047430	1
Ran,	NM_009391,			4933434I20Rik,	NM_026233,			chr5	129023622	chr8	83352184	1
Adam17,Adam17,Adam17,Adam17,Adam17,	NM_009615,NR_102380,NM_001277266,NM_001291871,NR_120376,			Dlg2,	NM_011807,			chr12	21323786	chr7	91758635	1
Map3k13,	NM_172821,			Sf1,Sf1,	NM_001110791,NM_011750,	Sf1,	NM_001110791,	chr16	21897054	chr19	6375663	1
Mrps30,	NM_021556,	Mrps30,	NM_021556,	Igsf23,	NM_027308,			chr13	118387047	chr7	19940247	1
Usp25,	NM_013918,	Usp25,	NM_013918,	Snx24,	NM_029394,			chr16	77113770	chr18	53248958	1
Gnas,Gnas,Gnas,Gnas,Gnas,Gnas,Gnas,Gnas,	NM_001077507,NR_003258,NM_201616,NM_010309,NM_019690,NM_022000,NM_201618,NM_001077510,			Gnas,Gnas,Gnas,Gnas,Gnas,Gnas,Gnas,Gnas,	NM_001077507,NR_003258,NM_201616,NM_010309,NM_019690,NM_022000,NM_201618,NM_001077510,			chr2	174330151	chr2	174330247	1
Raly,Raly,Raly,Raly,	NM_023130,NM_001139512,NM_001139513,NM_001139511,	Raly,Raly,Raly,Raly,	NM_023130,NM_001139512,NM_001139513,NM_001139511,	Raly,Raly,Raly,Raly,	NM_023130,NM_001139512,NM_001139513,NM_001139511,	Raly,Raly,Raly,Raly,	NM_023130,NM_001139512,NM_001139513,NM_001139511,	chr2	154863980	chr2	154864035	1
Cd24a,	NM_009846,			Cd24a,	NM_009846,			chr10	43583414	chr10	43583450	1
AU040320,AU040320,AU040320,	NM_001035526,NM_133886,NM_001035525,			Hbb-b1,Hbb-bs,	NM_001278161,NM_001201391,	Hbb-b1,Hbb-bs,	NM_001278161,NM_001201391,	chr4	126853541	chr7	103826739	1
Hk1,Hk1,	NM_010438,NM_001146100,	Hk1,Hk1,	NM_010438,NM_001146100,	Slmap,	NM_032008,			chr10	62269937	chr14	26514696	1
Lrba,Lrba,Lrba,	NM_001077688,NM_001077687,NM_030695,			Hbb-b1,Hbb-bs,	NM_001278161,NM_001201391,	Hbb-b1,Hbb-bs,	NM_001278161,NM_001201391,	chr3	86285938	chr7	103827652	1
Grb10,Grb10,	NM_010345,NM_001177629,			Grb10,Grb10,	NM_010345,NM_001177629,			chr11	11930816	chr11	11931034	1
4931423N10Rik,	NM_027635,			Ptp4a2,Ptp4a2,	NM_001164745,NM_008974,			chr2	23235189	chr4	129839538	1
Lrp6,	NM_008514,			Oaf,	NM_178644,			chr6	134515739	chr9	43222362	1
Adam23,	NM_011780,			Hbb-b1,Hbb-bs,	NM_001278161,NM_001201391,	Hbb-b1,Hbb-bs,	NM_001278161,NM_001201391,	chr1	63591578	chr7	103827564	1
Suv420h2,Suv420h2,	NM_001115018,NM_146177,	Suv420h2,Suv420h2,	NM_001115018,NM_146177,	Suv420h2,Suv420h2,	NM_001115018,NM_146177,	Suv420h2,Suv420h2,	NM_001115018,NM_146177,	chr7	4746577	chr7	4746764	1
6030458C11Rik,	NM_029998,			Pxylp1,Pxylp1,Pxylp1,Pxylp1,	NM_001289645,NM_001289647,NM_001289646,NM_153420,			chr15	12810430	chr9	96830826	1
Fam120a,	NM_001033268,			Phldb2,Phldb2,	NM_001252442,NM_153412,			chr13	48880620	chr16	45815360	1
Tmem106b,	NM_027992,			Oraov1,	NM_028184,	Oraov1,	NM_028184,	chr6	13069834	chr7	144919309	1
Galk1,	NM_016905,	Galk1,	NM_016905,	Cdk8,	NM_153599,			chr11	116009100	chr5	146261178	1
Sepp1,Sepp1,Sepp1,	NM_001042614,NM_001042613,NM_009155,			Uqcrc1,	NM_025407,	Uqcrc1,	NM_025407,	chr15	3280243	chr9	108947007	1
Mir3473f,	NR_106164,			Errfi1,	NM_133753,			chr3	103649538	chr4	150868491	1
Gna14,	NM_008137,			Prc1,Prc1,Prc1,	NM_001285998,NM_145150,NM_001285997,			chr19	16560674	chr7	80316208	1
Dnmt1,Dnmt1,Dnmt1,Dnmt1,	NM_001199432,NM_010066,NM_001199431,NM_001199433,	Dnmt1,Dnmt1,Dnmt1,Dnmt1,	NM_001199432,NM_010066,NM_001199431,NM_001199433,	Tmsb4x,	NM_021278,			chr9	20909722	chrX	167207143	1
Rab27b,Rab27b,	NM_001082553,NM_030554,	Rab27b,Rab27b,	NM_001082553,NM_030554,	Rab6b,	NM_173781,	Rab6b,	NM_173781,	chr18	69989646	chr9	103161100	1
Cd63,Cd63,Cd63,	NM_007653,NM_001282966,NM_001042580,	Cd63,Cd63,Cd63,	NM_007653,NM_001282966,NM_001042580,	Hsd17b4,	NM_008292,			chr10	128911837	chr18	50135094	1
Pprc1,	NM_001081214,	Pprc1,	NM_001081214,	Syce2,Gcdh,Syce2,Syce2,Gcdh,Syce2,	NM_001168246,NM_008097,NM_001168244,NR_031759,NM_001044744,NM_027954,			chr19	46064122	chr8	84886614	1
Igfbp4,	NM_010517,	Igfbp4,	NM_010517,	Rad21,	NM_009009,			chr11	99048352	chr15	51962733	1
Rps9,	NM_029767,	Rps9,	NM_029767,	Gpx1,	NM_008160,	Gpx1,	NM_008160,	chr7	3704708	chr9	108340133	1
Pde7b,	NM_013875,			Mybbp1a,	NM_016776,	Mybbp1a,	NM_016776,	chr10	20626963	chr11	72445285	1
Gpd2,Gpd2,	NM_010274,NM_001145820,			Hbb-b1,Hbb-bs,	NM_001278161,NM_001201391,			chr2	57314227	chr7	103826561	1
Snx15,	NM_026912,	Snx15,	NM_026912,	Adh1,	NM_007409,	Adh1,	NM_007409,	chr19	6123904	chr3	138286725	1
Mir3098,1700037H04Rik,	NR_037281,NM_026091,			Rsrc1,	NM_025822,			chr2	131146733	chr3	67077760	1
Rpl37,	NM_026069,	Rpl37,	NM_026069,	Gm13826,Gm13826,	NM_001271590,NM_001271591,	Gm13826,Gm13826,	NM_001271590,NM_001271591,	chr15	5117345	chr5	115103455	1
Zfp955b,	NM_001142957,			Zfp422,	NM_026057,			chr17	33304602	chr6	116625888	1
Rph3a,	NM_011286,			Sh2b1,Sh2b1,Sh2b1,Sh2b1,Sh2b1,Sh2b1,Sh2b1,Sh2b1,	NM_001289539,NM_001081459,NM_011363,NM_001289540,NM_001289538,NM_001289541,NR_110346,NM_001289542,			chr5	120951865	chr7	126468968	1
Wdr43,	NM_175639,	Wdr43,	NM_175639,	Wdr43,	NM_175639,	Wdr43,	NM_175639,	chr17	71657340	chr17	71657571	1
Nlgn1,Nlgn1,	NM_001163387,NM_138666,			Maz,	NM_010772,			chr3	26095648	chr7	127022606	1
H2afy2,	NM_207000,			Swt1,	NM_025819,			chr10	61770553	chr1	151422032	1
BC021767,	NR_033629,			Cgn,	NM_001037711,	Cgn,	NM_001037711,	chr3	94662321	chr3	94761500	1
Eif4a3,	NM_138669,	Eif4a3,	NM_138669,	Gm8994,	NM_001142734,	Gm8994,	NM_001142734,	chr11	119297871	chr6	136328714	1
Tfrc,	NM_011638,			Arhgef38,	NM_029953,			chr16	32630755	chr3	133196401	1
Wdhd1,	NM_172598,			Gm5424,Ass1,	NR_002687,NM_007494,			chr14	47241465	chr2	31474560	1
Gp49a,Gp49a,Gp49a,	NM_001291892,NM_008147,NM_001291893,			Lilrb4,Lilrb4,	NM_013532,NM_001291894,			chr10	51481506	chr10	51491798	1
Pde4d,	NM_011056,			Hmgb3,	NM_008253,	Hmgb3,	NM_008253,	chr13	108744028	chrX	71559666	1
Cox6c,	NM_053071,			Car1,	NM_009799,			chr15	35937319	chr3	14802596	1
Wac,Wac,Wac,	NM_153085,NM_001146298,NM_001282093,			Stag1,	NM_009282,			chr18	7926886	chr9	100773703	1
Defb41,Gm15386,	NM_183124,NM_001040027,			Ncl,	NM_010880,	Ncl,	NM_010880,	chr1	18262595	chr1	86350965	1
Myrfl,	NM_001033333,	Myrfl,	NM_001033333,	Myrf,	NM_001033481,	Myrf,	NM_001033481,	chr10	116822882	chr19	10219037	1
Polr2a,Polr2a,	NM_001291068,NM_009089,	Polr2a,Polr2a,	NM_001291068,NM_009089,	BC003965,	NM_183150,			chr11	69735155	chr17	25184658	1
Dlk1,Dlk1,Dlk1,Dlk1,Dlk1,	NM_001190703,NM_001190705,NR_033813,NM_001190704,NM_010052,	Dlk1,Dlk1,Dlk1,	NM_001190705,NM_001190704,NM_010052,	Rbl1,	NM_011249,	Rbl1,	NM_011249,	chr12	109459891	chr2	157152983	1
Afp,	NM_007423,	Afp,	NM_007423,	Afp,	NM_007423,	Afp,	NM_007423,	chr5	90506563	chr5	90506708	1
Dcaf12,	NM_026893,			Thsd4,Thsd4,	NM_172444,NM_001040426,			chr4	41291432	chr9	60020386	1
Mthfd1l,Mthfd1l,Mthfd1l,	NM_172308,NM_001170786,NM_001170785,			Npnt,Npnt,Npnt,Npnt,Npnt,	NM_033525,NM_001287101,NM_001287102,NM_001029836,NM_001287103,	Npnt,Npnt,Npnt,Npnt,Npnt,	NM_033525,NM_001287101,NM_001287102,NM_001029836,NM_001287103,	chr10	4090866	chr3	132904819	1
Tardbp,Tardbp,Tardbp,Tardbp,Tardbp,Tardbp,	NM_001003898,NM_001008546,NM_001008545,NM_001003899,NR_027864,NM_145556,			Hbb-b1,Hbb-bs,	NM_001278161,NM_001201391,			chr4	148617461	chr7	103826599	1
Brd2,Brd2,Brd2,	NM_001204973,NR_037970,NM_010238,	Brd2,Brd2,	NM_001204973,NM_010238,	Spire1,Spire1,	NM_194355,NM_176832,	Spire1,Spire1,	NM_194355,NM_176832,	chr17	34113963	chr18	67505737	1
Svil,	NM_153153,	Svil,	NM_153153,	Hbb-bt,Hbb-b2,	NM_008220,NM_016956,	Hbb-bt,Hbb-b2,	NM_008220,NM_016956,	chr18	5097474	chr7	103813832	1
E2f2,	NM_177733,	E2f2,	NM_177733,	Rnf40,	NM_172281,	Rnf40,	NM_172281,	chr4	136192818	chr7	127589821	1
Racgap1,Racgap1,Racgap1,	NM_001253808,NM_001253809,NM_012025,			Dtymk,Dtymk,	NM_001105667,NM_023136,			chr15	99625997	chr1	93800594	1
Cd24a,	NM_009846,			1700001C19Rik,	NM_029296,			chr10	43584066	chr17	47432555	1
Bend7,Bend7,	NM_178663,NM_001190400,			Rps3,	NM_012052,	Rps3,	NM_012052,	chr2	4785323	chr7	99479376	1
Actb,	NM_007393,	Actb,	NM_007393,	Hbb-b1,Hbb-bs,	NM_001278161,NM_001201391,	Hbb-b1,Hbb-bs,	NM_001278161,NM_001201391,	chr5	142904456	chr7	103826685	1
Sub1,	NM_011294,	Sub1,	NM_011294,	Ccni,	NM_017367,			chr15	11990991	chr5	93195961	1
Serinc3,	NM_012032,			Dnaja4,	NM_021422,	Dnaja4,	NM_021422,	chr2	163625392	chr9	54706147	1
Atp5b,	NM_016774,			Smchd1,	NM_028887,			chr10	128090194	chr17	71458249	1
Gm5483,	NM_001082547,	Gm5483,	NM_001082547,	2010005H15Rik,	NM_029733,	2010005H15Rik,	NM_029733,	chr16	36186434	chr16	36255609	1
Uqcr10,	NM_197979,	Uqcr10,	NM_197979,	Ubn2,	NM_177185,			chr11	4704261	chr6	38504422	1
Slc22a5,	NM_011396,	Slc22a5,	NM_011396,	Slc22a4,	NM_019687,	Slc22a4,	NM_019687,	chr11	53891146	chr11	54007809	1
Serpinc1,	NM_080844,	Serpinc1,	NM_080844,	Hbb-b1,Hbb-bs,	NM_001278161,NM_001201391,			chr1	160997558	chr7	103827894	1
Rb1,	NM_009029,			Pold3,	NM_133692,			chr14	73230984	chr7	100093647	1
Il31ra,	NM_139299,			Alg2,	NM_019998,	Alg2,	NM_019998,	chr13	112578284	chr4	47474007	1
Sub1,	NM_011294,			Ccni,	NM_017367,			chr15	11984175	chr5	93196227	1
Vps53,	NM_026664,	Vps53,	NM_026664,	Pgs1,	NM_133757,			chr11	76134527	chr11	118010763	1
Itpkb,	NM_001081175,			Anp32e,Anp32e,Anp32e,	NM_023210,NM_001253757,NM_001253758,	Anp32e,Anp32e,Anp32e,	NM_023210,NM_001253757,NM_001253758,	chr1	180342328	chr3	95945192	1
Eif2b5,	NM_172265,	Eif2b5,	NM_172265,	Hbb-b1,Hbb-bs,	NM_001278161,NM_001201391,	Hbb-b1,Hbb-bs,	NM_001278161,NM_001201391,	chr16	20500220	chr7	103827576	1
Lrrc8c,	NM_133897,	Lrrc8c,	NM_133897,	Taf5l,	NM_133966,			chr5	105607272	chr8	123996400	1
Sh3pxd2a,Sh3pxd2a,	NM_001164717,NM_008018,			Pign,	NM_013784,			chr19	47463360	chr1	105566251	1
Arhgap31,	NM_020260,			Cdr2,	NM_007672,			chr16	38685656	chr7	120957762	1
Dek,	NM_025900,			1700057G04Rik,	NM_001033184,			chr13	47085826	chr9	92338057	1
Trip12,	NM_133975,	Trip12,	NM_133975,	Rps5,	NM_009095,	Rps5,	NM_009095,	chr1	84728174	chr7	12926605	1
Filip1l,Cmss1,	NM_001040397,NM_025599,			Hbb-bt,Hbb-b2,	NM_008220,NM_016956,	Hbb-bt,Hbb-b2,	NM_008220,NM_016956,	chr16	57391646	chr7	103812670	1
Lrp1b,	NM_053011,			Ran,	NM_009391,			chr2	41986558	chr5	129023731	1
Zbtb4,	NM_029348,			Gtf2f2,	NM_026816,			chr11	69781546	chr14	75910102	1
Galnt10,	NM_134189,			Snx29,	NM_028964,			chr11	57787387	chr16	11357656	1
Hspa9,	NM_010481,			Sept7,Sept7,	NM_009859,NM_001205367,	Sept7,Sept7,	NM_009859,NM_001205367,	chr18	34938241	chr9	25288266	1
Dnajb4,Dnajb4,	NM_027287,NM_025926,			H2afx,	NM_010436,			chr3	152192669	chr9	44335352	1
Pitpna,	NM_008850,			Hsf5,	NM_001045527,			chr11	75626233	chr11	87639102	1
E2f1,	NM_007891,	E2f1,	NM_007891,	Whrn,Whrn,Whrn,Whrn,Whrn,	NM_001008793,NM_028640,NM_001008792,NM_001276371,NM_001008791,			chr2	154569670	chr4	63495713	1
Cntnap5b,	NM_172851,			Prdx2,	NM_011563,			chr1	99791049	chr8	84969738	1
Pola1,	NM_008892,	Pola1,	NM_008892,	Pola1,	NM_008892,	Pola1,	NM_008892,	chrX	93305815	chrX	93561367	1
Cryzl1,Cryzl1,Gm10785,	NM_133679,NM_026994,NR_040389,	Cryzl1,Cryzl1,	NM_133679,NM_026994,	Cryzl1,Cryzl1,Gm10785,	NM_133679,NM_026994,NR_040389,	Cryzl1,Cryzl1,	NM_133679,NM_026994,	chr16	91701078	chr16	91701174	1
Spp2,	NM_029269,			Pbx1,Pbx1,Pbx1,Pbx1,	NM_001291509,NM_008783,NM_001291508,NM_183355,			chr1	88420677	chr1	168395357	1
D19Bwg1357e,	NM_177474,	D19Bwg1357e,	NM_177474,	F8,F8,F8,	NM_001161373,NM_001161374,NM_007977,			chr19	27412261	chrX	75271779	1
Polr2a,Polr2a,	NM_001291068,NM_009089,	Polr2a,Polr2a,	NM_001291068,NM_009089,	Polr2a,Polr2a,	NM_001291068,NM_009089,	Polr2a,Polr2a,	NM_001291068,NM_009089,	chr11	69734872	chr11	69734996	1
Rrm2,	NM_009104,			Crybb2,	NM_007773,			chr12	24713713	chr5	113061058	1
Pcdh17,	NM_001013753,			Pla2g16,	NM_139269,	Pla2g16,	NM_139269,	chr14	84443804	chr19	7585647	1
Pex6,	NM_145488,			Hmg20a,	NM_025812,			chr17	46718986	chr9	56491771	1
Trappc10,	NM_001081055,			Glrx5,	NM_028419,	Glrx5,	NM_028419,	chr10	78244417	chr12	105032783	1
Abca3,Abca3,	NM_001039581,NM_013855,			Gpkow,	NM_173747,	Gpkow,	NM_173747,	chr17	24408508	chrX	7698879	1
Atxn7,	NM_139227,			Arap1,Arap1,	NM_001040111,NM_001040112,			chr14	14049096	chr7	101378266	1
Cnpy2,	NM_019953,	Cnpy2,	NM_019953,	Cnpy2,	NM_019953,			chr10	128327052	chr10	128327180	1
Slk,Slk,	NM_009289,NM_001164639,			Orc3,Orc3,	NM_001159563,NM_015824,	Orc3,Orc3,	NM_001159563,NM_015824,	chr19	47645179	chr4	34595201	1
Cd24a,	NM_009846,			Rps9,	NM_029767,	Rps9,	NM_029767,	chr10	43583687	chr7	3706715	1
Ywhaq,	NM_011739,			Hnrnpd,Hnrnpd,Hnrnpd,Hnrnpd,	NM_001077266,NM_001077265,NM_001077267,NM_007516,			chr12	21417159	chr5	99978673	1
Ccnd3,Ccnd3,Ccnd3,	NM_001081635,NM_007632,NM_001081636,			Hbb-bt,Hbb-b2,	NM_008220,NM_016956,	Hbb-bt,Hbb-b2,	NM_008220,NM_016956,	chr17	47599157	chr7	103812783	1
Gab2,Gab2,	NM_010248,NM_001162477,	Gab2,Gab2,	NM_010248,NM_001162477,	Gab2,Gab2,	NM_010248,NM_001162477,	Gab2,Gab2,	NM_010248,NM_001162477,	chr7	97081905	chr7	97223472	1
Pigq,Pigq,	NM_001291025,NM_011822,	Pigq,Pigq,	NM_001291025,NM_011822,	Pigq,Pigq,	NM_001291025,NM_011822,	Pigq,Pigq,	NM_001291025,NM_011822,	chr17	25937042	chr17	25937191	1
Alb,	NM_009654,	Alb,	NM_009654,	Hbb-b1,Hbb-bs,	NM_001278161,NM_001201391,	Hbb-b1,Hbb-bs,	NM_001278161,NM_001201391,	chr5	90464163	chr7	103827457	1
Mir466f-3,Zc3h13,	NR_030568,NM_026083,			Gga1,	NM_145929,	Gga1,	NM_145929,	chr14	75303841	chr15	78889752	1
Lrp1b,	NM_053011,			Gyg,	NM_013755,			chr2	41032321	chr3	20122477	1
Gars,	NM_180678,	Gars,	NM_180678,	H19,	NR_001592,			chr6	55079280	chr7	142576010	1
Rbm25,	NM_027349,	Rbm25,	NM_027349,	Rbm25,	NM_027349,	Rbm25,	NM_027349,	chr12	83664077	chr12	83664214	1
Mki67,	NM_001081117,	Mki67,	NM_001081117,	Mki67,	NM_001081117,	Mki67,	NM_001081117,	chr7	135694739	chr7	135694964	1
Ikbip,Ikbip,	NM_027078,NM_026166,			BC029722,	NR_015528,			chr10	91093137	chr2	155818883	1
Afp,	NM_007423,	Afp,	NM_007423,	Hbb-b1,Hbb-bs,	NM_001278161,NM_001201391,			chr5	90496153	chr7	103826658	1
Tec,Tec,Tec,Tec,	NM_013689,NM_001113460,NM_001113461,NM_001113464,			Rab8b,	NM_173413,			chr5	72791775	chr9	66843708	1
Tubb4b,	NM_146116,	Tubb4b,	NM_146116,	Sec31a,	NM_026969,			chr2	25224028	chr5	100361879	1
Adcy2,	NM_153534,			Sf3b1,	NM_031179,			chr13	68762954	chr1	54986971	1
Hba-a2,Hba-a1,	NM_001083955,NM_008218,	Hba-a2,Hba-a1,	NM_001083955,NM_008218,	Ptp4a3,Ptp4a3,Ptp4a3,Ptp4a3,	NM_001166389,NM_008975,NM_001166390,NM_001166388,			chr11	32297138	chr15	73751664	1
Hcn1,	NM_010408,			U2surp,U2surp,	NM_001114977,NM_026476,	U2surp,U2surp,	NM_001114977,NM_026476,	chr13	117806137	chr9	95495834	1
Rnf149,	NM_001033135,			Nfia,Nfia,Nfia,	NM_010905,NM_001122953,NM_001122952,			chr1	39551710	chr4	97795311	1
Zfp341,	NM_199304,			Ccnl2,	NM_207678,	Ccnl2,	NM_207678,	chr2	154630000	chr4	155820328	1
Cab39l,	NM_026908,			Igf2,Igf2,Igf2,	NM_001122736,NM_010514,NM_001122737,			chr14	59525259	chr7	142651025	1
Slc7a7,Slc7a7,	NM_001253679,NM_011405,			Cstf2,Cstf2,	NM_001290398,NM_133196,			chr14	54411950	chrX	134079693	1
Hnrnph2,	NM_019868,	Hnrnph2,	NM_019868,	Hnrnph2,	NM_019868,	Hnrnph2,	NM_019868,	chrX	134605586	chrX	134605681	1
Atf4,Atf4,	NM_001287180,NM_009716,	Atf4,Atf4,	NM_001287180,NM_009716,	Tmbim6,Tmbim6,Tmbim6,Tmbim6,	NM_001171034,NM_001171035,NM_001171036,NM_026669,	Tmbim6,Tmbim6,Tmbim6,Tmbim6,	NM_001171034,NM_001171035,NM_001171036,NM_026669,	chr15	80257437	chr15	99408474	1
Pklr,Pklr,	NM_001099779,NM_013631,			Slc16a4,	NM_146136,			chr3	89146067	chr3	107307092	1
Rps11,	NM_013725,	Rps11,	NM_013725,	Arih1,	NM_019927,			chr7	45122828	chr9	59471871	1
Atg4b,	NM_174874,	Atg4b,	NM_174874,	Atg4b,	NM_174874,	Atg4b,	NM_174874,	chr1	93773781	chr1	93775168	1
Mir3098,Cdc25b,Cdc25b,	NR_037281,NM_023117,NM_001111075,	Cdc25b,Cdc25b,	NM_023117,NM_001111075,	Mir3098,Cdc25b,Cdc25b,	NR_037281,NM_023117,NM_001111075,	Cdc25b,Cdc25b,	NM_023117,NM_001111075,	chr2	131192572	chr2	131193134	1
Pgam1,	NM_023418,	Pgam1,	NM_023418,	Ufc1,	NM_025388,	Ufc1,	NM_025388,	chr19	41916664	chr1	171290158	1
Gm12992,Srsf4,	NR_102393,NM_020587,	Srsf4,	NM_020587,	Rplp0,	NM_007475,	Rplp0,	NM_007475,	chr4	131900722	chr5	115562514	1
Cops7a,Cops7a,	NM_012003,NM_001164089,	Cops7a,Cops7a,	NM_012003,NM_001164089,	Eps8,Eps8,	NM_001271588,NM_007945,			chr6	124962621	chr6	137596915	1
Rpl35a,Rpl35a,Rpl35a,	NM_001130484,NM_021338,NM_001130485,	Rpl35a,Rpl35a,Rpl35a,	NM_001130484,NM_021338,NM_001130485,	Sppl2a,	NM_023220,			chr16	33057541	chr2	126910600	1
Zfp68,Zfp68,Zfp68,	NM_013844,NM_001044747,NM_001163797,	Zfp68,Zfp68,Zfp68,	NM_013844,NM_001044747,NM_001163797,	Zfp655,	NM_028298,	Zfp655,	NM_028298,	chr5	138606857	chr5	145244145	1
Hbp1,Cog5,	NM_153198,NM_001163126,			Akt1,Akt1,	NM_001165894,NM_009652,	Akt1,Akt1,	NM_001165894,NM_009652,	chr12	31926956	chr12	112657385	1
Msl1,Gm12359,	NM_028722,NR_033551,			Fgf14,	NM_207667,			chr11	98800792	chr14	124398048	1
Eda,Eda,Eda,Eda,Eda,Eda,Eda,Eda,Eda,	NM_001177938,NM_001177943,NM_001177940,NM_001177937,NM_001177942,NM_010099,NM_001177939,NM_001177944,NM_001177941,	Eda,Eda,Eda,Eda,Eda,Eda,Eda,Eda,Eda,	NM_001177938,NM_001177943,NM_001177940,NM_001177937,NM_001177942,NM_010099,NM_001177939,NM_001177944,NM_001177941,	Eda,Eda,Eda,Eda,Eda,Eda,Eda,Eda,Eda,	NM_001177938,NM_001177943,NM_001177940,NM_001177937,NM_001177942,NM_010099,NM_001177939,NM_001177944,NM_001177941,			chrX	99976172	chrX	100309990	1
Iqgap3,	NM_001033484,	Iqgap3,	NM_001033484,	Hbb-b1,Hbb-bs,	NM_001278161,NM_001201391,	Hbb-b1,Hbb-bs,	NM_001278161,NM_001201391,	chr3	88109317	chr7	103827831	1
Sepp1,Sepp1,Sepp1,	NM_001042614,NM_001042613,NM_009155,	Sepp1,Sepp1,Sepp1,	NM_001042614,NM_001042613,NM_009155,	Sepp1,Sepp1,Sepp1,	NM_001042614,NM_001042613,NM_009155,			chr15	3279668	chr15	3279766	1
H19,	NR_001592,			H19,	NR_001592,			chr7	142577844	chr7	142577967	1
Churc1,	NM_206534,			Cadps,Cadps,	NM_012061,NM_001042617,			chr12	76782810	chr14	12693151	1
Esr1,	NM_007956,			Sf1,Sf1,	NM_001110791,NM_011750,			chr10	4626963	chr19	6377121	1
Wsb2,	NM_021539,			Acadsb,	NM_025826,			chr5	117359771	chr7	131425770	1
Syce3,Syce3,	NM_001162882,NM_001162880,			Ppp1r15b,	NM_133819,	Ppp1r15b,	NM_133819,	chr15	89407243	chr1	133133120	1
Ptch1,	NM_008957,	Ptch1,	NM_008957,	Mthfr,Mthfr,Mthfr,	NM_010840,NM_001161798,NR_027809,			chr13	63533309	chr4	148059431	1
Hal,	NM_010401,			Igf2,Igf2,Igf2,	NM_001122736,NM_010514,NM_001122737,			chr10	93510353	chr7	142652049	1
Slc4a1,	NM_011403,	Slc4a1,	NM_011403,	Fam126a,Mir3471-1,	NM_053090,NR_037304,			chr11	102352505	chr5	23963393	1
Acox2,Acox2,	NM_053115,NM_001161667,	Acox2,Acox2,	NM_053115,NM_001161667,	Alb,	NM_009654,			chr14	8243797	chr5	90476494	1
Gata6,	NM_010258,	Gata6,	NM_010258,	Rpl14,	NM_025974,	Rpl14,	NM_025974,	chr18	11054605	chr9	120574197	1
Nkain2,Nkain2,	NM_001025286,NM_001013411,			Cd24a,	NM_009846,			chr10	32689538	chr10	43583799	1
Palld,	NM_001081390,			Kars,Kars,Kars,	NM_001130868,NM_001286384,NM_053092,	Kars,Kars,Kars,	NM_001130868,NM_001286384,NM_053092,	chr8	61820452	chr8	111998799	1
Bc1,Rps15,	NR_038088,NM_009091,			Arl6ip1,	NM_019419,			chr10	80294113	chr7	118119535	1
Tbc1d31,	NM_001081396,			Trf,	NM_133977,	Trf,	NM_133977,	chr15	57962097	chr9	103222205	1
Sp1,	NM_013672,			D430041D05Rik,	NM_001033347,			chr15	102432384	chr2	104387472	1
Alb,	NM_009654,	Alb,	NM_009654,	Hbb-b1,Hbb-bs,	NM_001278161,NM_001201391,	Hbb-b1,Hbb-bs,	NM_001278161,NM_001201391,	chr5	90472048	chr7	103826756	1
Fam53b,Fam53b,	NM_212473,NM_175268,			Aars,	NM_146217,	Aars,	NM_146217,	chr7	132780566	chr8	111047005	1
Zbtb7a,	NM_010731,			Dst,	NM_001276764,			chr10	81151159	chr1	33996021	1
Alb,	NM_009654,	Alb,	NM_009654,	Dgat2,	NM_026384,			chr5	90464869	chr7	99153804	1
Zmiz2,Zmiz2,	NM_001005867,NM_028601,			Hbb-b1,Hbb-bs,	NM_001278161,NM_001201391,	Hbb-b1,Hbb-bs,	NM_001278161,NM_001201391,	chr11	6405250	chr7	103826681	1
Lman2,	NM_025828,	Lman2,	NM_025828,	Cdc26,	NM_139291,			chr13	55346948	chr4	62402907	1
Filip1l,Cmss1,	NM_001040397,NM_025599,			Wdr5,	NM_080848,			chr16	57391550	chr2	27515317	1
Rn45s,	NR_046233,			Hbb-bt,Hbb-b2,	NM_008220,NM_016956,	Hbb-bt,Hbb-b2,	NM_008220,NM_016956,	chr17	39847781	chr7	103813836	1
Wdr7,	NM_001014981,			Zdhhc9,	NM_172465,			chr18	63752029	chrX	48173356	1
Hba-a2,Hba-a1,	NM_001083955,NM_008218,	Hba-a2,Hba-a1,	NM_001083955,NM_008218,	Hexa,	NM_010421,	Hexa,	NM_010421,	chr11	32296591	chr9	59559385	1
Eif5a,Eif5a,Eif5a,Eif5a,Eif5a,Eif5a,Eif5a,Eif5a,Eif5a,	NM_001166595,NM_001166596,NM_001166593,NM_001166590,NM_001166592,NM_181582,NM_001166594,NM_001166589,NM_001166591,	Eif5a,Eif5a,Eif5a,Eif5a,Eif5a,Eif5a,Eif5a,Eif5a,Eif5a,	NM_001166595,NM_001166596,NM_001166593,NM_001166590,NM_001166592,NM_181582,NM_001166594,NM_001166589,NM_001166591,	Pxn,Pxn,	NM_011223,NM_133915,			chr11	69917690	chr5	115555227	1
4930525G20Rik,	NR_045194,			Hbb-bt,Hbb-b2,	NM_008220,NM_016956,	Hbb-bt,Hbb-b2,	NM_008220,NM_016956,	chr13	67810729	chr7	103813601	1
Vmp1,	NM_029478,			Rpl13a,	NM_009438,	Rpl13a,	NM_009438,	chr11	86630605	chr7	45126207	1
Supt6,	NM_009297,			Sdc3,	NM_011520,			chr11	78231858	chr4	130810517	1
Serpina1a,Serpina1a,	NM_001252569,NM_009243,			Serpina1c,	NM_009245,	Serpina1c,	NM_009245,	chr12	103855701	chr12	103896151	1
Tor1aip1,Tor1aip1,Tor1aip1,	NM_001160018,NM_001160019,NM_144791,			Kif1b,Kif1b,Kif1b,	NM_001290995,NM_008441,NM_207682,	Kif1b,Kif1b,Kif1b,	NM_001290995,NM_008441,NM_207682,	chr1	156005143	chr4	149274974	1
Ehd3,	NM_020578,	Ehd3,	NM_020578,	Ehd1,	NM_010119,	Ehd1,	NM_010119,	chr17	73828045	chr19	6294625	1
Plg,	NM_008877,	Plg,	NM_008877,	Cyp51,	NM_020010,			chr17	12418640	chr5	4082671	1
Ttc7b,	NM_001033213,			Ggct,	NM_026637,			chr12	100301398	chr6	54987305	1
Igfbp4,	NM_010517,			Hbb-b1,Hbb-bs,	NM_001278161,NM_001201391,	Hbb-b1,Hbb-bs,	NM_001278161,NM_001201391,	chr11	99052242	chr7	103827630	1
Fig4,	NM_133999,	Fig4,	NM_133999,	Fbxo21,	NM_145564,			chr10	41258138	chr5	118001205	1
Pbx1,Pbx1,Pbx1,Pbx1,	NM_001291509,NM_008783,NM_001291508,NM_183355,	Pbx1,	NM_183355,	Pbx3,Pbx3,	NM_016768,NM_001290576,	Pbx3,Pbx3,	NM_016768,NM_001290576,	chr1	168184955	chr2	34175953	1
Fam84b,	NM_001162926,			Hbb-b1,Hbb-bs,	NM_001278161,NM_001201391,	Hbb-b1,Hbb-bs,	NM_001278161,NM_001201391,	chr15	60819742	chr7	103826683	1
Bsg,Bc1,Bsg,	NM_009768,NR_038088,NM_001077184,			Sat1,Sat1,	NM_009121,NM_001291865,			chr10	79711596	chrX	155213330	1
Nipsnap1,	NM_008698,			Raly,Raly,Raly,Raly,	NM_023130,NM_001139512,NM_001139513,NM_001139511,			chr11	4893637	chr2	154824743	1
Elovl1,Elovl1,Elovl1,	NM_001039175,NM_001039176,NM_019422,			Hbb-bt,Hbb-b2,	NM_008220,NM_016956,	Hbb-bt,Hbb-b2,	NM_008220,NM_016956,	chr4	118432518	chr7	103812771	1
Pdhb,	NM_024221,	Pdhb,	NM_024221,	Pdhb,	NM_024221,	Pdhb,	NM_024221,	chr14	8166422	chr14	8166831	1
Lrp1b,	NM_053011,			Ran,	NM_009391,	Ran,	NM_009391,	chr2	41987635	chr5	129022423	1
Adamts6,	NM_001081020,			Mettl9,	NM_021554,			chr13	104431022	chr7	121039964	1
Mapk1ip1l,	NM_178684,			Klhl32,Klhl32,	NM_001163020,NM_001033531,			chr14	47321900	chr4	24644995	1
Dhcr24,	NM_053272,	Dhcr24,	NM_053272,	Ucp2,	NM_011671,			chr4	106573901	chr7	100499507	1
Gm13826,Gm13826,	NM_001271590,NM_001271591,	Gm13826,Gm13826,	NM_001271590,NM_001271591,	Zfp36l3,	NM_001009549,			chr5	115103426	chrX	53772928	1
Agfg2,	NM_145566,			Art4,	NM_026639,			chr5	137684628	chr6	136851455	1
Lrp4,	NM_172668,	Lrp4,	NM_172668,	Lrp6,	NM_008514,	Lrp6,	NM_008514,	chr2	91493741	chr6	134541651	1
Eef2,	NM_007907,	Eef2,	NM_007907,	Fam189a1,Ndnl2,	NM_183087,NM_023239,	Ndnl2,	NM_023239,	chr10	81181110	chr7	64872705	1
Glrx5,	NM_028419,	Glrx5,	NM_028419,	Lrrc41,	NM_153521,			chr12	105032784	chr4	116075670	1
Ifrd1,	NM_013562,			D6Ertd527e,D6Ertd527e,	NM_001167938,NM_001167937,	D6Ertd527e,D6Ertd527e,	NM_001167938,NM_001167937,	chr12	40223104	chr6	87111016	1
Ncor1,Ncor1,	NM_001252313,NM_011308,	Ncor1,Ncor1,	NM_001252313,NM_011308,	Ncor1,Ncor1,	NM_001252313,NM_011308,	Ncor1,Ncor1,	NM_001252313,NM_011308,	chr11	62384736	chr11	62384810	1
Ap2a2,	NM_007459,			Frmd7,	NM_001190332,			chr7	141631706	chrX	50936734	1
Pdss2,	NM_001168289,			Dnajc8,	NM_172400,			chr10	43456373	chr4	132547758	1
Glo1,Glo1,	NM_025374,NM_001113560,			Sema3d,	NM_028882,			chr17	30593545	chr5	12452048	1
Samd14,	NM_146025,			Pank1,Pank1,	NM_023792,NM_001114339,			chr11	95010406	chr19	34841513	1
Impg1,	NM_022016,			Lars2,	NM_153168,			chr9	80399518	chr9	123462054	1
Klk1b4,	NM_010915,	Klk1b4,	NM_010915,	Klk1,	NM_010639,	Klk1,	NM_010639,	chr7	44210654	chr7	44227679	1
Itih4,Itih4,Itih4,Itih4,	NM_018746,NM_001289632,NM_001289633,NM_001159299,	Itih4,Itih4,Itih4,Itih4,	NM_018746,NM_001289632,NM_001289633,NM_001159299,	Hck,Hck,	NM_001172117,NM_010407,			chr14	30886542	chr2	153133377	1
Capn1,Capn1,	NM_001110504,NM_007600,	Capn1,Capn1,	NM_001110504,NM_007600,	Capn8,Capn8,	NM_130890,NM_001145806,	Capn8,Capn8,	NM_130890,NM_001145806,	chr19	6011429	chr1	182597064	1
Capns1,	NM_009795,			Capns1,	NM_009795,			chr7	30187204	chr7	30187330	1
Arid1a,	NM_001080819,	Arid1a,	NM_001080819,	Ncapd2,	NM_146171,	Ncapd2,	NM_146171,	chr4	133680924	chr6	125173827	1
Apoa2,	NM_013474,			Apoa2,	NM_013474,	Apoa2,	NM_013474,	chr1	171225663	chr1	171225757	1
Rn45s,	NR_046233,			Pqbp1,Pqbp1,Pqbp1,	NM_019478,NM_001252528,NM_001252529,	Pqbp1,Pqbp1,Pqbp1,	NM_019478,NM_001252528,NM_001252529,	chr17	39846629	chrX	7894765	1
Cdc42se1,Cdc42se1,	NM_001038708,NM_172395,			Apoa1,	NM_009692,	Apoa1,	NM_009692,	chr3	95234466	chr9	46230203	1
Hba-a2,Hba-a1,	NM_001083955,NM_008218,			Gstm1,	NM_010358,			chr11	32297220	chr3	108012603	1
Hba-a2,Hba-a1,	NM_001083955,NM_008218,	Hba-a2,Hba-a1,	NM_001083955,NM_008218,	Crlf3,Crlf3,	NM_018776,NM_001277106,			chr11	32297205	chr11	80047162	1
Naprt1,	NM_172607,			Jazf1,Jazf1,	NM_001168277,NM_173406,			chr15	75892555	chr6	52867258	1
Magi2,Magi2,Magi2,	NM_001170746,NM_015823,NM_001170745,			Shroom3,Shroom3,Shroom3,	NM_015756,NM_001077596,NM_001077595,	Shroom3,Shroom3,Shroom3,	NM_015756,NM_001077596,NM_001077595,	chr5	20460202	chr5	92951253	1
Ubtd2,	NM_173784,	Ubtd2,	NM_173784,	Myo1d,	NM_177390,	Myo1d,	NM_177390,	chr11	32499460	chr11	80601805	1
Alb,	NM_009654,	Alb,	NM_009654,	Alb,	NM_009654,	Alb,	NM_009654,	chr5	90464875	chr5	90465943	1
Sf3a1,	NM_026175,			Tbx4,Tbx4,	NM_172798,NM_011536,			chr11	4181425	chr11	85897337	1
Tubb5,	NM_011655,			Pcna,	NM_011045,	Pcna,	NM_011045,	chr17	35834032	chr2	132251304	1
Clip2,Clip2,	NM_009990,NM_001039162,			Mfge8,Mfge8,	NM_008594,NM_001045489,			chr5	134528355	chr7	79134207	1
Bms1,	NM_194339,			Morc4,Morc4,	NM_029413,NM_001193309,			chr6	118397547	chrX	139822430	1
Afp,	NM_007423,	Afp,	NM_007423,	Hbb-b1,Hbb-bs,	NM_001278161,NM_001201391,	Hbb-b1,Hbb-bs,	NM_001278161,NM_001201391,	chr5	90501572	chr7	103827552	1
Rrbp1,Rrbp1,	NM_133626,NM_024281,	Rrbp1,Rrbp1,	NM_133626,NM_024281,	Dmd,	NM_007868,			chr2	143988946	chrX	83832615	1
Zfp473,Zfp473,Zfp473,Zfp473,Zfp473,	NM_001289839,NM_001289838,NM_001289836,NM_178734,NM_001289837,			Apoa1,	NM_009692,			chr7	44742728	chr9	46230436	1
Tmprss6,	NM_027902,			Col16a1,	NM_028266,	Col16a1,	NM_028266,	chr15	78442554	chr4	130090102	1
Galt,	NM_016658,			Gm3893,Gm13305,	NR_033506,NM_001099348,	Gm13305,	NM_001099348,	chr4	41758946	chr4	42164733	1
Trpv1,	NM_001001445,	Trpv1,	NM_001001445,	Trpv4,	NM_022017,	Trpv4,	NM_022017,	chr11	73254192	chr5	114626743	1
Atpif1,	NM_007512,			Aebp2,Aebp2,Aebp2,	NM_001005605,NM_009637,NM_178803,	Aebp2,Aebp2,Aebp2,	NM_001005605,NM_009637,NM_178803,	chr4	132533607	chr6	140637750	1
Thoc2,	NM_001033422,	Thoc2,	NM_001033422,	Thoc2,	NM_001033422,	Thoc2,	NM_001033422,	chrX	41814344	chrX	41814406	1
Fto,	NM_011936,			Fto,	NM_011936,			chr8	91667605	chr8	91667778	1
Hba-a2,Hba-a1,	NM_001083955,NM_008218,	Hba-a2,Hba-a1,	NM_001083955,NM_008218,	Hbb-b1,Hbb-bs,	NM_001278161,NM_001201391,	Hbb-b1,Hbb-bs,	NM_001278161,NM_001201391,	chr11	32297197	chr7	103827866	1
Pitrm1,	NM_145131,	Pitrm1,	NM_145131,	Hbb-b1,Hbb-bs,	NM_001278161,NM_001201391,	Hbb-b1,Hbb-bs,	NM_001278161,NM_001201391,	chr13	6557808	chr7	103826775	1
Cd24a,	NM_009846,			Gm6602,	NR_045362,			chr10	43583662	chr3	111900032	1
Rbm39,Rbm39,Rbm39,	NM_001291114,NM_133242,NM_001291115,	Rbm39,Rbm39,Rbm39,	NM_001291114,NM_133242,NM_001291115,	Rbm39,Rbm39,Rbm39,	NM_001291114,NM_133242,NM_001291115,	Rbm39,Rbm39,Rbm39,	NM_001291114,NM_133242,NM_001291115,	chr2	156159098	chr2	156159128	1
Bdh1,Bdh1,	NM_175177,NM_001122683,			Sf3a3,	NM_029157,	Sf3a3,	NM_029157,	chr16	31457656	chr4	124725180	1
Apoe,	NM_009696,			H19,	NR_001592,			chr7	19696332	chr7	142575946	1
Hspe1,	NM_008303,	Hspe1,	NM_008303,	Ephb2,Ephb2,	NM_001290753,NM_010142,			chr1	55090801	chr4	136806250	1
Firre,Firre,	NR_015505,NR_026976,			Firre,Firre,	NR_015505,NR_026976,			chrX	50573223	chrX	50598287	1
Skint6,	NM_001103199,			Gsr,	NM_010344,			chr4	112849849	chr8	33698085	1
Nfkb2,Nfkb2,Nfkb2,	NM_001177369,NM_001177370,NM_019408,	Nfkb2,Nfkb2,Nfkb2,	NM_001177369,NM_001177370,NM_019408,	Relb,Relb,	NM_001290457,NM_009046,	Relb,Relb,	NM_001290457,NM_009046,	chr19	46308059	chr7	19612719	1
Farsb,	NM_001278075,			Rprd2,	NM_001081293,			chr1	78420320	chr3	95788071	1
Myl12a,	NM_026064,			Limch1,	NM_001001980,			chr17	70994408	chr5	66891089	1
Tmx1,Mir4660,	NM_028339,NR_037248,			Rpl4,	NM_024212,	Rpl4,	NM_024212,	chr12	70467484	chr9	64177025	1
Dgkb,	NM_178681,			Sepp1,Sepp1,Sepp1,	NM_001042614,NM_001042613,NM_009155,			chr12	37890936	chr15	3280199	1
Csnk1e,Csnk1e,Csnk1e,	NM_001289898,NM_013767,NM_001289899,			2700094K13Rik,2700094K13Rik,	NM_001033166,NM_001037279,			chr15	79423787	chr2	84670653	1
Dis3l2,Dis3l2,	NM_153530,NM_001172157,			Rpl6,	NM_011290,	Rpl6,	NM_011290,	chr1	86909413	chr5	121205762	1
Xist,Xist,Tsix,	NR_001463,NR_001570,NR_002844,			Xist,Xist,Tsix,	NR_001463,NR_001570,NR_002844,			chrX	103478897	chrX	103479586	1
Mctp1,	NM_030174,			Chmp2a,	NM_026885,	Chmp2a,	NM_026885,	chr13	76935579	chr7	13032451	1
Mkrn1,	NM_018810,			Diap2,	NM_172493,			chr6	39397977	chrX	130166840	1
Tbrg4,Tbrg4,	NM_001130457,NM_134011,	Tbrg4,Tbrg4,	NM_001130457,NM_134011,	Csmd1,	NM_053171,			chr11	6618595	chr8	16542868	1
Wwox,	NM_019573,	Wwox,	NM_019573,	Wwox,	NM_019573,			chr8	114712249	chr8	114841434	1
Gnb1,Gnb1,Gnb1,	NM_001160016,NM_001160017,NM_008142,			Eif4g2,Eif4g2,	NM_001040131,NM_013507,			chr4	155557599	chr7	111072558	1
Ccl9,	NM_011338,			Ube4a,	NM_145400,			chr11	83575269	chr9	44934184	1
Mif,	NM_010798,	Mif,	NM_010798,	Pglyrp3,	NM_207247,			chr10	75860152	chr3	92024577	1
Serpina1a,Serpina1a,	NM_001252569,NM_009243,	Serpina1a,Serpina1a,	NM_001252569,NM_009243,	Col4a6,	NM_053185,			chr12	103853765	chrX	141185929	1
Asph,Asph,Asph,	NM_001177849,NM_001290367,NM_023066,			Asph,Asph,Asph,	NM_001177849,NM_001290367,NM_023066,			chr4	9574177	chr4	9574274	1
Pgs1,	NM_133757,			Ghitm,Ghitm,	NM_078478,NM_001199122,	Ghitm,Ghitm,	NM_078478,NM_001199122,	chr11	118010759	chr14	37122154	1
Pltp,	NM_011125,	Pltp,	NM_011125,	BC049635,	NM_177785,			chr2	164856886	chr4	42870664	1
Mir467c,	NR_030571,			H2afy,H2afy,H2afy,H2afy,	NM_001159514,NM_012015,NM_001159513,NM_001159515,			chr11	86437427	chr13	56074052	1
Hbb-bt,Hbb-b2,	NM_008220,NM_016956,	Hbb-bt,Hbb-b2,	NM_008220,NM_016956,	Hbb-b1,Hbb-bs,	NM_001278161,NM_001201391,	Hbb-b1,Hbb-bs,	NM_001278161,NM_001201391,	chr7	103813777	chr7	103826723	1
Acaa2,	NM_177470,	Acaa2,	NM_177470,	Aldoa,Aldoa,Aldoa,	NM_001177308,NM_007438,NM_001177307,			chr18	74804046	chr7	126795303	1
Tead3,	NM_011566,			E230016M11Rik,	NR_040278,			chr17	28350682	chr6	67047720	1
Mrpl54,	NM_025317,	Mrpl54,	NM_025317,	Arrb1,Arrb1,	NM_177231,NM_178220,			chr10	81265669	chr7	99606639	1
Tnfrsf1a,	NM_011609,			Hbb-bt,Hbb-b2,	NM_008220,NM_016956,	Hbb-bt,Hbb-b2,	NM_008220,NM_016956,	chr6	125349971	chr7	103812679	1
Gm17066,	NR_040628,			Dnaic1,	NM_175138,			chr14	105109080	chr4	41610606	1
Hbb-bt,Hbb-b2,	NM_008220,NM_016956,	Hbb-bt,Hbb-b2,	NM_008220,NM_016956,	Cope,	NM_021538,	Cope,	NM_021538,	chr7	103813449	chr8	70305634	1
Stk38,	NM_134115,	Stk38,	NM_134115,	Stk38,	NM_134115,	Stk38,	NM_134115,	chr17	28977592	chr17	28979265	1
Anp32b,	NM_130889,			Anp32b,	NM_130889,	Anp32b,	NM_130889,	chr4	46471395	chr4	46472136	1
Hbb-bt,Hbb-b2,	NM_008220,NM_016956,	Hbb-bt,Hbb-b2,	NM_008220,NM_016956,	Wwc2,	NM_133791,			chr7	103813825	chr8	47977690	1
Tfrc,	NM_011638,			Fnbp1l,Fnbp1l,	NM_153118,NM_001114665,			chr16	32631298	chr3	122539185	1
Hba-a2,Hba-a1,	NM_001083955,NM_008218,	Hba-a2,Hba-a1,	NM_001083955,NM_008218,	Pdia4,	NM_009787,			chr11	32297106	chr6	47796486	1
Ralbp1,Ralbp1,	NM_009067,NM_001198949,	Ralbp1,Ralbp1,	NM_009067,NM_001198949,	Gnas,Gnas,Gnas,Gnas,Gnas,Gnas,Gnas,	NM_001077507,NR_003258,NM_201616,NM_010309,NM_022000,NM_201618,NM_001077510,	Gnas,Gnas,Gnas,Gnas,	NM_001077507,NM_201616,NM_010309,NM_001077510,	chr17	65864330	chr2	174345499	1
Hivep2,	NM_010437,			Cep57,Cep57,	NM_026665,NR_037622,	Cep57,	NM_026665,	chr10	14037015	chr9	13808839	1
Cct7,	NM_007638,	Cct7,	NM_007638,	Prdx2,	NM_011563,	Prdx2,	NM_011563,	chr6	85467088	chr8	84970525	1
Mccc2,	NM_030026,	Mccc2,	NM_030026,	Hbb-b1,Hbb-bs,	NM_001278161,NM_001201391,	Hbb-b1,Hbb-bs,	NM_001278161,NM_001201391,	chr13	99954210	chr7	103826721	1
Tcof1,Tcof1,	NM_011552,NM_001198984,			Afp,	NM_007423,	Afp,	NM_007423,	chr18	60835365	chr5	90504996	1
Gm5088,	NR_002862,			Pabpc4,	NM_130881,			chr14	89898966	chr4	123283115	1
Akr1cl,	NM_027582,			Tma16,	NM_025465,	Tma16,	NM_025465,	chr1	65028082	chr8	66486411	1
Ehmt2,Ehmt2,Ehmt2,Ehmt2,	NM_147151,NM_001286573,NM_001286575,NM_145830,	Ehmt2,Ehmt2,Ehmt2,Ehmt2,	NM_147151,NM_001286573,NM_001286575,NM_145830,	Mpped2,Mpped2,	NM_029837,NM_001143683,			chr17	34913812	chr2	106824174	1
Galnt3,	NM_015736,			Hsdl2,	NM_024255,			chr2	66093363	chr4	59614664	1
Rfc4,	NM_145480,	Rfc4,	NM_145480,	Hbb-b1,Hbb-bs,	NM_001278161,NM_001201391,	Hbb-b1,Hbb-bs,	NM_001278161,NM_001201391,	chr16	23115402	chr7	103827576	1
Ppp3cb,	NM_008914,	Ppp3cb,	NM_008914,	Ndst3,	NM_031186,			chr14	20520561	chr3	123601847	1
Vars,	NM_011690,			Pola1,	NM_008892,			chr17	35012927	chrX	93528878	1
Tulp4,	NM_001103181,			Fbl,	NM_007991,	Fbl,	NM_007991,	chr17	6121275	chr7	28179002	1
Tcp11l2,	NM_146008,	Tcp11l2,	NM_146008,	Tprg,	NM_175165,			chr10	84608464	chr16	25295597	1
Marcks,	NM_008538,	Marcks,	NM_008538,	Spock2,	NM_052994,			chr10	37136407	chr10	60125871	1
Slc25a1,	NM_153150,	Slc25a1,	NM_153150,	Slc25a1,	NM_153150,	Slc25a1,	NM_153150,	chr16	17926260	chr16	17926279	1
Bcl7a,	NM_029850,			Tmem248,Tmem248,	NM_027854,NM_001081394,			chr5	123373529	chr5	130242128	1
Thrap3,	NM_146153,	Thrap3,	NM_146153,	Otud7a,	NM_130880,			chr4	126186434	chr7	63542741	1
Fam45a,Fam45a,	NM_026437,NM_001167829,			Lrp1b,	NM_053011,			chr19	60835746	chr2	41987666	1
Hpn,Hpn,Hpn,	NM_008281,NM_001276269,NM_001110252,	Hpn,Hpn,Hpn,	NM_008281,NM_001276269,NM_001110252,	Hbb-b1,Hbb-bs,	NM_001278161,NM_001201391,	Hbb-b1,Hbb-bs,	NM_001278161,NM_001201391,	chr7	31102568	chr7	103826706	1
Notch1,	NM_008714,			March8,	NM_027920,			chr2	26457953	chr6	116409428	1
Grm8,	NM_008174,			1700017B05Rik,	NM_028820,			chr6	27658197	chr9	57256381	1
Cd24a,	NM_009846,			Dtd1,	NM_025314,			chr10	43583796	chr2	144657134	1
Pip4k2a,	NM_008845,			Lars2,	NM_153168,			chr2	18843892	chr9	123462142	1
Rpl7l1,	NM_025433,	Rpl7l1,	NM_025433,	Hspa5,Hspa5,	NM_022310,NM_001163434,	Hspa5,Hspa5,	NM_022310,NM_001163434,	chr17	46778203	chr2	34772576	1
Ddx17,Ddx17,Ddx17,	NM_152806,NM_199080,NM_001040187,			Ggcx,	NM_019802,			chr15	79528456	chr6	72417145	1
Filip1l,Cmss1,	NM_001040397,NM_025599,			Spata5,Spata5,	NM_021343,NM_001163511,			chr16	57391594	chr3	37481371	1
Hsp90ab1,	NM_008302,			Hbb-bt,Hbb-b2,	NM_008220,NM_016956,	Hbb-bt,Hbb-b2,	NM_008220,NM_016956,	chr17	45573218	chr7	103812714	1
Hbb-b1,Hbb-bs,	NM_001278161,NM_001201391,	Hbb-b1,Hbb-bs,	NM_001278161,NM_001201391,	Tnpo2,A230103J11Rik,Tnpo2,A230103J11Rik,	NM_145390,NR_110582,NM_001122843,NR_110581,	Tnpo2,Tnpo2,	NM_145390,NM_001122843,	chr7	103826740	chr8	85054391	1
[truncated: 3,605 more rows]

## Sheet: Atm KO all fusion
LEFT_symbol	LEFT_RefSeqID	LEFT_exon_symbol	LEFT_exon_RefSeqID	RIGHT_symbol	RIGHT_RefSeqID	RIGHT_exon_symbol	RIGHT_exon_RefSeqID	LEFT_chr	LEFT_pos	RIGHT_chr	RIGHT_pos	Etoposide_Homo
Rin3,Rin3,	NM_177620,NM_001161365,			Trf,	NM_133977,	Trf,	NM_133977,	chr12	102323128	chr9	103215943	558
Col22a1,	NM_027174,			Hbb-bt,Hbb-b2,	NM_008220,NM_016956,	Hbb-bt,Hbb-b2,	NM_008220,NM_016956,	chr15	71950230	chr7	103813578	506
Ccdc171,	NM_001081012,			Hbb-bt,Hbb-b2,	NM_008220,NM_016956,	Hbb-bt,Hbb-b2,	NM_008220,NM_016956,	chr4	83819415	chr7	103812682	148
Odc1,	NM_013614,			Banp,Banp,Banp,Banp,	NM_001285983,NM_001285981,NM_001110100,NM_016812,			chr12	17547189	chr8	121973840	137
Hbb-bt,Hbb-b2,	NM_008220,NM_016956,			Hbb-b1,Hbb-bs,	NM_001278161,NM_001201391,			chr7	103813884	chr7	103827889	130
Rpl8,	NM_012053,	Rpl8,	NM_012053,	Pax6os1,	NR_002867,			chr15	76904670	chr2	105537319	125
Tmem117,	NM_178789,			Afp,	NM_007423,	Afp,	NM_007423,	chr15	94895847	chr5	90506523	109
Vcp,	NM_009503,	Vcp,	NM_009503,	Abcb7,	NM_009592,			chr4	42983144	chrX	104346535	106
Hba-a2,Hba-a1,	NM_001083955,NM_008218,	Hba-a2,Hba-a1,	NM_001083955,NM_008218,	Trim41,	NM_145377,	Trim41,	NM_145377,	chr11	32296600	chr11	48809096	100
Hbb-b1,Hbb-bs,	NM_001278161,NM_001201391,	Hbb-b1,Hbb-bs,	NM_001278161,NM_001201391,	Ncapd3,	NM_178113,			chr7	103826736	chr9	27069242	90
Slc25a37,	NM_026331,			Ica1,Ica1,	NM_010492,NM_001252266,			chr14	69241855	chr6	8727489	66
Slc25a37,	NM_026331,			Elovl5,	NM_134255,			chr14	69241855	chr9	77918678	66
Hba-a2,Hba-a1,	NM_001083955,NM_008218,	Hba-a2,Hba-a1,	NM_001083955,NM_008218,	Lmx1a,	NM_033652,			chr11	32297113	chr1	167753257	62
Afp,	NM_007423,	Afp,	NM_007423,	Ptpn13,	NM_011204,	Ptpn13,	NM_011204,	chr5	90506743	chr5	103568033	52
Sv2b,Sv2b,	NM_001109753,NM_153579,			Hbb-bt,Hbb-b2,	NM_008220,NM_016956,			chr7	75154734	chr7	103812653	48
Prickle2,	NM_001081146,			Calr,	NM_007591,			chr6	92695104	chr8	84844209	47
Galntl5,	NM_026449,			Hbb-b1,Hbb-bs,	NM_001278161,NM_001201391,	Hbb-b1,Hbb-bs,	NM_001278161,NM_001201391,	chr5	25206425	chr7	103827661	42
Galntl5,	NM_026449,			Hbb-bt,Hbb-b2,	NM_008220,NM_016956,	Hbb-bt,Hbb-b2,	NM_008220,NM_016956,	chr5	25206425	chr7	103813652	42
Pabpc1,	NM_008774,	Pabpc1,	NM_008774,	Luc7l,Luc7l,Luc7l,Luc7l,	NM_025881,NR_037905,NM_028190,NR_037906,			chr15	36598253	chr17	26269877	41
Hbb-bt,Hbb-b2,	NM_008220,NM_016956,	Hbb-bt,Hbb-b2,	NM_008220,NM_016956,	Hbb-b1,Hbb-bs,	NM_001278161,NM_001201391,	Hbb-b1,Hbb-bs,	NM_001278161,NM_001201391,	chr7	103812682	chr7	103826690	39
Kif21a,Kif21a,Kif21a,Kif21a,	NM_001109042,NM_016705,NM_001109041,NM_001109040,			Uqcrh,	NM_025641,			chr15	90986889	chr4	116066971	39
Hba-a2,Hba-a1,	NM_001083955,NM_008218,			Msi1,	NM_008629,			chr11	32297244	chr5	115454002	38
Hba-a2,Hba-a1,	NM_001083955,NM_008218,			Plekhb1,Plekhb1,	NM_013746,NM_001163182,			chr11	32297286	chr7	100661050	33
Gphn,Gphn,	NM_172952,NM_145965,			Eif5,Eif5,	NM_178041,NM_173363,	Eif5,Eif5,	NM_178041,NM_173363,	chr12	78255928	chr12	111542685	32
Ifitm7,	NM_001270718,	Ifitm7,	NM_001270718,	Ifitm3,	NM_025378,	Ifitm3,	NM_025378,	chr16	13983621	chr7	141009883	31
Myh1,	NM_030679,	Myh1,	NM_030679,	Myh8,	NM_177369,	Myh8,	NM_177369,	chr11	67222370	chr11	67306257	31
Snrpe,	NM_009227,	Snrpe,	NM_009227,	Mir3098,Rnf24,	NR_037281,NM_178607,			chr1	133610181	chr2	131322329	29
Derl3,	NM_024440,			Apoc1,Apoc1,	NM_001110009,NM_007469,			chr10	75893872	chr7	19692409	29
Tbl1xr1,	NM_030732,			Hbb-b1,Hbb-bs,	NM_001278161,NM_001201391,			chr3	22195368	chr7	103827885	27
Hba-a2,Hba-a1,	NM_001083955,NM_008218,	Hba-a2,Hba-a1,	NM_001083955,NM_008218,	Rad23a,Gadd45gip1,	NM_009010,NM_183358,			chr11	32297111	chr8	84835008	26
Myo18b,	NM_028901,			Hbb-b1,Hbb-bs,	NM_001278161,NM_001201391,			chr5	112892258	chr7	103826661	24
Gstp1,	NM_013541,	Gstp1,	NM_013541,	Traf5,	NM_011633,			chr19	4037584	chr1	192074414	22
Lrrc58,	NM_177093,			Actc1,	NM_009608,	Actc1,	NM_009608,	chr16	37883474	chr2	114048140	21
Kcnh8,	NM_001031811,			Afp,	NM_007423,	Afp,	NM_007423,	chr17	52957971	chr5	90501598	21
Hba-a2,Hba-a1,	NM_001083955,NM_008218,	Hba-a2,Hba-a1,	NM_001083955,NM_008218,	Ppp3cb,	NM_008914,			chr11	32296530	chr14	20501362	21
Vmp1,	NM_029478,			Rpl13a,	NM_009438,	Rpl13a,	NM_009438,	chr11	86630620	chr7	45126219	20
Prdm11,	NM_001177536,			Hbb-b1,Hbb-bs,	NM_001278161,NM_001201391,	Hbb-b1,Hbb-bs,	NM_001278161,NM_001201391,	chr2	93028810	chr7	103826791	20
Prdm11,	NM_001177536,			Hbb-bt,Hbb-b2,	NM_008220,NM_016956,	Hbb-bt,Hbb-b2,	NM_008220,NM_016956,	chr2	93028810	chr7	103812782	20
Taf3,	NM_027748,			Car2,	NM_009801,			chr2	10048177	chr3	14900123	19
Atrnl1,	NM_181415,			Prdx1,	NM_011034,			chr19	57629804	chr4	116699508	18
Hbb-bt,Hbb-b2,	NM_008220,NM_016956,			Hbb-b1,Hbb-bs,	NM_001278161,NM_001201391,			chr7	103812653	chr7	103826661	18
Atp5k,	NM_007507,	Atp5k,	NM_007507,	Itfg1,	NM_028007,			chr5	108434025	chr8	85824420	18
Anp32b,	NM_130889,	Anp32b,	NM_130889,	Anp32b,	NM_130889,	Anp32b,	NM_130889,	chr4	46469959	chr4	46471453	17
Cntnap2,	NM_001004357,			Trf,	NM_133977,	Trf,	NM_133977,	chr6	46996912	chr9	103211995	17
Sepp1,Sepp1,Sepp1,	NM_001042614,NM_001042613,NM_009155,			Lrp1b,	NM_053011,			chr15	3280095	chr2	41262218	17
Hba-a2,Hba-a1,	NM_001083955,NM_008218,	Hba-a2,Hba-a1,	NM_001083955,NM_008218,	Hbb-bt,Hbb-b2,	NM_008220,NM_016956,	Hbb-bt,Hbb-b2,	NM_008220,NM_016956,	chr11	32297130	chr7	103812733	15
Hba-a2,Hba-a1,	NM_001083955,NM_008218,	Hba-a2,Hba-a1,	NM_001083955,NM_008218,	Fars2,Fars2,	NM_001039189,NM_024274,			chr11	32296530	chr13	36127942	14
Diap1,	NM_007858,			Ccdc23,Ccdc23,	NM_024462,NM_001038998,			chr18	37917579	chr4	119200895	14
Mpc2,	NM_027430,			4931423N10Rik,	NM_027635,			chr1	165481110	chr2	23241143	14
Tspan8,Tspan8,Tspan8,	NM_146010,NM_001168679,NM_001168680,			Urod,	NM_009478,	Urod,	NM_009478,	chr10	115824328	chr4	116991492	13
4933424G05Rik,Kctd1,Kctd1,	NR_045372,NM_001142731,NM_134112,			Hbb-b1,Hbb-bs,	NM_001278161,NM_001201391,	Hbb-b1,Hbb-bs,	NM_001278161,NM_001201391,	chr18	15022961	chr7	103826694	13
Hbb-bt,Hbb-b2,	NM_008220,NM_016956,	Hbb-bt,Hbb-b2,	NM_008220,NM_016956,	Hbb-b1,Hbb-bs,	NM_001278161,NM_001201391,	Hbb-b1,Hbb-bs,	NM_001278161,NM_001201391,	chr7	103812703	chr7	103826708	13
4933424G05Rik,Kctd1,Kctd1,	NR_045372,NM_001142731,NM_134112,			Hbb-bt,Hbb-b2,	NM_008220,NM_016956,	Hbb-bt,Hbb-b2,	NM_008220,NM_016956,	chr18	15022958	chr7	103812682	13
Asxl3,	NM_001167777,			Cox7a2,	NM_009945,	Cox7a2,	NM_009945,	chr18	22439223	chr9	79758489	13
Ghitm,Ghitm,	NM_078478,NM_001199122,	Ghitm,Ghitm,	NM_078478,NM_001199122,	Nlgn1,Nlgn1,	NM_001163387,NM_138666,			chr14	37131648	chr3	25621133	12
Hbb-bt,Hbb-b2,	NM_008220,NM_016956,			Hbb-b1,Hbb-bs,	NM_001278161,NM_001201391,	Hbb-b1,Hbb-bs,	NM_001278161,NM_001201391,	chr7	103813773	chr7	103827666	12
Gopc,Gopc,	NM_053187,NM_001199272,			Ewsr1,Ewsr1,Ewsr1,	NM_007968,NM_001283061,NM_001283062,	Ewsr1,Ewsr1,Ewsr1,	NM_007968,NM_001283061,NM_001283062,	chr10	52341929	chr11	5071621	12
Mapkap1,Mapkap1,Mapkap1,	NM_177345,NM_001290626,NM_001290625,			Rps3a1,	NM_016959,	Rps3a1,	NM_016959,	chr2	34565537	chr3	86139068	12
Leap2,	NM_153069,	Leap2,	NM_153069,	Lrp2,	NM_001081088,			chr11	53422448	chr2	69512824	11
Fdxr,	NM_007997,			Hbb-b1,Hbb-bs,	NM_001278161,NM_001201391,	Hbb-b1,Hbb-bs,	NM_001278161,NM_001201391,	chr11	115271796	chr7	103827670	11
Mast4,	NM_175171,			Afp,	NM_007423,	Afp,	NM_007423,	chr13	103193208	chr5	90505077	11
Ucp2,	NM_011671,	Ucp2,	NM_011671,	Atp7b,	NM_007511,			chr7	100496947	chr8	22003092	11
Pcdh9,Pcdh9,Pcdh9,Pcdh9,	NM_001271798,NM_001271799,NM_001081377,NM_001271800,			Ldha,Ldha,Ldha,	NR_102727,NM_001136069,NM_010699,	Ldha,Ldha,	NM_001136069,NM_010699,	chr14	93194996	chr7	46851982	11
Fdxr,	NM_007997,			Hbb-bt,Hbb-b2,	NM_008220,NM_016956,	Hbb-bt,Hbb-b2,	NM_008220,NM_016956,	chr11	115271796	chr7	103813661	11
Filip1l,Cmss1,	NM_001040397,NM_025599,			Ptprt,Ptprt,Ptprt,Ptprt,	NM_001291151,NM_001291149,NM_001291150,NM_021464,			chr16	57391519	chr2	162636731	11
Hbb-bt,Hbb-b2,	NM_008220,NM_016956,	Hbb-bt,Hbb-b2,	NM_008220,NM_016956,	Hbb-b1,Hbb-bs,	NM_001278161,NM_001201391,			chr7	103813780	chr7	103827671	11
Fndc3a,	NM_207636,			Hbb-bt,Hbb-b2,	NM_008220,NM_016956,	Hbb-bt,Hbb-b2,	NM_008220,NM_016956,	chr14	72594376	chr7	103812714	11
Ssbp2,Ssbp2,	NM_024186,NM_024272,			Fsd1l,	NM_001195284,			chr13	91694016	chr4	53663210	10
Btf3,Btf3,	NM_001170540,NM_145455,	Btf3,Btf3,	NM_001170540,NM_145455,	Pam,	NM_013626,			chr13	98316295	chr1	97949387	10
Hbb-bt,Hbb-b2,	NM_008220,NM_016956,	Hbb-bt,Hbb-b2,	NM_008220,NM_016956,	Hbb-b1,Hbb-bs,	NM_001278161,NM_001201391,	Hbb-b1,Hbb-bs,	NM_001278161,NM_001201391,	chr7	103813516	chr7	103827523	10
Alad,Alad,	NM_001276446,NM_008525,			Shank2,Mir3470b,	NM_001113373,NR_037302,			chr4	62514234	chr7	144237076	10
Slc25a3,	NM_133668,	Slc25a3,	NM_133668,	Rasal2,	NM_177644,			chr10	91123557	chr1	157267556	10
Cd24a,	NM_009846,			Hs6st3,	NM_015820,			chr10	43583968	chr14	119649332	10
Chchd10,	NM_175329,	Chchd10,	NM_175329,	Pwp2,	NM_029546,			chr10	75936444	chr10	78185046	9
Spats2l,	NM_144882,			Hspa5,Hspa5,	NM_022310,NM_001163434,			chr1	57830042	chr2	34776450	9
Fam135b,	NM_177819,			Ncl,	NM_010880,	Ncl,	NM_010880,	chr15	71635635	chr1	86356370	9
Rheb,	NM_053075,	Rheb,	NM_053075,	Mid2,	NM_011845,			chr5	24807079	chrX	140758674	9
Hspe1,	NM_008303,			Adcy10,	NM_173029,			chr1	55088408	chr1	165569832	9
Ppil2,Ppil2,Ppil2,	NM_001252445,NM_144954,NM_001252444,	Ppil2,Ppil2,Ppil2,	NM_001252445,NM_144954,NM_001252444,	Stk33,	NM_054103,			chr16	17091279	chr7	109388054	9
Pdia3,	NM_007952,	Pdia3,	NM_007952,	Lrba,Lrba,Lrba,	NM_001077688,NM_001077687,NM_030695,			chr2	121435999	chr3	86529183	8
Serpinc1,	NM_080844,	Serpinc1,	NM_080844,	Gm19299,	NR_045748,			chr1	160989378	chr9	67151513	8
Cd24a,	NM_009846,			Atxn1,Atxn1,Atxn1,	NM_009124,NM_001199305,NM_001199304,			chr10	43584259	chr13	45845831	8
BC048502,	NM_177631,			Marcksl1,	NM_010807,			chr15	103445454	chr4	129515903	8
Esd,Esd,	NM_016903,NM_001285423,	Esd,Esd,	NM_016903,NM_001285423,	Gna12,	NM_010302,			chr14	74745549	chr5	140779760	8
Hbb-bt,Hbb-b2,	NM_008220,NM_016956,	Hbb-bt,Hbb-b2,	NM_008220,NM_016956,	Hbb-b1,Hbb-bs,	NM_001278161,NM_001201391,	Hbb-b1,Hbb-bs,	NM_001278161,NM_001201391,	chr7	103812738	chr7	103826782	8
Top2a,	NM_011623,	Top2a,	NM_011623,	Cntn5,Cntn5,	NM_001170787,NM_001033359,			chr11	98997919	chr9	10787283	7
Hbb-bt,Hbb-b2,	NM_008220,NM_016956,	Hbb-bt,Hbb-b2,	NM_008220,NM_016956,	Hbb-b1,Hbb-bs,	NM_001278161,NM_001201391,	Hbb-b1,Hbb-bs,	NM_001278161,NM_001201391,	chr7	103813798	chr7	103827802	7
Usp36,	NM_001033528,	Usp36,	NM_001033528,	Hbb-b1,Hbb-bs,	NM_001278161,NM_001201391,	Hbb-b1,Hbb-bs,	NM_001278161,NM_001201391,	chr11	118285923	chr7	103827794	7
Pabpc1,	NM_008774,	Pabpc1,	NM_008774,	Luc7l,Luc7l,Luc7l,Luc7l,	NM_025881,NR_037905,NM_028190,NR_037906,			chr15	36600592	chr17	26269456	7
Hdac9,	NM_001271386,			Eif4g2,Eif4g2,	NM_001040131,NM_013507,	Eif4g2,Eif4g2,	NM_001040131,NM_013507,	chr12	34191598	chr7	111074248	7
A330033J07Rik,	NR_102303,			Eif2b5,	NM_172265,			chr13	48101024	chr16	20505459	7
Psmc2,	NM_011188,	Psmc2,	NM_011188,	Thsd1,Thsd1,	NM_019576,NM_001205253,			chr5	21799422	chr8	22239938	7
Usp36,	NM_001033528,	Usp36,	NM_001033528,	Hbb-bt,Hbb-b2,	NM_008220,NM_016956,	Hbb-bt,Hbb-b2,	NM_008220,NM_016956,	chr11	118285923	chr7	103813788	7
Arhgdia,	NM_133796,			Hbb-b1,Hbb-bs,	NM_001278161,NM_001201391,	Hbb-b1,Hbb-bs,	NM_001278161,NM_001201391,	chr11	120578317	chr7	103826681	7
Il23r,	NM_144548,			Tmsb4x,	NM_021278,			chr6	67471297	chrX	167207157	7
Tcp1,Acat3,Tcp1,	NM_001290712,NM_153151,NM_013686,	Acat3,	NM_153151,	Acat2,	NM_009338,	Acat2,	NM_009338,	chr17	12924829	chr17	12944030	7
Ccdc155,	NM_201374,			Hbb-b1,Hbb-bs,	NM_001278161,NM_001201391,	Hbb-b1,Hbb-bs,	NM_001278161,NM_001201391,	chr7	45196356	chr7	103826694	7
Nelfb,	NM_021393,	Nelfb,	NM_021393,	Mir297-2,	NR_029648,			chr2	25203347	chr8	104554080	6
Lmnb2,	NM_010722,	Lmnb2,	NM_010722,	Hbb-b1,Hbb-bs,	NM_001278161,NM_001201391,	Hbb-b1,Hbb-bs,	NM_001278161,NM_001201391,	chr10	80903467	chr7	103826681	6
Rplp2-ps1,Wdr89,	NR_038063,NM_028203,			Rplp2,	NM_026020,			chr12	75631189	chr7	141448032	6
Vmp1,	NM_029478,			Rpl13a,	NM_009438,	Rpl13a,	NM_009438,	chr11	86630512	chr7	45126029	6
Zfp407,	NM_001033341,			Ndufa4,	NM_010886,	Ndufa4,	NM_010886,	chr18	84469219	chr6	11906107	6
Ppara,Ppara,	NM_011144,NM_001113418,			Tmsb4x,	NM_021278,	Tmsb4x,	NM_021278,	chr15	85802482	chrX	167207534	6
Cacna2d3,	NM_009785,			Lars2,	NM_153168,			chr14	29428810	chr9	123462048	6
Gphn,Gphn,	NM_172952,NM_145965,			Impg1,	NM_022016,			chr12	78351051	chr9	80399368	6
Dcc,	NM_007831,			Rsrp1,	NM_023665,	Rsrp1,	NM_023665,	chr18	72054093	chr4	134925431	6
Myo10,	NM_019472,			Hbb-bt,Hbb-b2,	NM_008220,NM_016956,			chr15	25701179	chr7	103812539	6
Pfkm,Pfkm,Pfkm,	NM_001163488,NM_021514,NM_001163487,			Patl2,B2m,	NM_026251,NM_009735,	B2m,	NM_009735,	chr15	98123939	chr2	122150916	6
Hba-a2,Hba-a1,	NM_001083955,NM_008218,			Gm20754,	NR_040557,			chr11	32297281	chr3	73156873	6
Nfatc2,Nfatc2,Nfatc2,Nfatc2,Nfatc2,Nfatc2,Nfatc2,Nfatc2,Nfatc2,Nfatc2,Nfatc2,Nfatc2,Nfatc2,Nfatc2,Nfatc2,Nfatc2,Nfatc2,Nfatc2,	NM_001291172,NM_001037178,NM_001291171,NM_001291175,NM_001291169,NM_001291173,NM_001136073,NM_001037177,NR_111898,NM_001291177,NR_111897,NM_001291176,NM_010899,NM_001291174,NM_001291179,NM_001291170,NM_001291168,NM_001291178,			Rexo2,	NM_024233,	Rexo2,	NM_024233,	chr2	168540279	chr9	48468940	6
Cyp4f16,	NM_024442,			Tpm1,Tpm1,Tpm1,Tpm1,Tpm1,Tpm1,Tpm1,Tpm1,Tpm1,Tpm1,	NM_001164255,NM_001164250,NM_001164251,NM_001164249,NM_001164254,NM_001164248,NM_001164252,NM_024427,NM_001164253,NM_001164256,	Tpm1,Tpm1,Tpm1,	NM_001164251,NM_001164254,NM_001164248,	chr17	32537297	chr9	67029663	6
Mvk,	NM_023556,	Mvk,	NM_023556,	Primpol,	NM_001001184,			chr5	114455476	chr8	46613555	6
Daam1,Daam1,Daam1,	NM_026102,NM_172464,NM_001286452,			Gsta3,Gsta3,Gsta3,	NM_010356,NM_001288617,NM_001077353,	Gsta3,Gsta3,Gsta3,	NM_010356,NM_001288617,NM_001077353,	chr12	71969655	chr1	21260047	6
Cntnap5c,	NM_001081653,			Afp,	NM_007423,	Afp,	NM_007423,	chr17	58045689	chr5	90506578	6
Ubtf,	NM_011551,			Fth1,Fth1,	NR_073181,NM_010239,			chr11	102317709	chr19	9982853	5
4930447J18Rik,	NR_045959,			Ctsd,	NM_009983,	Ctsd,	NM_009983,	chr14	47902468	chr7	142377349	5
Arhgap23,	NM_021493,	Arhgap23,	NM_021493,	Riok2,	NM_025934,	Riok2,	NM_025934,	chr11	97456548	chr17	17387063	5
Plekhb2,Plekhb2,	NM_145516,NM_175421,			Eif2ak1,	NM_013557,	Eif2ak1,	NM_013557,	chr1	34866283	chr5	143897474	5
Pklr,Pklr,	NM_001099779,NM_013631,			Magi3,Magi3,	NM_001159354,NM_133853,			chr3	89143208	chr3	104014582	5
Setd1b,	NM_001040398,			Rpl14,	NM_025974,	Rpl14,	NM_025974,	chr5	123142301	chr9	120574195	5
Ccdc69,	NM_177471,			Trip12,	NM_133975,	Trip12,	NM_133975,	chr11	55060324	chr1	84739513	5
Gmnn,	NM_020567,	Gmnn,	NM_020567,	Ptprt,Ptprt,Ptprt,Ptprt,	NM_001291151,NM_001291149,NM_001291150,NM_021464,			chr13	24756734	chr2	162349671	5
Samd12,	NM_177225,			2410015M20Rik,	NM_153152,			chr15	53697505	chr17	56607628	5
Gm5801,	NR_002889,			Ube2j2,Ube2j2,Ube2j2,Ube2j2,Ube2j2,Ube2j2,	NM_001284314,NM_001284312,NM_021402,NM_001039157,NM_001039158,NM_001039159,			chr14	56010900	chr4	155955564	5
Pkig,Pkig,Pkig,Pkig,Pkig,Pkig,	NM_011106,NM_001164053,NM_001039390,NM_001277096,NM_001039391,NM_001164055,			Shcbp1,	NM_011369,			chr2	163703487	chr8	4777834	5
Ptpn2,Ptpn2,	NM_008977,NM_001127177,			Impg1,	NM_022016,			chr18	67688990	chr9	80362055	5
Bzw2,	NM_025840,			Csrnp2,	NM_153407,			chr12	36092247	chr15	100480598	5
Ercc8,	NM_028042,			Eprs,	NM_029735,	Eprs,	NM_029735,	chr13	108176480	chr1	185401394	5
Ppme1,	NM_028292,			Lamp1,	NM_010684,	Lamp1,	NM_010684,	chr7	100344073	chr8	13174418	5
Slc2a13,	NM_001033633,			Anxa3,	NM_013470,	Anxa3,	NM_013470,	chr15	91343134	chr5	96812935	5
Gars,	NM_180678,			Ssu2,	NM_175525,			chr6	55055747	chr6	112387317	5
Htr1f,	NM_008310,			Cxadr,Cxadr,Cxadr,	NM_001025192,NM_001276263,NM_009988,			chr16	64959454	chr16	78316284	5
Nfia,Nfia,Nfia,	NM_010905,NM_001122953,NM_001122952,			Rpl14,	NM_025974,	Rpl14,	NM_025974,	chr4	98016247	chr9	120574201	5
1700045H11Rik,	NR_040649,			Ptprh,	NM_207270,			chr4	150847531	chr7	4550345	5
Rap1a,	NM_145541,	Rap1a,	NM_145541,	Rap1a,	NM_145541,	Rap1a,	NM_145541,	chr3	105739585	chr3	105739645	5
Ctsb,	NM_007798,			Ctsb,	NM_007798,			chr14	63143038	chr14	63143129	4
Nudt5,	NM_016918,			1600020E01Rik,1600020E01Rik,	NR_037960,NR_037961,			chr2	5868294	chr6	86528844	4
Cry1,	NM_007771,			Zc3h7a,Zc3h7a,	NM_145931,NR_027502,			chr10	85165064	chr16	11144076	4
Sdc2,	NM_008304,			Cdh1,	NM_009864,			chr15	33023646	chr8	106637452	4
Mir6380,	NR_105801,			Mtch1,	NM_019880,	Mtch1,	NM_019880,	chr11	47963630	chr17	29340891	4
Hbb-bt,Hbb-b2,	NM_008220,NM_016956,			Hbb-b1,Hbb-bs,	NM_001278161,NM_001201391,			chr7	103812623	chr7	103826630	4
Ppil1,	NM_026845,			Macf1,Macf1,	NM_001199137,NM_001199136,			chr17	29251048	chr4	123446450	4
Pabpc1,	NM_008774,	Pabpc1,	NM_008774,	Pabpc6,	NM_001163836,	Pabpc6,	NM_001163836,	chr15	36600592	chr17	9668617	4
Ank3,Ank3,Ank3,Ank3,Ank3,Ank3,Ank3,Ank3,Ank3,	NM_146005,NM_170689,NM_170730,NM_170728,NM_009670,NM_170687,NM_170688,NM_170729,NM_170690,			Macrod2,	NM_001013802,			chr10	69950595	chr2	140910959	4
Myh6,Myh6,	NM_001164171,NM_010856,	Myh6,Myh6,	NM_001164171,NM_010856,	D830015G02Rik,Myh7,	NR_033497,NM_080728,	Myh7,	NM_080728,	chr14	54946312	chr14	54973195	4
Rpl18a,	NM_029751,	Rpl18a,	NM_029751,	4930519F16Rik,	NM_029170,			chr8	70896132	chrX	103236317	4
Cntnap5b,	NM_172851,			Prdx2,	NM_011563,	Prdx2,	NM_011563,	chr1	99790598	chr8	84971604	4
Cry1,	NM_007771,			Peak1,	NM_172924,			chr10	85165064	chr9	56223788	4
Serpina1b,	NM_009244,	Serpina1b,	NM_009244,	Serpina1d,	NM_009246,	Serpina1d,	NM_009246,	chr12	103730426	chr12	103765873	4
Cfl1,	NM_007687,			Cfl1,	NM_007687,			chr19	5493656	chr19	5493744	4
Hbb-bt,Hbb-b2,	NM_008220,NM_016956,	Hbb-bt,Hbb-b2,	NM_008220,NM_016956,	Hbb-b1,Hbb-bs,	NM_001278161,NM_001201391,			chr7	103813777	chr7	103827688	4
Myl2,	NM_010861,	Myl2,	NM_010861,	Mylpf,	NM_016754,			chr5	122101835	chr7	127213162	4
Hbb-b1,Hbb-bs,	NM_001278161,NM_001201391,			Celf6,	NM_175235,			chr7	103826572	chr9	59599599	4
Mtmr3,	NM_028860,			Hba-a2,Hba-a1,	NM_001083955,NM_008218,			chr11	4545009	chr11	32296522	4
Aldh1b1,	NM_028270,	Aldh1b1,	NM_028270,	Zfp180,Zfp180,Zfp180,Zfp180,Zfp180,Zfp180,	NM_001289641,NM_001289637,NM_001289634,NM_001289640,NM_001045486,NM_172483,			chr4	45803626	chr7	24086682	4
Kcnn3,	NM_080466,			Rpl4,	NM_024212,	Rpl4,	NM_024212,	chr3	89616190	chr9	64178349	4
Arpc5,	NM_026369,	Arpc5,	NM_026369,	Arpc5l,	NM_028809,	Arpc5l,	NM_028809,	chr1	152771539	chr2	39015057	4
Lrpap1,	NM_013587,			E130304I02Rik,	NR_033567,			chr5	35093235	chr7	35804969	4
Cd63,Cd63,Cd63,	NM_007653,NM_001282966,NM_001042580,	Cd63,Cd63,Cd63,	NM_007653,NM_001282966,NM_001042580,	Hsd17b4,	NM_008292,			chr10	128912160	chr18	50135219	4
Cdc42,	NM_009861,			Cdc42,	NM_009861,			chr4	137320155	chr4	137320236	4
Hus1,	NM_008316,			Naa35,	NM_030153,	Naa35,	NM_030153,	chr11	9007185	chr13	59634417	4
Bmpr1b,Bmpr1b,	NM_001277216,NM_001277217,			Alb,	NM_009654,	Alb,	NM_009654,	chr3	141991636	chr5	90474594	4
Rps26,	NM_013765,	Rps26,	NM_013765,	Grin3a,Grin3a,	NM_001276355,NM_001033351,			chr10	128624626	chr4	49746757	4
Hbb-b1,Hbb-bs,	NM_001278161,NM_001201391,	Hbb-b1,Hbb-bs,	NM_001278161,NM_001201391,	Fus,	NM_139149,	Fus,	NM_139149,	chr7	103826753	chr7	127979957	4
Alyref,	NM_011568,	Alyref,	NM_011568,	Ptprd,	NM_011211,			chr11	120594866	chr4	76927639	4
Cdkn1a,Cdkn1a,	NM_007669,NM_001111099,			Cpeb3,Cpeb3,Cpeb3,Cpeb3,Cpeb3,	NM_001290828,NM_001290827,NM_198300,NM_001290829,NM_001290826,			chr17	29099580	chr19	37112388	4
Hba-a2,Hba-a1,	NM_001083955,NM_008218,	Hba-a2,Hba-a1,	NM_001083955,NM_008218,	Hbb-b1,Hbb-bs,	NM_001278161,NM_001201391,	Hbb-b1,Hbb-bs,	NM_001278161,NM_001201391,	chr11	32296917	chr7	103827475	4
Myh4,	NM_010855,	Myh4,	NM_010855,	Myh8,	NM_177369,	Myh8,	NM_177369,	chr11	67258825	chr11	67305746	4
H2-K1,	NM_001001892,	H2-K1,	NM_001001892,	H2-Q10,	NM_010391,			chr17	33996854	chr17	35473592	4
Afp,	NM_007423,	Afp,	NM_007423,	Arhgap24,Arhgap24,	NM_146161,NM_029270,			chr5	90507809	chr5	102518931	4
Hspa4,	NM_008300,	Hspa4,	NM_008300,	Hspa4,	NM_008300,	Hspa4,	NM_008300,	chr11	53265931	chr11	53266048	4
Osbpl1a,Osbpl1a,Osbpl1a,Osbpl1a,Osbpl1a,Osbpl1a,Osbpl1a,	NM_001252492,NM_001252489,NR_045524,NM_207530,NM_001252491,NM_001252493,NM_001252490,	Osbpl1a,Osbpl1a,Osbpl1a,Osbpl1a,Osbpl1a,Osbpl1a,	NM_001252492,NM_001252489,NM_207530,NM_001252491,NM_001252493,NM_001252490,	Dcx,Dcx,Dcx,Dcx,	NM_010025,NM_001110224,NM_001110223,NM_001110222,			chr18	12759514	chrX	143912705	4
Efcab5,	NM_176965,			Atp6v1g1,	NM_024173,			chr11	77107581	chr4	63550390	4
Alb,	NM_009654,			Kars,Kars,Kars,	NM_001130868,NM_001286384,NM_053092,			chr5	90476486	chr8	111993578	4
Snap29,	NM_023348,			Lars,	NM_134137,			chr16	17416103	chr18	42252464	4
Epb4.1l3,	NM_013813,			Taf1d,Taf1d,Taf1d,	NM_029248,NM_027261,NR_028401,	Taf1d,Taf1d,	NM_029248,NM_027261,	chr17	69240598	chr9	15308524	4
Stfa1,	NM_001082543,	Stfa1,	NM_001082543,	BC100530,	NM_001082546,	BC100530,	NM_001082546,	chr16	36285224	chr16	36359526	4
Sp3,Sp3,	NM_001098425,NM_001018042,			Pola1,	NM_008892,			chr2	72956352	chrX	93404041	4
Zfp521,	NM_145492,			Txn1,	NM_011660,			chr18	13854099	chr4	57956272	4
Alb,	NM_009654,	Alb,	NM_009654,	Alb,	NM_009654,	Alb,	NM_009654,	chr5	90462747	chr5	90462803	4
Kpnb1,	NM_008379,			1700017B05Rik,	NM_028820,			chr11	97162009	chr9	57255589	4
Hbb-b1,Hbb-bs,	NM_001278161,NM_001201391,	Hbb-b1,Hbb-bs,	NM_001278161,NM_001201391,	Hbb-b1,Hbb-bs,	NM_001278161,NM_001201391,	Hbb-b1,Hbb-bs,	NM_001278161,NM_001201391,	chr7	103826668	chr7	103826754	4
Hbb-bt,Hbb-b2,	NM_008220,NM_016956,	Hbb-bt,Hbb-b2,	NM_008220,NM_016956,	Hbb-b1,Hbb-bs,	NM_001278161,NM_001201391,	Hbb-b1,Hbb-bs,	NM_001278161,NM_001201391,	chr7	103813603	chr7	103827609	4
Ncoa1,	NM_010881,			Rps11,	NM_013725,	Rps11,	NM_013725,	chr12	4459822	chr7	45123226	4
Lemd2,	NM_146075,	Lemd2,	NM_146075,	Bnc2,	NM_172870,			chr17	27196211	chr4	84605411	4
Ctsl,	NM_009984,	Ctsl,	NM_009984,	Slc9a1,	NM_016981,			chr13	64365204	chr4	133380466	4
Gna14,	NM_008137,			Nip7,Nip7,Nip7,	NM_025391,NR_028367,NM_001164472,	Nip7,	NM_025391,	chr19	16490628	chr8	107058186	4
Serpina1b,	NM_009244,	Serpina1b,	NM_009244,	Serpina1a,Serpina1a,	NM_001252569,NM_009243,	Serpina1a,Serpina1a,	NM_001252569,NM_009243,	chr12	103728311	chr12	103853744	4
Hbb-bt,Hbb-b2,	NM_008220,NM_016956,	Hbb-bt,Hbb-b2,	NM_008220,NM_016956,	Hbb-b1,Hbb-bs,	NM_001278161,NM_001201391,	Hbb-b1,Hbb-bs,	NM_001278161,NM_001201391,	chr7	103813793	chr7	103827522	4
Hbb-b1,Hbb-bs,	NM_001278161,NM_001201391,			Apoa1,	NM_009692,	Apoa1,	NM_009692,	chr7	103827896	chr9	46229982	4
Cep128,	NM_181815,			A2m,	NM_175628,	A2m,	NM_175628,	chr12	91022819	chr6	121678083	4
Srsf2,	NM_011358,			Mvp,	NM_080638,			chr11	116850045	chr7	126991619	4
Afp,	NM_007423,	Afp,	NM_007423,	Parm1,	NM_145562,			chr5	90503575	chr5	91575988	4
Ptpn12,	NM_011203,			Phlda2,	NM_009434,	Phlda2,	NM_009434,	chr5	21055768	chr7	143502355	3
Ndufv1,	NM_133666,	Ndufv1,	NM_133666,	Mtus1,Mtus1,Mtus1,Mtus1,	NM_001005865,NM_001286413,NM_001005863,NM_001005864,			chr19	4008501	chr8	41012106	3
Neb,4930573O16Rik,	NM_010889,NR_040620,	Neb,	NM_010889,	Timm44,	NM_011592,	Timm44,	NM_011592,	chr2	52296266	chr8	4260616	3
Thsd7b,	NM_172485,			Nup54,	NM_183392,	Nup54,	NM_183392,	chr1	129796963	chr5	92419516	3
Ywhaq,	NM_011739,			Rasa1,	NM_145452,			chr12	21390399	chr13	85257407	3
Srsf2,	NM_011358,			Mvp,	NM_080638,			chr11	116850087	chr7	126991575	3
Blm,Blm,	NM_001042527,NM_007550,			Ndufab1,	NM_028177,			chr7	80508261	chr7	122090962	3
Zfp277,Zfp277,	NM_178845,NM_172575,	Zfp277,Zfp277,	NM_178845,NM_172575,	Gm5127,	NM_001033541,			chr12	40335283	chrX	106642203	3
Myo18b,	NM_028901,			Hbb-bt,Hbb-b2,	NM_008220,NM_016956,			chr5	112892257	chr7	103812653	3
Uckl1,	NM_026765,	Uckl1,	NM_026765,	Tusc3,	NM_030254,			chr2	181569802	chr8	39015025	3
Efcab5,	NM_176965,			Atp6v1g1,	NM_024173,			chr11	77107571	chr4	63550398	3
Krt8,	NM_031170,	Krt8,	NM_031170,	Nlrp4e,	NM_001004194,			chr15	101997659	chr7	23358388	3
Pdia5,	NM_028295,			Plg,	NM_008877,			chr16	35474316	chr17	12419281	3
Dlk1,Dlk1,Dlk1,Dlk1,Dlk1,	NM_001190703,NM_001190705,NR_033813,NM_001190704,NM_010052,			Csnk1g1,	NM_173185,			chr12	109460396	chr9	65991586	3
Nubp2,	NM_011956,	Nubp2,	NM_011956,	Srgap2,	NM_001081011,			chr17	24884554	chr1	131355086	3
Alb,	NM_009654,	Alb,	NM_009654,	Alb,	NM_009654,	Alb,	NM_009654,	chr5	90468539	chr5	90468621	3
Pfdn1,	NM_026027,			Ntm,	NM_172290,			chr18	36404461	chr9	29729461	3
Rp1,	NM_001195662,			Hnrnpa2b1,Hnrnpa2b1,Hnrnpa2b1,	NM_182650,NR_104468,NM_016806,			chr1	4405428	chr6	51464426	3
Cntnap5b,	NM_172851,			Prdx2,	NM_011563,	Prdx2,	NM_011563,	chr1	99790636	chr8	84971571	3
Chga,	NM_007693,	Chga,	NM_007693,	Chga,	NM_007693,	Chga,	NM_007693,	chr12	102561998	chr12	102562623	3
Serinc1,	NM_019760,			Lmtk2,	NM_001081109,			chr10	57516482	chr5	144124539	3
Nmd3,	NM_133787,			Nmd3,	NM_133787,	Nmd3,	NM_133787,	chr3	69748295	chr3	69748808	3
Serpina1d,	NM_009246,	Serpina1d,	NM_009246,	Arf5,	NM_007480,	Arf5,	NM_007480,	chr12	103763722	chr6	28424831	3
Mylk,	NM_139300,			Hbb-b1,Hbb-bs,	NM_001278161,NM_001201391,	Hbb-b1,Hbb-bs,	NM_001278161,NM_001201391,	chr16	34927248	chr7	103827664	3
Hirip3,	NM_172746,	Hirip3,	NM_172746,	Hirip3,	NM_172746,	Hirip3,	NM_172746,	chr7	126864134	chr7	126864193	3
Gm829,	NM_001033412,			Saal1,	NM_030233,	Saal1,	NM_030233,	chr4	45719707	chr7	46692974	3
Mylk,	NM_139300,			Hbb-bt,Hbb-b2,	NM_008220,NM_016956,	Hbb-bt,Hbb-b2,	NM_008220,NM_016956,	chr16	34927248	chr7	103813655	3
Foxd3,	NM_010425,	Foxd3,	NM_010425,	Rpl14,	NM_025974,	Rpl14,	NM_025974,	chr4	99657999	chr9	120574195	3
Hbb-b1,Hbb-bs,	NM_001278161,NM_001201391,			Trim66,Trim66,Trim66,	NM_001170912,NM_181853,NM_001170913,			chr7	103826531	chr7	109454386	3
Aldob,	NM_144903,			Aldob,	NM_144903,			chr4	49536568	chr4	49536634	3
Gnb2l1,	NM_008143,	Gnb2l1,	NM_008143,	Pnpo,	NM_134021,			chr11	48804233	chr11	96938142	3
Dnajc4,	NM_020566,			Ryr1,	NM_009109,			chr19	6988277	chr7	29091644	3
Ptprd,	NM_011211,			Hbb-b1,Hbb-bs,	NM_001278161,NM_001201391,	Hbb-b1,Hbb-bs,	NM_001278161,NM_001201391,	chr4	77906714	chr7	103826771	3
Calm1,	NM_009790,	Calm1,	NM_009790,	Calm1,	NM_009790,	Calm1,	NM_009790,	chr12	100206154	chr12	100206214	3
Ncoa7,	NM_172495,			Nxn,	NM_008750,			chr10	30781020	chr11	76389192	3
Aff3,Aff3,	NM_010678,NM_001290814,			Hbb-bt,Hbb-b2,	NM_008220,NM_016956,	Hbb-bt,Hbb-b2,	NM_008220,NM_016956,	chr1	38189236	chr7	103812686	3
Anp32b,	NM_130889,	Anp32b,	NM_130889,	Anp32b,	NM_130889,	Anp32b,	NM_130889,	chr4	46469882	chr4	46469971	3
Dtd1,	NM_025314,			Edc4,	NM_181594,	Edc4,	NM_181594,	chr2	144732691	chr8	105891218	3
Hba-a2,Hba-a1,	NM_001083955,NM_008218,	Hba-a2,Hba-a1,	NM_001083955,NM_008218,	Hbb-b1,Hbb-bs,	NM_001278161,NM_001201391,			chr11	32296600	chr7	103827905	3
Oas1a,	NM_145211,	Oas1a,	NM_145211,	Cftr,	NM_021050,			chr5	120899292	chr6	18294823	3
Zfp318,Zfp318,	NM_021346,NM_207671,			Isg15,	NM_015783,	Isg15,	NM_015783,	chr17	46407348	chr4	156199928	3
Tcea1,Tcea1,Tcea1,	NM_001159750,NM_011541,NM_001159751,			Gltscr2,	NM_133831,			chr1	4897744	chr7	15945126	3
Tex2,	NM_198292,			Junb,	NM_008416,			chr11	106596128	chr8	84977306	3
Plxdc2,	NM_026162,			Jund,Jund,	NM_001286944,NM_010592,			chr2	16410718	chr8	70700433	3
4931423N10Rik,	NM_027635,			Ptp4a2,Ptp4a2,	NM_001164745,NM_008974,			chr2	23235183	chr4	129839530	3
Ndc1,	NM_028355,	Ndc1,	NM_028355,	Ndc1,	NM_028355,	Ndc1,	NM_028355,	chr4	107386654	chr4	107389537	3
Stk4,	NM_021420,			Hbb-bt,Hbb-b2,	NM_008220,NM_016956,	Hbb-bt,Hbb-b2,	NM_008220,NM_016956,	chr2	164080871	chr7	103813543	3
Grina,	NM_023168,			Gm13826,Gm13826,	NM_001271590,NM_001271591,			chr15	76249898	chr5	115103199	3
Cntnap5b,	NM_172851,			Prdx2,	NM_011563,			chr1	99790355	chr8	84974160	3
Col18a1,Col18a1,	NM_001109991,NM_009929,	Col18a1,Col18a1,	NM_001109991,NM_009929,	Zmiz1,	NM_183208,			chr10	77053300	chr14	25665942	3
Sfpq,Sfpq,	NR_045010,NM_023603,	Sfpq,	NM_023603,	Sfpq,Sfpq,	NR_045010,NM_023603,	Sfpq,	NM_023603,	chr4	127026792	chr4	127026885	3
Tmem55b,Apex1,	NM_001033271,NM_009687,	Apex1,	NM_009687,	Mageb18,	NM_173783,			chr14	50926160	chrX	92137656	3
Slc4a1,	NM_011403,			Dkk3,	NM_015814,			chr11	102350212	chr7	112156822	3
Wac,Wac,Wac,	NM_153085,NM_001146298,NM_001282093,			Stag1,	NM_009282,			chr18	7926755	chr9	100773828	3
2310043O21Rik,	NR_045757,			Oas1a,	NM_145211,	Oas1a,	NM_145211,	chr15	38577320	chr5	120899292	3
Acta2,	NM_007392,	Acta2,	NM_007392,	Actc1,	NM_009608,	Actc1,	NM_009608,	chr19	34244911	chr2	114048303	3
Pcnp,	NM_001024622,			Zfp862-ps,Zfp862-ps,	NR_015597,NR_027808,			chr16	56016262	chr6	48523152	3
Gstp1,	NM_013541,	Gstp1,	NM_013541,	Gstp2,	NM_181796,	Gstp2,	NM_181796,	chr19	4037334	chr19	4041626	3
Phactr2,	NM_001195065,			Calr,	NM_007591,			chr10	13406992	chr8	84842479	3
Ide,	NM_031156,	Ide,	NM_031156,	Cacna1c,Cacna1c,Cacna1c,Cacna1c,Cacna1c,Cacna1c,Cacna1c,Cacna1c,Cacna1c,Cacna1c,	NM_001159535,NM_009781,NM_001255999,NM_001256000,NM_001256002,NM_001256001,NM_001255998,NM_001159533,NM_001159534,NM_001255997,			chr19	37284120	chr6	118829082	3
Zc3h7a,Zc3h7a,	NM_145931,NR_027502,			Trim33,Trim33,Mir3473f,	NM_053170,NM_001079830,NR_106164,	Trim33,Trim33,	NM_053170,NM_001079830,	chr16	11144124	chr3	103280231	3
Rps26,	NM_013765,	Rps26,	NM_013765,	Nsd1,	NM_008739,			chr10	128624635	chr13	55253260	3
Acss3,Acss3,	NM_001142804,NM_198636,			Prpf38a,	NM_172697,	Prpf38a,	NM_172697,	chr10	107061228	chr4	108567613	3
Mtch1,	NM_019880,	Mtch1,	NM_019880,	Gm21949,Iqcj,	NM_001113419,NM_177585,			chr17	29340420	chr3	67929399	3
Dtnb,Dtnb,Dtnb,Dtnb,	NM_007886,NR_027869,NM_001162465,NR_027870,			Igf2,Igf2,Igf2,	NM_001122736,NM_010514,NM_001122737,			chr12	3711097	chr7	142651480	3
Pisd-ps1,	NR_003517,			Pisd-ps2,	NR_003519,			chr11	3129115	chr17	3079404	3
Npm1,Npm1,Npm1,	NM_001252260,NM_001252261,NM_008722,	Npm1,Npm1,Npm1,	NM_001252260,NM_001252261,NM_008722,	Stk31,	NM_029916,			chr11	33159967	chr6	49424425	3
Aff3,Aff3,	NM_010678,NM_001290814,			Hbb-b1,Hbb-bs,	NM_001278161,NM_001201391,	Hbb-b1,Hbb-bs,	NM_001278161,NM_001201391,	chr1	38189236	chr7	103826695	3
AY512915,	NR_033559,			Rplp2,	NM_026020,	Rplp2,	NM_026020,	chr6	95330683	chr7	141451094	3
Hsp90b1,	NM_011631,			Cd247,Cd247,Cd247,Cd247,Cd247,	NM_001113393,NM_001113391,NR_103716,NM_031162,NM_001113392,			chr10	86690932	chr1	165832667	3
Cep68,	NM_172260,	Cep68,	NM_172260,	Oxsr1,Oxsr1,	NM_133985,NR_045693,	Oxsr1,	NM_133985,	chr11	20230463	chr9	119264749	3
Lama3,	NM_010680,			Rtn3,Rtn3,Rtn3,Rtn3,Rtn3,	NM_001003934,NM_001271486,NM_053076,NM_001003933,NM_001271487,	Rtn3,Rtn3,Rtn3,Rtn3,Rtn3,	NM_001003934,NM_001271486,NM_053076,NM_001003933,NM_001271487,	chr18	12377278	chr19	7427874	3
Cd2ap,	NM_009847,			Hbb-bt,Hbb-b2,	NM_008220,NM_016956,	Hbb-bt,Hbb-b2,	NM_008220,NM_016956,	chr17	42817917	chr7	103812657	3
Slc24a4,	NM_172152,			Sdccag3,Sdccag3,Sdccag3,	NM_001085407,NM_001085408,NM_026563,			chr12	102219487	chr2	26382871	3
Cd24a,	NM_009846,			Rbm20,	NM_001170847,			chr10	43584260	chr19	53756531	3
Tmed10,	NM_026775,	Tmed10,	NM_026775,	Lyrm4,	NM_201358,			chr12	85350869	chr13	35991183	3
Cntnap5b,	NM_172851,			Lars2,	NM_153168,			chr1	100180219	chr9	123462163	3
Loxhd1,	NM_172834,			Clta,Clta,Clta,Clta,Clta,	NM_001080385,NM_016760,NM_001290470,NM_001080386,NM_001080384,	Clta,Clta,Clta,Clta,Clta,	NM_001080385,NM_016760,NM_001290470,NM_001080386,NM_001080384,	chr18	77300878	chr4	44032400	3
Ankhd1,	NM_175375,			Psma4,AY074887,	NM_011966,NM_145229,			chr18	36609933	chr9	54950902	3
Gtf2h4,	NM_010364,			Tnpo2,A230103J11Rik,Tnpo2,A230103J11Rik,	NM_145390,NR_110582,NM_001122843,NR_110581,	Tnpo2,Tnpo2,	NM_145390,NM_001122843,	chr17	35672154	chr8	85053853	3
Peg12,	NM_013788,	Peg12,	NM_013788,	Peak1,	NM_172924,			chr7	62464153	chr9	56223786	3
D130043K22Rik,	NM_001081051,			Hbb-b1,Hbb-bs,	NM_001278161,NM_001201391,			chr13	24890622	chr7	103827883	3
Akt3,	NM_011785,			Fis1,Fis1,	NM_025562,NM_001163243,	Fis1,Fis1,	NM_025562,NM_001163243,	chr1	177048337	chr5	136965669	3
Reep3,Reep3,	NM_001204915,NM_178606,			Dhcr24,	NM_053272,			chr10	67077699	chr4	106587036	3
Rpl24,	NM_024218,	Rpl24,	NM_024218,	Gadl1,	NM_028638,			chr16	55969521	chr9	116040861	3
Stat5b,Stat5b,	NM_011489,NM_001113563,	Stat5b,Stat5b,	NM_011489,NM_001113563,	Stat5a,Stat5a,	NM_011488,NM_001164062,	Stat5a,Stat5a,	NM_011488,NM_001164062,	chr11	100784303	chr11	100881184	3
Rps14,	NM_020600,	Rps14,	NM_020600,	Macf1,Macf1,	NM_001199137,NM_001199136,			chr18	60776937	chr4	123630447	3
Acot10,	NM_022816,	Acot10,	NM_022816,	Acot9,	NM_019736,	Acot9,	NM_019736,	chr15	20665422	chrX	155297345	3
Vstm2l,	NM_198627,	Vstm2l,	NM_198627,	Maz,	NM_010772,	Maz,	NM_010772,	chr2	157944048	chr7	127026227	3
Wdr91,	NM_001013366,			Cks1brt,	NM_001037922,			chr6	34900195	chr8	85172247	3
Rap1a,	NM_145541,			Gtf2h1,Gtf2h1,	NM_008186,NM_001291075,			chr3	105794138	chr7	46821444	3
Clk2,Clk2,	NM_001163432,NM_007712,	Clk2,Clk2,	NM_001163432,NM_007712,	Agbl4,Agbl4,Agbl4,	NM_030231,NM_001048189,NM_001284190,			chr3	89175470	chr4	110478155	3
Gm3219,	NR_027380,			Bcl7c,	NM_009746,	Bcl7c,	NM_009746,	chr14	34345374	chr7	127707879	3
Serpina1b,	NM_009244,	Serpina1b,	NM_009244,	Arf5,	NM_007480,	Arf5,	NM_007480,	chr12	103728284	chr6	28424831	3
Stpg2,	NM_198659,			Calr,	NM_007591,			chr3	139529653	chr8	84842477	3
Atp5k,	NM_007507,			Itfg1,	NM_028007,			chr5	108434081	chr8	85824359	3
D19Bwg1357e,	NM_177474,	D19Bwg1357e,	NM_177474,	F8,F8,F8,	NM_001161373,NM_001161374,NM_007977,			chr19	27427110	chrX	75272931	3
Anp32b,	NM_130889,			Anp32b,	NM_130889,	Anp32b,	NM_130889,	chr4	46469879	chr4	46471463	3
Ntn4,	NM_021320,			Hbb-b1,Hbb-bs,	NM_001278161,NM_001201391,	Hbb-b1,Hbb-bs,	NM_001278161,NM_001201391,	chr10	93649746	chr7	103827562	3
Ptp4a3,Ptp4a3,Ptp4a3,Ptp4a3,	NM_001166389,NM_008975,NM_001166390,NM_001166388,	Ptp4a3,Ptp4a3,Ptp4a3,Ptp4a3,	NM_001166389,NM_008975,NM_001166390,NM_001166388,	G3bp2,G3bp2,	NM_011816,NM_001080795,			chr15	73755420	chr5	92083659	3
Ntn4,	NM_021320,			Hbb-bt,Hbb-b2,	NM_008220,NM_016956,	Hbb-bt,Hbb-b2,	NM_008220,NM_016956,	chr10	93649747	chr7	103813554	3
Pygl,	NM_133198,	Pygl,	NM_133198,	Fndc7,Fndc7,	NM_177091,NM_001165965,			chr12	70196970	chr3	108855521	3
Rps26,	NM_013765,			Wwp2,	NM_025830,			chr10	128624587	chr8	107439203	3
D130043K22Rik,	NM_001081051,			Hbb-bt,Hbb-b2,	NM_008220,NM_016956,			chr13	24890622	chr7	103813877	3
Fth1,Fth1,	NR_073181,NM_010239,			Epha4,	NM_007936,			chr19	9982856	chr1	77513191	3
Rnf145,	NM_028862,			Inadl,Inadl,	NM_172696,NM_001005784,			chr11	44565340	chr4	98474162	3
Hace1,	NM_172473,			Ociad1,Ociad1,Ociad1,	NM_001159887,NM_001159888,NM_023429,	Ociad1,	NM_023429,	chr10	45654198	chr5	73310421	3
Atp6v0a1,Atp6v0a1,Atp6v0a1,Atp6v0a1,	NM_001243051,NM_016920,NM_001243049,NM_001243050,	Atp6v0a1,Atp6v0a1,Atp6v0a1,Atp6v0a1,	NM_001243051,NM_016920,NM_001243049,NM_001243050,	Tcirg1,Tcirg1,Tcirg1,	NM_001167784,NM_001136091,NM_016921,	Tcirg1,Tcirg1,Tcirg1,	NM_001167784,NM_001136091,NM_016921,	chr11	101062311	chr19	3896269	3
Vmp1,	NM_029478,			Rpl13a,	NM_009438,	Rpl13a,	NM_009438,	chr11	86630662	chr7	45126503	3
Atf4,Atf4,	NM_001287180,NM_009716,			4930581F22Rik,	NR_029475,			chr15	80255664	chr9	35116886	3
Jarid2,Jarid2,Jarid2,	NM_021878,NM_001205044,NM_001205043,			Lars2,	NM_153168,			chr13	44749616	chr9	123462029	3
Try10,	NM_001038996,	Try10,	NM_001038996,	Gm5409,	NM_001003664,	Gm5409,	NM_001003664,	chr6	41357329	chr6	41418495	3
Hbb-bt,Hbb-b2,	NM_008220,NM_016956,			Hbb-bt,Hbb-b2,	NM_008220,NM_016956,			chr7	103812541	chr7	103812604	3
Dlst,	NM_030225,			Hbb-b1,Hbb-bs,	NM_001278161,NM_001201391,	Hbb-b1,Hbb-bs,	NM_001278161,NM_001201391,	chr12	85110961	chr7	103826705	3
Thrap3,	NM_146153,			Otud7a,	NM_130880,			chr4	126164411	chr7	63545526	3
Zc3h7a,Zc3h7a,	NM_145931,NR_027502,			Peg12,	NM_013788,	Peg12,	NM_013788,	chr16	11144076	chr7	62464155	3
Ap2a1,Ap2a1,	NM_007458,NM_001077264,			Dlgap2,Dlgap2,	NM_172910,NM_001145965,			chr7	44909697	chr8	14382050	3
Ksr1,Gm11201,	NM_013571,NR_045873,			Aldh1b1,	NM_028270,	Aldh1b1,	NM_028270,	chr11	79028573	chr4	45803629	3
Yy1,	NM_009537,			Zfp773,	NM_029584,	Zfp773,	NM_029584,	chr12	108815469	chr7	7132704	3
Ckm,	NM_007710,			Arhgap6,Arhgap6,Arhgap6,Arhgap6,	NR_109847,NM_009707,NM_178754,NM_001287530,			chr7	19414118	chrX	169171201	3
Entpd7,	NM_053103,			Trf,	NM_133977,	Trf,	NM_133977,	chr19	43709995	chr9	103222978	3
Capn1,Capn1,	NM_001110504,NM_007600,			Plod1,	NM_011122,	Plod1,	NM_011122,	chr19	5998174	chr4	147913344	3
Nkx6-1,	NM_144955,	Nkx6-1,	NM_144955,	Rpl14,	NM_025974,	Rpl14,	NM_025974,	chr5	101663816	chr9	120574195	3
N4bp2l2,	NM_201369,	N4bp2l2,	NM_201369,	Traip,	NM_011634,			chr5	150647459	chr9	107970775	3
Stk4,	NM_021420,			Hbb-b1,Hbb-bs,	NM_001278161,NM_001201391,	Hbb-b1,Hbb-bs,	NM_001278161,NM_001201391,	chr2	164080869	chr7	103827554	3
Xlr4a,	NM_001081642,	Xlr4a,	NM_001081642,	Xlr4b,	NM_021365,	Xlr4b,	NM_021365,	chrX	73074834	chrX	73222079	3
Rhd,	NM_011270,	Rhd,	NM_011270,	Hbb-bt,Hbb-b2,	NM_008220,NM_016956,	Hbb-bt,Hbb-b2,	NM_008220,NM_016956,	chr4	134885253	chr7	103813569	2
Timm17a,	NM_011590,	Timm17a,	NM_011590,	Pde8a,	NM_008803,			chr1	135306188	chr7	81222656	2
Pdap1,	NM_001033313,	Pdap1,	NM_001033313,	Pdap1,	NM_001033313,	Pdap1,	NM_001033313,	chr5	145135097	chr5	145135171	2
Clpp,	NM_017393,	Clpp,	NM_017393,	Mlf2,Mlf2,	NM_001170341,NM_145385,			chr17	56991320	chr6	124935942	2
Mrpl52,	NM_026851,	Mrpl52,	NM_026851,	D2Wsu81e,	NM_172660,	D2Wsu81e,	NM_172660,	chr14	54429608	chr2	30175021	2
Ces1d,	NM_053200,	Ces1d,	NM_053200,	Ces1f,	NM_144930,	Ces1f,	NM_144930,	chr8	93192760	chr8	93271963	2
Hsp90ab1,	NM_008302,	Hsp90ab1,	NM_008302,	Gm13498,	NR_033595,			chr17	45568531	chr2	50911434	2
Tfdp2,Tfdp2,Tfdp2,Tfdp2,Tfdp2,Tfdp2,	NM_001184710,NM_001184708,NM_001184709,NM_001184711,NM_001184706,NM_178667,	Tfdp2,Tfdp2,Tfdp2,Tfdp2,Tfdp2,Tfdp2,	NM_001184710,NM_001184708,NM_001184709,NM_001184711,NM_001184706,NM_178667,	Eif2s3x,	NM_012010,			chr9	96310576	chrX	94190428	2
Rplp2-ps1,Wdr89,	NR_038063,NM_028203,			Rplp2,	NM_026020,	Rplp2,	NM_026020,	chr12	75631191	chr7	141448732	2
Khdrbs3,	NM_010158,	Khdrbs3,	NM_010158,	Agap1,Agap1,	NM_178119,NM_001037136,			chr15	69029714	chr1	89759882	2
Cnn3,	NM_028044,	Cnn3,	NM_028044,	Abcb4,	NM_008830,			chr3	121454946	chr5	8913465	2
Asah2,	NM_018830,			Primpol,	NM_001001184,	Primpol,	NM_001001184,	chr19	32073741	chr8	46605084	2
Fbxo5,	NM_025995,	Fbxo5,	NM_025995,	Apoa1,	NM_009692,	Apoa1,	NM_009692,	chr10	5799631	chr9	46230212	2
Nop9,	NM_026403,	Nop9,	NM_026403,	Slco1a6,	NM_023718,			chr14	55753047	chr6	142131669	2
Cep85l,	NM_001204983,			Taldo1,	NM_011528,	Taldo1,	NM_011528,	chr10	53299490	chr7	141401893	2
Rn45s,	NR_046233,			Rn45s,	NR_046233,			chr17	39847697	chr17	39847798	2
Serpina6,	NM_007618,	Serpina6,	NM_007618,	Ncoa4,Ncoa4,Ncoa4,	NM_019744,NM_001033988,NM_001284319,			chr12	103646958	chr14	32178775	2
Usp34,	NM_001190401,			Med15,Med15,Med15,Med15,	NM_001285884,NM_001285886,NM_033609,NM_001040683,			chr11	23436913	chr16	17651668	2
4930404A10Rik,	NM_029105,			Bcl2,	NM_009741,			chr11	54402532	chr1	106681124	2
Rimbp2,	NM_001081388,			Hbb-b1,Hbb-bs,	NM_001278161,NM_001201391,	Hbb-b1,Hbb-bs,	NM_001278161,NM_001201391,	chr5	128896696	chr7	103826766	2
Dtl,	NM_029766,	Dtl,	NM_029766,	Hbb-bt,Hbb-b2,	NM_008220,NM_016956,			chr1	191540721	chr7	103813872	2
Rabac1,	NM_010261,	Rabac1,	NM_010261,	Hbb-b1,Hbb-bs,	NM_001278161,NM_001201391,			chr7	24972124	chr7	103827902	2
Gm12338,Pitpna,	NR_110477,NM_008850,			Rab40c,Gm10012,	NM_139154,NR_028042,			chr11	75599765	chr17	25902049	2
Hnrnph1,	NM_021510,			Setd1b,	NM_001040398,			chr11	50386391	chr5	123165125	2
Manba,	NM_027288,			Oaz2,	NM_010952,			chr3	135524972	chr9	65690215	2
Prex1,	NM_177782,			Igf2,Igf2,Igf2,	NM_001122736,NM_010514,NM_001122737,			chr2	166600154	chr7	142651888	2
Ipo7,	NM_181517,	Ipo7,	NM_181517,	Ipo7,	NM_181517,	Ipo7,	NM_181517,	chr7	110052796	chr7	110052861	2
Serf2,Serf2,Serf2,	NM_001290837,NR_110986,NM_011354,	Serf2,	NM_001290837,	Fam221b,	NM_175517,			chr2	121450853	chr4	43664211	2
Tcerg1,Tcerg1,Tcerg1,	NM_001039474,NR_110344,NM_001289526,	Tcerg1,Tcerg1,	NM_001039474,NM_001289526,	Pcnxl2,	NM_175561,			chr18	42573259	chr8	125880568	2
Cyp51,	NM_020010,	Cyp51,	NM_020010,	Cyp51,	NM_020010,	Cyp51,	NM_020010,	chr5	4102966	chr5	4103025	2
Hbb-bt,Hbb-b2,	NM_008220,NM_016956,	Hbb-bt,Hbb-b2,	NM_008220,NM_016956,	Hbb-b1,Hbb-bs,	NM_001278161,NM_001201391,	Hbb-b1,Hbb-bs,	NM_001278161,NM_001201391,	chr7	103813788	chr7	103826760	2
Tulp4,	NM_001103181,			Fbl,	NM_007991,			chr17	6121196	chr7	28179168	2
Gnb2l1,	NM_008143,	Gnb2l1,	NM_008143,	Hbb-b1,Hbb-bs,	NM_001278161,NM_001201391,	Hbb-b1,Hbb-bs,	NM_001278161,NM_001201391,	chr11	48801794	chr7	103826792	2
Wbp11,	NM_021714,	Wbp11,	NM_021714,	Hbb-b1,Hbb-bs,	NM_001278161,NM_001201391,	Hbb-b1,Hbb-bs,	NM_001278161,NM_001201391,	chr6	136814210	chr7	103827840	2
Sod1,	NM_011434,	Sod1,	NM_011434,	Aifm1,Aifm1,	NM_012019,NM_001290364,	Aifm1,Aifm1,	NM_012019,NM_001290364,	chr16	90226186	chrX	48480220	2
Itm2b,	NM_008410,	Itm2b,	NM_008410,	Afp,	NM_007423,	Afp,	NM_007423,	chr14	73368336	chr5	90492744	2
Man1a,	NM_008548,			Ywhaz,Ywhaz,Ywhaz,Ywhaz,	NM_001253806,NM_001253807,NM_011740,NM_001253805,			chr10	54033047	chr15	36771555	2
Kcnq5,Kcnq5,	NM_023872,NM_001160139,			Eif3m,	NM_145380,			chr1	21512614	chr2	105013193	2
Serf2,Serf2,Serf2,	NM_001290837,NR_110986,NM_011354,	Serf2,Serf2,	NM_001290837,NM_011354,	Fam221b,	NM_175517,			chr2	121450720	chr4	43664074	2
Myh3,	NM_001099635,	Myh3,	NM_001099635,	Myh8,	NM_177369,	Myh8,	NM_177369,	chr11	67100797	chr11	67305746	2
Letm1,	NM_019694,	Letm1,	NM_019694,	H19,	NR_001592,			chr5	33742508	chr7	142575941	2
Srsf2,	NM_011358,			Ccdc36,	NM_001135198,			chr11	116850412	chr9	108423655	2
Mrpl54,	NM_025317,			Hnrnpab,Hnrnpab,Phykpl,	NM_010448,NM_001048061,NM_028398,			chr10	81264800	chr11	51601204	2
Reep3,LOC102634101,Reep3,	NM_001204915,NR_110511,NM_178606,			Ptprd,	NM_011211,			chr10	67009415	chr4	77552936	2
Hbb-bt,Hbb-b2,	NM_008220,NM_016956,	Hbb-bt,Hbb-b2,	NM_008220,NM_016956,	Hbb-b1,Hbb-bs,	NM_001278161,NM_001201391,	Hbb-b1,Hbb-bs,	NM_001278161,NM_001201391,	chr7	103813631	chr7	103826668	2
Mcm7,	NM_008568,			Mcm7,	NM_008568,	Mcm7,	NM_008568,	chr5	138165038	chr5	138165128	2
Kcnd3,Kcnd3,	NM_001039347,NM_019931,			Hbb-b1,Hbb-bs,	NM_001278161,NM_001201391,			chr3	105619940	chr7	103826531	2
Sugct,	NM_138654,			Abcb7,	NM_009592,			chr13	17349194	chrX	104345854	2
Timm17a,	NM_011590,	Timm17a,	NM_011590,	Pde8a,	NM_008803,			chr1	135302002	chr7	81222558	2
Npm3,	NM_008723,	Npm3,	NM_008723,	Npm3-ps1,	NR_002702,			chr19	45748276	chr6	85076610	2
Cnot6,Cnot6,	NM_212484,NM_001290741,			Ubl5,	NM_025401,			chr11	49674832	chr9	20646682	2
Ppil1,	NM_026845,			Macf1,Macf1,	NM_001199137,NM_001199136,			chr17	29251134	chr4	123446417	2
Alb,	NM_009654,	Alb,	NM_009654,	Alb,	NM_009654,	Alb,	NM_009654,	chr5	90469605	chr5	90470811	2
Slc16a1,	NM_009196,	Slc16a1,	NM_009196,	Slc16a1,	NM_009196,	Slc16a1,	NM_009196,	chr3	104653008	chr3	104653070	2
Serpinb1a,	NM_025429,	Serpinb1a,	NM_025429,	Serpinb1b,	NM_173052,	Serpinb1b,	NM_173052,	chr13	32845308	chr13	33093520	2
Ap1b1,Ap1b1,Ap1b1,	NM_001243044,NM_001243043,NM_007454,	Ap1b1,Ap1b1,Ap1b1,	NM_001243044,NM_001243043,NM_007454,	Slc12a7,	NM_011390,	Slc12a7,	NM_011390,	chr11	5039602	chr13	73806378	2
Slc6a13,	NM_144512,	Slc6a13,	NM_144512,	Slc6a12,	NM_133661,	Slc6a12,	NM_133661,	chr6	121332362	chr6	121357051	2
Sptb,	NM_013675,	Sptb,	NM_013675,	Pitrm1,	NM_145131,	Pitrm1,	NM_145131,	chr12	76608045	chr13	6560129	2
Hbb-bt,Hbb-b2,	NM_008220,NM_016956,	Hbb-bt,Hbb-b2,	NM_008220,NM_016956,	Hbb-b1,Hbb-bs,	NM_001278161,NM_001201391,	Hbb-b1,Hbb-bs,	NM_001278161,NM_001201391,	chr7	103813782	chr7	103826681	2
Cct5,	NM_007637,	Cct5,	NM_007637,	Serping1,	NM_009776,	Serping1,	NM_009776,	chr15	31594476	chr2	84767449	2
Hat1,	NM_026115,	Hat1,	NM_026115,	Hbb-b1,Hbb-bs,	NM_001278161,NM_001201391,			chr2	71421301	chr7	103827905	2
Tpt1,	NM_009429,			Nolc1,Nolc1,Nolc1,Nolc1,	NM_001039353,NM_053086,NM_001039352,NM_001039351,			chr14	75845419	chr19	46085390	2
Invs,Invs,Invs,	NM_010569,NM_001281977,NM_001281978,			Hnrnpf,Hnrnpf,Hnrnpf,Hnrnpf,Hnrnpf,Hnrnpf,Hnrnpf,	NM_001166428,NM_001166432,NM_001166430,NM_001166431,NM_001166427,NM_133834,NM_001166429,			chr4	48343765	chr6	117925449	2
Atp13a5,Atp13a5,	NM_175650,NM_001284375,			Rpl29,	NM_009082,			chr16	29284368	chr9	106429638	2
Usp1,	NM_146144,	Usp1,	NM_146144,	Fus,	NM_139149,	Fus,	NM_139149,	chr4	98934485	chr7	127972214	2
Flrt2,	NM_201518,			Fth1,Fth1,	NR_073181,NM_010239,			chr12	95781410	chr19	9984955	2
Phc2,Phc2,Phc2,	NM_001195083,NM_018774,NM_001195130,			Trf,	NM_133977,			chr4	128743588	chr9	103208875	2
Abr,Abr,	NM_198894,NM_198895,			Usp32,	NM_001029934,			chr11	76514449	chr11	85072875	2
Hba-a2,Hba-a1,	NM_001083955,NM_008218,	Hba-a2,Hba-a1,	NM_001083955,NM_008218,	Zbtb8a,	NM_028603,			chr11	32297111	chr4	129366083	2
Nlrp4e,	NM_001004194,			Hbb-b1,Hbb-bs,	NM_001278161,NM_001201391,			chr7	23358374	chr7	103826539	2
Lbr,	NM_133815,	Lbr,	NM_133815,	Hbb-bt,Hbb-b2,	NM_008220,NM_016956,	Hbb-bt,Hbb-b2,	NM_008220,NM_016956,	chr1	181832188	chr7	103812766	2
Hbb-bt,Hbb-b2,	NM_008220,NM_016956,	Hbb-bt,Hbb-b2,	NM_008220,NM_016956,	Hbb-bt,Hbb-b2,	NM_008220,NM_016956,			chr7	103813822	chr7	103813898	2
Serpina1b,	NM_009244,	Serpina1b,	NM_009244,	Anapc5,Anapc5,Anapc5,Anapc5,Anapc5,Anapc5,	NM_001289519,NM_021505,NM_001042491,NM_001289518,NM_001289520,NM_001289517,	Anapc5,Anapc5,Anapc5,Anapc5,Anapc5,Anapc5,	NM_001289519,NM_021505,NM_001042491,NM_001289518,NM_001289520,NM_001289517,	chr12	103728285	chr5	122806418	2
Actb,	NM_007393,			Hbb-bt,Hbb-b2,	NM_008220,NM_016956,			chr5	142903414	chr7	103812600	2
Mir1198,Psma6,	NR_035430,NM_011968,	Psma6,	NM_011968,	Rin3,Rin3,	NM_177620,NM_001161365,			chr12	55410281	chr12	102290791	2
Lrfn2,	NM_027452,			Tfpi,Tfpi,Tfpi,	NM_001177320,NM_011576,NM_001177319,			chr17	48982690	chr2	84473798	2
Pdk1,	NM_172665,			Fgb,	NM_181849,	Fgb,	NM_181849,	chr2	71901868	chr3	83042605	2
Hbb-bt,Hbb-b2,	NM_008220,NM_016956,	Hbb-bt,Hbb-b2,	NM_008220,NM_016956,	Calr,	NM_007591,	Calr,	NM_007591,	chr7	103813849	chr8	84845914	2
Bend7,Bend7,	NM_178663,NM_001190400,			Car1,Car1,	NM_001083957,NM_009799,	Car1,Car1,	NM_001083957,NM_009799,	chr2	4759690	chr3	14767403	2
Gch1,	NM_008102,			Rad23b,	NM_009011,			chr14	47177215	chr4	55390640	2
Pcyt1b,Pcyt1b,	NM_177546,NM_211138,			Pcyt1b,Pcyt1b,	NM_177546,NM_211138,			chrX	93748496	chrX	93748581	2
Cct8,	NM_009840,	Cct8,	NM_009840,	Nup210,	NM_018815,			chr16	87486306	chr6	91013254	2
Flii,	NM_022009,	Flii,	NM_022009,	Slbp,Slbp,Slbp,	NM_001289725,NM_001289724,NM_009193,	Slbp,Slbp,Slbp,	NM_001289725,NM_001289724,NM_009193,	chr11	60715725	chr5	33652225	2
Cnn3,	NM_028044,			Abcb4,	NM_008830,			chr3	121457920	chr5	8914442	2
Dmtn,Dmtn,Dmtn,Dmtn,Dmtn,Dmtn,	NM_013514,NM_001252663,NM_001252664,NM_001252662,NM_001252666,NM_001252665,			Alb,	NM_009654,	Alb,	NM_009654,	chr14	70604246	chr5	90472643	2
Hbb-b1,Hbb-bs,	NM_001278161,NM_001201391,	Hbb-b1,Hbb-bs,	NM_001278161,NM_001201391,	Trf,	NM_133977,	Trf,	NM_133977,	chr7	103827831	chr9	103210634	2
Ccdc34,Ccdc34os,	NM_026613,NR_040508,	Ccdc34,	NM_026613,	Ccdc34,Ccdc34os,	NM_026613,NR_040508,	Ccdc34,	NM_026613,	chr2	110040637	chr2	110040720	2
Npm3,	NM_008723,	Npm3,	NM_008723,	Npm3-ps1,	NR_002702,			chr19	45748545	chr6	85076610	2
Iws1,	NM_173441,			Iws1,	NM_173441,	Iws1,	NM_173441,	chr18	32095548	chr18	32097232	2
Gp49a,Gp49a,Gp49a,	NM_001291892,NM_008147,NM_001291893,			Lilrb4,Lilrb4,	NM_013532,NM_001291894,	Lilrb4,Lilrb4,	NM_013532,NM_001291894,	chr10	51485255	chr10	51494844	2
Atf1,	NM_007497,	Atf1,	NM_007497,	Atf1,	NM_007497,	Atf1,	NM_007497,	chr15	100259844	chr15	100259927	2
Nsdhl,	NM_010941,			Nsdhl,	NM_010941,			chrX	72958027	chrX	72958113	2
Hba-a2,Hba-a1,	NM_001083955,NM_008218,	Hba-a2,Hba-a1,	NM_001083955,NM_008218,	Jak2,Jak2,	NM_008413,NM_001048177,	Jak2,Jak2,	NM_008413,NM_001048177,	chr11	32297151	chr19	29298729	2
Dnajc2,	NM_009584,	Dnajc2,	NM_009584,	C130060K24Rik,	NM_175524,			chr5	21757904	chr6	65433732	2
Inpp5d,Inpp5d,Inpp5d,	NM_001110193,NM_010566,NM_001110192,	Inpp5d,Inpp5d,Inpp5d,	NM_001110193,NM_010566,NM_001110192,	Psmb4,	NM_008945,	Psmb4,	NM_008945,	chr1	87718229	chr3	94886109	2
Aplnr,	NM_011784,	Aplnr,	NM_011784,	Ddx39,	NM_197982,	Ddx39,	NM_197982,	chr2	85137006	chr8	83720552	2
Ankrd13d,	NM_026720,	Ankrd13d,	NM_026720,	Ankrd13a,	NM_026718,	Ankrd13a,	NM_026718,	chr19	4281162	chr5	114791263	2
Hbb-b1,Hbb-bs,	NM_001278161,NM_001201391,			Hbb-b1,Hbb-bs,	NM_001278161,NM_001201391,	Hbb-b1,Hbb-bs,	NM_001278161,NM_001201391,	chr7	103826596	chr7	103827536	2
Sfr1,	NM_026377,	Sfr1,	NM_026377,	Sfr1,	NM_026377,	Sfr1,	NM_026377,	chr19	47733711	chr19	47733809	2
Lrch4,Lrch4,Gm20605,	NM_146164,NM_001168652,NR_033148,	Lrch4,Lrch4,	NM_146164,NM_001168652,	Hbb-bt,Hbb-b2,	NM_008220,NM_016956,	Hbb-bt,Hbb-b2,	NM_008220,NM_016956,	chr5	137636864	chr7	103812768	2
Hba-a2,Hba-a1,	NM_001083955,NM_008218,	Hba-a2,Hba-a1,	NM_001083955,NM_008218,	Slc22a4,	NM_019687,			chr11	32297152	chr11	53983413	2
Arhgef17,	NM_001081116,			Hbb-b1,Hbb-bs,	NM_001278161,NM_001201391,			chr7	100872533	chr7	103827897	2
Foxm1,	NM_008021,			Foxm1,	NM_008021,			chr6	128374084	chr6	128374159	2
Pnp,	NM_013632,			Sep15,	NM_053102,			chr14	50951778	chr3	144597091	2
Hbb-bt,Hbb-b2,	NM_008220,NM_016956,	Hbb-bt,Hbb-b2,	NM_008220,NM_016956,	Hbb-b1,Hbb-bs,	NM_001278161,NM_001201391,	Hbb-b1,Hbb-bs,	NM_001278161,NM_001201391,	chr7	103813788	chr7	103827537	2
Hbb-b1,Hbb-bs,	NM_001278161,NM_001201391,			Hbb-b1,Hbb-bs,	NM_001278161,NM_001201391,	Hbb-b1,Hbb-bs,	NM_001278161,NM_001201391,	chr7	103826595	chr7	103826767	2
Zfa-ps,	NR_037920,			Zfx,Zfx,	NM_001044386,NM_011768,	Zfx,Zfx,	NM_001044386,NM_011768,	chr10	52543932	chrX	94079724	2
Kbtbd7,	NM_001024135,	Kbtbd7,	NM_001024135,	Calr,	NM_007591,	Calr,	NM_007591,	chr14	79428563	chr8	84844408	2
Laptm4b,	NM_033521,			Eif4a2,Eif4a2,Eif4a2,Eif4a2,	NM_001123037,NM_001123038,NM_013506,NR_110335,			chr15	34268666	chr16	23112460	2
Atox1,	NM_009720,			Gnl3l,Gnl3l,	NM_001168600,NM_198110,			chr11	55454879	chrX	150983255	2
Ttr,	NM_013697,	Ttr,	NM_013697,	Hbb-b1,Hbb-bs,	NM_001278161,NM_001201391,	Hbb-b1,Hbb-bs,	NM_001278161,NM_001201391,	chr18	20673695	chr7	103827448	2
Hdgf,	NM_008231,	Hdgf,	NM_008231,	Mageb16,Mageb16,	NM_001113734,NM_028025,			chr3	87914160	chrX	79631465	2
Rmnd1,	NM_025343,	Rmnd1,	NM_025343,	Gm5512,	NR_002891,			chr10	4417191	chr19	12906027	2
Tal1,Tal1,	NM_011527,NM_001287388,			Mtfr1l,Mtfr1l,	NM_029759,NM_001256112,			chr4	115071339	chr4	134535146	2
Serf2,Serf2,Serf2,	NM_001290837,NR_110986,NM_011354,			Fam221b,	NM_175517,			chr2	121449855	chr4	43663967	2
Hsp90b1,	NM_011631,			Akr1a1,	NM_021473,	Akr1a1,	NM_021473,	chr10	86690979	chr4	116645578	2
Prpf8,	NM_138659,	Prpf8,	NM_138659,	Prpf8,	NM_138659,	Prpf8,	NM_138659,	chr11	75508608	chr11	75508831	2
Lbr,	NM_133815,	Lbr,	NM_133815,	Hbb-b1,Hbb-bs,	NM_001278161,NM_001201391,	Hbb-b1,Hbb-bs,	NM_001278161,NM_001201391,	chr1	181832188	chr7	103826775	2
Ahsg,Ahsg,Ahsg,Ahsg,	NM_001276449,NM_001276450,NM_013465,NR_075099,	Ahsg,	NM_013465,	Atp2c2,	NM_026922,			chr16	22894434	chr8	119744666	2
Plg,	NM_008877,	Plg,	NM_008877,	Plg,	NM_008877,			chr17	12419116	chr17	12419198	2
Tubb4b,	NM_146116,	Tubb4b,	NM_146116,	Tubb3,	NM_023279,	Tubb3,	NM_023279,	chr2	25222475	chr8	123421497	2
Rangap1,Rangap1,	NM_001146174,NM_011241,	Rangap1,Rangap1,	NM_001146174,NM_011241,	Rpl22,Rpl22,Rpl22,Rpl22,Rpl22,	NR_102291,NM_001277113,NR_102292,NM_001277114,NM_009079,	Rpl22,Rpl22,	NM_001277113,NM_009079,	chr15	81718811	chr4	152332388	2
Emr1,	NM_010130,	Emr1,	NM_010130,	Fbn2,	NM_010181,	Fbn2,	NM_010181,	chr17	57410717	chr18	58020369	2
Tpd52l1,	NM_009413,			Cep76,	NM_001081073,			chr10	31413507	chr18	67622840	2
Ndufa12,	NM_025551,	Ndufa12,	NM_025551,	Rabgef1,Rabgef1,	NM_019983,NM_001199059,			chr10	94203330	chr5	130188567	2
1200014J11Rik,	NM_025818,	1200014J11Rik,	NM_025818,	Irf9,Irf9,Irf9,	NM_008394,NM_001159417,NM_001159418,	Irf9,Irf9,Irf9,	NM_008394,NM_001159417,NM_001159418,	chr11	73049867	chr14	55606155	2
Ndc80,	NM_023294,	Ndc80,	NM_023294,	Gm1976,2700099C18Rik,Gm1976,	NR_045963,NR_024720,NR_045964,			chr17	71508567	chr17	94763771	2
Akap13,	NM_029332,	Akap13,	NM_029332,	Hbb-b1,Hbb-bs,	NM_001278161,NM_001201391,			chr7	75729148	chr7	103826794	2
Ncoa3,	NM_008679,			Ncoa3,	NM_008679,			chr2	166070902	chr2	166070985	2
Hba-a2,Hba-a1,	NM_001083955,NM_008218,	Hba-a2,Hba-a1,	NM_001083955,NM_008218,	Ssrp1,Ssrp1,	NM_182990,NM_001136081,	Ssrp1,Ssrp1,	NM_182990,NM_001136081,	chr11	32297199	chr2	85042710	2
Apol10b,	NM_177820,			Apol11b,	NM_001143686,			chr15	77595994	chr15	77640626	2
Mnat1,	NM_008612,			Cox7a2,	NM_009945,	Cox7a2,	NM_009945,	chr12	73236715	chr9	79755546	2
Slc25a37,	NM_026331,			Slc25a37,	NM_026331,			chr14	69242462	chr14	69242535	2
Slc38a9,	NM_178746,			Hbb-bt,Hbb-b2,	NM_008220,NM_016956,	Hbb-bt,Hbb-b2,	NM_008220,NM_016956,	chr13	112737047	chr7	103813788	2
Ptk2,Ptk2,	NM_001130409,NM_007982,			Ptplb,	NM_023587,	Ptplb,	NM_023587,	chr15	73407951	chr16	35075613	2
Raly,Raly,Raly,Raly,	NM_023130,NM_001139512,NM_001139513,NM_001139511,			Usp33,Usp33,Usp33,	NM_133247,NM_001076676,NM_001252486,			chr2	154821006	chr3	152346638	2
Stmn1,	NM_019641,			Stmn1-rs1,Stt3b,	NR_029430,NM_024222,			chr4	134473584	chr9	115281341	2
Rn45s,	NR_046233,			Csde1,Csde1,	NM_001161854,NM_144901,	Csde1,Csde1,	NM_001161854,NM_144901,	chr17	39847781	chr3	103038781	2
Rundc3a,Rundc3a,	NM_016759,NM_001252347,	Rundc3a,Rundc3a,	NM_016759,NM_001252347,	Rundc3b,	NM_198620,	Rundc3b,	NM_198620,	chr11	102397570	chr5	8622487	2
Bub1,Bub1,	NM_001113179,NM_009772,			Mvp,	NM_080638,			chr2	127824777	chr7	126991744	2
Rpl32,	NM_172086,	Rpl32,	NM_172086,	Arl6ip1,	NM_019419,			chr6	115805573	chr7	118120215	2
Rps13,	NM_026533,	Rps13,	NM_026533,	March1,March1,	NM_001166372,NM_175188,			chr7	116332928	chr8	66328390	2
Ttr,	NM_013697,	Ttr,	NM_013697,	Kdm5c,	NM_013668,	Kdm5c,	NM_013668,	chr18	20673689	chrX	152248742	2
Cntnap5b,	NM_172851,			Prdx2,	NM_011563,	Prdx2,	NM_011563,	chr1	99790611	chr8	84971596	2
Hba-a2,Hba-a1,	NM_001083955,NM_008218,	Hba-a2,Hba-a1,	NM_001083955,NM_008218,	Bcap31,	NM_012060,			chr11	32296601	chrX	73686329	2
Serf2,Serf2,Serf2,	NM_001290837,NR_110986,NM_011354,	Serf2,Serf2,	NM_001290837,NM_011354,	Fam221b,	NM_175517,			chr2	121450082	chr4	43664077	2
Hbb-b1,Hbb-bs,	NM_001278161,NM_001201391,	Hbb-b1,Hbb-bs,	NM_001278161,NM_001201391,	Calr,	NM_007591,	Calr,	NM_007591,	chr7	103827856	chr8	84845915	2
Prdm4,	NM_181650,			Hbb-b1,Hbb-bs,	NM_001278161,NM_001201391,			chr10	85892066	chr7	103827878	2
Ppil1,	NM_026845,			Macf1,Macf1,	NM_001199137,NM_001199136,			chr17	29251161	chr4	123446340	2
Ptcd2,	NM_026873,	Ptcd2,	NM_026873,	Ptcd2,	NM_026873,	Ptcd2,	NM_026873,	chr13	99329951	chr13	99330021	2
Fgg,	NM_133862,	Fgg,	NM_133862,	Fgg,	NM_133862,			chr3	83014232	chr3	83014316	2
Klri1,	NM_001012520,	Klri1,	NM_001012520,	Klri2,	NM_177155,	Klri2,	NM_177155,	chr6	129698774	chr6	129733103	2
Pole,	NM_011132,			Pld3,	NM_011116,			chr5	110326268	chr7	27532154	2
Gbp2b,	NM_010259,	Gbp2b,	NM_010259,	Gbp2,Mir6381,	NM_010260,NR_105802,	Gbp2,	NM_010260,	chr3	142598994	chr3	142623882	2
Nudt4,	NM_027722,	Nudt4,	NM_027722,	Hbb-bt,Hbb-b2,	NM_008220,NM_016956,	Hbb-bt,Hbb-b2,	NM_008220,NM_016956,	chr10	95549314	chr7	103813796	2
Glod4,	NM_026029,	Glod4,	NM_026029,	Fabp5,Fabp5,Fabp5,	NM_010634,NM_001272098,NM_001272097,	Fabp5,Fabp5,Fabp5,	NM_010634,NM_001272098,NM_001272097,	chr11	76239463	chr3	10016095	2
Anp32b,	NM_130889,	Anp32b,	NM_130889,	Anp32b,	NM_130889,	Anp32b,	NM_130889,	chr4	46469893	chr4	46469976	2
AU019990,AU019990,	NR_033468,NR_033469,			1500012F01Rik,	NM_001081005,	1500012F01Rik,	NM_001081005,	chr2	132621421	chr2	167065479	2
Cdkal1,	NM_144536,			Gmpr,	NM_025508,	Gmpr,	NM_025508,	chr13	29823626	chr13	45517081	2
Hbq1b,	NM_001033981,	Hbq1b,	NM_001033981,	Hbq1a,	NM_175000,	Hbq1a,	NM_175000,	chr11	32287521	chr11	32300511	2
Cd24a,	NM_009846,			Scfd1,	NM_029825,	Scfd1,	NM_029825,	chr10	43583454	chr12	51412611	2
Mpnd,	NM_026530,	Mpnd,	NM_026530,	Opalin,	NM_153520,			chr17	56009329	chr19	41074542	2
Rplp2-ps1,Wdr89,	NR_038063,NM_028203,			Pigu,	NM_001004721,			chr12	75631255	chr2	155348925	2
Hbb-bt,Hbb-b2,	NM_008220,NM_016956,			Hbb-bt,Hbb-b2,	NM_008220,NM_016956,	Hbb-bt,Hbb-b2,	NM_008220,NM_016956,	chr7	103812650	chr7	103813645	2
Psenen,	NM_025498,			Psenen,	NM_025498,			chr7	30563066	chr7	30563144	2
March8,	NM_027920,			Otud5,Otud5,Otud5,	NM_001290537,NM_138604,NM_001290536,	Otud5,Otud5,Otud5,	NM_001290537,NM_138604,NM_001290536,	chr6	116409125	chrX	7842413	2
Ube3b,	NM_054093,			Ube3b,	NM_054093,			chr5	114420865	chr5	114420935	2
Pdss2,Pdss2,	NM_001168289,NM_027772,			Rpl23,	NM_022891,	Rpl23,	NM_022891,	chr10	43235856	chr11	97778290	2
Stfa1,	NM_001082543,	Stfa1,	NM_001082543,	BC100530,	NM_001082546,			chr16	36277257	chr16	36364314	2
Rpl8,	NM_012053,	Rpl8,	NM_012053,	Mcfd2,Mcfd2,	NM_139295,NM_176808,			chr15	76906149	chr17	87255671	2
Filip1l,Cmss1,	NM_001040397,NM_025599,			Rplp0,	NM_007475,	Rplp0,	NM_007475,	chr16	57509129	chr5	115563400	2
Fau,Fau,Fau,	NM_001190436,NM_001160239,NM_007990,	Fau,Fau,Fau,	NM_001190436,NM_001160239,NM_007990,	Tmsb4x,	NM_021278,	Tmsb4x,	NM_021278,	chr19	6059401	chrX	167208011	2
Myh1,	NM_030679,	Myh1,	NM_030679,	Myh8,	NM_177369,	Myh8,	NM_177369,	chr11	67210548	chr11	67292265	2
Sec62,	NM_027016,	Sec62,	NM_027016,	Afp,	NM_007423,	Afp,	NM_007423,	chr3	30818699	chr5	90506567	2
C330027C09Rik,	NM_172616,	C330027C09Rik,	NM_172616,	C330027C09Rik,	NM_172616,	C330027C09Rik,	NM_172616,	chr16	49017401	chr16	49017468	2
Sdc3,	NM_011520,			Sdc3,	NM_011520,			chr4	130825321	chr4	130825345	2
Fbl,	NM_007991,	Fbl,	NM_007991,	Fbl,	NM_007991,	Fbl,	NM_007991,	chr7	28174523	chr7	28174609	2
Derl2,Derl2,Derl2,Derl2,	NM_033562,NM_001291146,NM_001291147,NM_001291148,			Rapgef1,Rapgef1,Rapgef1,	NM_054050,NM_001039087,NM_001039086,			chr11	71010016	chr2	29710978	2
Spint2,Spint2,	NM_011464,NM_001082548,			Spint2,Spint2,	NM_011464,NM_001082548,			chr7	29281832	chr7	29281895	2
Hbb-bt,Hbb-b2,	NM_008220,NM_016956,			Hbb-b1,Hbb-bs,	NM_001278161,NM_001201391,			chr7	103812565	chr7	103827889	2
Dhcr24,	NM_053272,			Hbb-b1,Hbb-bs,	NM_001278161,NM_001201391,			chr4	106588915	chr7	103827903	2
Gm3258,Tpd52l1,	NM_011509,NM_009413,	Gm3258,	NM_011509,	Supt4a,	NM_009296,	Supt4a,	NM_009296,	chr10	31414095	chr11	87738167	2
Hfe,	NM_010424,	Hfe,	NM_010424,	Kcnn4,Kcnn4,	NM_008433,NM_001163510,	Kcnn4,Kcnn4,	NM_008433,NM_001163510,	chr13	23708239	chr7	24382487	2
Hbb-bt,Hbb-b2,	NM_008220,NM_016956,	Hbb-bt,Hbb-b2,	NM_008220,NM_016956,	Hbb-b1,Hbb-bs,	NM_001278161,NM_001201391,	Hbb-b1,Hbb-bs,	NM_001278161,NM_001201391,	chr7	103813491	chr7	103826776	2
Nlrc4,	NM_001033367,			Gm21949,Schip1,Schip1,Schip1,	NM_001113419,NM_001113421,NM_001113420,NM_001282045,			chr17	74438448	chr3	68483761	2
Hbb-b1,Hbb-bs,	NM_001278161,NM_001201391,			Apoa1,	NM_009692,	Apoa1,	NM_009692,	chr7	103827902	chr9	46230253	2
9430091E24Rik,9430091E24Rik,	NR_040363,NR_040364,			9430091E24Rik,9430091E24Rik,	NR_040363,NR_040364,			chr8	111135711	chr8	111135786	2
Samm50,	NM_178614,	Samm50,	NM_178614,	Ndufs1,Ino80dos,Ndufs1,Ndufs1,Ndufs1,Ino80dos,	NM_001160039,NR_045914,NM_001160040,NM_145518,NM_001160038,NR_045915,	Ndufs1,Ndufs1,Ndufs1,Ndufs1,	NM_001160039,NM_001160040,NM_145518,NM_001160038,	chr15	84204013	chr1	63156235	2
Cdk9,	NM_130860,			Bcl10,	NM_009740,			chr2	32707645	chr3	145934036	2
Cd24a,	NM_009846,			Hs6st3,	NM_015820,			chr10	43584073	chr14	119649442	2
Spata5,Spata5,	NM_021343,NM_001163511,			Trim12c,Trim12c,	NM_001146007,NM_175677,			chr3	37481656	chr7	104340700	2
Znhit1,	NM_027318,			Hbb-b1,Hbb-bs,	NM_001278161,NM_001201391,	Hbb-b1,Hbb-bs,	NM_001278161,NM_001201391,	chr5	136982295	chr7	103827784	2
Stfa1,	NM_001082543,	Stfa1,	NM_001082543,	BC100530,	NM_001082546,	BC100530,	NM_001082546,	chr16	36285227	chr16	36359529	2
Map2k3,	NM_008928,			Kat6a,	NM_001081149,	Kat6a,	NM_001081149,	chr11	60952677	chr8	22940488	2
Gbp4,Gbp4,	NM_001256005,NM_008620,			Rhoa,	NM_016802,			chr5	105122285	chr9	108337268	2
Ap1b1,Ap1b1,Ap1b1,	NM_001243044,NM_001243043,NM_007454,			Hbb-b1,Hbb-bs,	NM_001278161,NM_001201391,			chr11	5042123	chr7	103827894	2
Dbi,Dbi,	NM_001037999,NM_007830,	Dbi,Dbi,	NM_001037999,NM_007830,	Hbb-b1,Hbb-bs,	NM_001278161,NM_001201391,	Hbb-b1,Hbb-bs,	NM_001278161,NM_001201391,	chr1	120119984	chr7	103827821	2
Ssh2,	NM_177710,			Hsp90aa1,	NM_010480,			chr11	77296075	chr12	110691359	2
Cd24a,	NM_009846,			Hs6st3,	NM_015820,			chr10	43584177	chr14	119649541	2
Manf,	NM_029103,	Manf,	NM_029103,	Manf,	NM_029103,	Manf,	NM_029103,	chr9	106889098	chr9	106889160	2
Ptgr2,Ptgr2,Ptgr2,	NM_001252625,NM_001252626,NM_029880,			Ptgr2,Ptgr2,Ptgr2,	NM_001252625,NM_001252626,NM_029880,			chr12	84315646	chr12	84315714	2
Snrpe,	NM_009227,			Mir3098,Rnf24,	NR_037281,NM_178607,			chr1	133603930	chr2	131321995	2
Slc25a37,	NM_026331,			Ralyl,Ralyl,	NM_001163328,NM_178631,			chr14	69242858	chr3	13751091	2
Adamts6,	NM_001081020,			Rpl32,	NM_172086,	Rpl32,	NM_172086,	chr13	104431159	chr6	115807066	2
Hsp90b1,	NM_011631,	Hsp90b1,	NM_011631,	Hsp90b1,	NM_011631,	Hsp90b1,	NM_011631,	chr10	86691643	chr10	86691723	2
Snrpe,	NM_009227,			Mir3098,Rnf24,	NR_037281,NM_178607,			chr1	133609713	chr2	131322284	2
Psma7,Psma7,	NM_001289476,NM_011969,	Psma7,	NM_011969,	Psma7,Psma7,	NM_001289476,NM_011969,	Psma7,	NM_011969,	chr2	180039405	chr2	180039460	2
Hbb-b1,Hbb-bs,	NM_001278161,NM_001201391,	Hbb-b1,Hbb-bs,	NM_001278161,NM_001201391,	Rplp1,	NM_018853,			chr7	103827833	chr9	61914447	2
Edem2,	NM_145537,	Edem2,	NM_145537,	Edem2,	NM_145537,	Edem2,	NM_145537,	chr2	155702273	chr2	155702346	2
Prkag1,	NM_016781,			Hbb-bt,Hbb-b2,	NM_008220,NM_016956,	Hbb-bt,Hbb-b2,	NM_008220,NM_016956,	chr15	98813012	chr7	103813855	2
Fau,Fau,Fau,	NM_001190436,NM_001160239,NM_007990,	Fau,Fau,Fau,	NM_001190436,NM_001160239,NM_007990,	Chst10,	NM_145142,	Chst10,	NM_145142,	chr19	6059348	chr1	38871643	2
Hbb-b1,Hbb-bs,	NM_001278161,NM_001201391,			Hbb-b1,Hbb-bs,	NM_001278161,NM_001201391,	Hbb-b1,Hbb-bs,	NM_001278161,NM_001201391,	chr7	103826551	chr7	103827537	2
Ankrd32,	NM_134071,	Ankrd32,	NM_134071,	2210408I21Rik,2210408I21Rik,	NM_001145676,NM_001081353,			chr13	77112733	chr13	77135629	2
Mir6989,	NR_105955,			Fam104a,	NM_138598,	Fam104a,	NM_138598,	chr11	46451276	chr11	113677357	2
Enox1,Enox1,	NM_172813,NM_001253759,			Ptpn12,	NM_011203,	Ptpn12,	NM_011203,	chr14	77540338	chr5	21029883	2
Srsf11,Srsf11,Srsf11,	NM_001093752,NM_001093753,NM_026989,	Srsf11,Srsf11,Srsf11,	NM_001093752,NM_001093753,NM_026989,	Srsf11,Srsf11,Srsf11,	NM_001093752,NM_001093753,NM_026989,	Srsf11,Srsf11,Srsf11,	NM_001093752,NM_001093753,NM_026989,	chr3	158012337	chr3	158012424	2
Ggcx,	NM_019802,	Ggcx,	NM_019802,	Scn10a,Scn10a,	NM_009134,NM_001205321,	Scn10a,Scn10a,	NM_009134,NM_001205321,	chr6	72425785	chr9	119691482	2
Fgf14,	NM_207667,			Gadd45a,	NM_007836,			chr14	124669187	chr6	67035309	2
Odc1,	NM_013614,	Odc1,	NM_013614,	Banp,Banp,Banp,Banp,	NM_001285983,NM_001285981,NM_001110100,NM_016812,			chr12	17549549	chr8	121973232	2
Timm17b,	NM_011591,	Timm17b,	NM_011591,	Timm17b,	NM_011591,			chrX	7906504	chrX	7906589	2
Lrrc4c,Lrrc4c,Lrrc4c,Lrrc4c,	NM_178725,NM_001289742,NM_001289743,NM_001289744,			Smarca4,Smarca4,Smarca4,	NM_011417,NM_001174079,NM_001174078,	Smarca4,Smarca4,	NM_011417,NM_001174078,	chr2	97482390	chr9	21699799	2
Ctsb,	NM_007798,			Ctsb,	NM_007798,			chr14	63142357	chr14	63142425	2
Tnpo3,	NM_177296,			Pdia4,	NM_009787,			chr6	29606249	chr6	47796170	2
Acta2,	NM_007392,	Acta2,	NM_007392,	Acta1,Acta1,	NM_001272041,NM_009606,			chr19	34246079	chr8	123892736	2
Hbb-bt,Hbb-b2,	NM_008220,NM_016956,	Hbb-bt,Hbb-b2,	NM_008220,NM_016956,	Hbb-b1,Hbb-bs,	NM_001278161,NM_001201391,			chr7	103813438	chr7	103826802	2
Rala,	NM_019491,	Rala,	NM_019491,	Rala,	NM_019491,	Rala,	NM_019491,	chr13	17888655	chr13	17893281	2
Hbb-bt,Hbb-b2,	NM_008220,NM_016956,			Hmbs,Hmbs,	NM_013551,NM_001110251,			chr7	103812654	chr9	44336470	2
Tbc1d15,	NM_025706,	Tbc1d15,	NM_025706,	Oat,	NM_016978,			chr10	115240918	chr7	132558056	2
Zbtb14,	NM_009547,			Prcp,	NM_028243,			chr17	69390346	chr7	92925826	2
Atp5b,	NM_016774,			Ap2a2,	NM_007459,	Ap2a2,	NM_007459,	chr10	128090202	chr7	141623683	2
Hbb-bt,Hbb-b2,	NM_008220,NM_016956,	Hbb-bt,Hbb-b2,	NM_008220,NM_016956,	Psma4,	NM_011966,	Psma4,	NM_011966,	chr7	103813848	chr9	54957744	2
Chchd2,	NM_024166,			Hbb-bt,Hbb-b2,	NM_008220,NM_016956,			chr5	129881279	chr7	103813901	2
Sv2c,	NM_029210,			Btf3l4,	NM_027453,	Btf3l4,	NM_027453,	chr13	96081155	chr4	108819328	2
Pirb,	NM_011095,	Pirb,	NM_011095,	Pira6,	NM_001289428,			chr7	3719486	chr7	3824951	2
Urod,	NM_009478,			Hbb-b1,Hbb-bs,	NM_001278161,NM_001201391,			chr4	116991091	chr7	103827904	2
Slc25a37,	NM_026331,			Slc25a37,	NM_026331,			chr14	69242047	chr14	69242161	2
4930525G20Rik,	NR_045194,			Rplp0,	NM_007475,	Rplp0,	NM_007475,	chr13	67810953	chr5	115562480	2
Nek8,	NM_080849,			Coq5,	NM_026504,			chr11	78166513	chr5	115281133	2
Cnppd1,	NM_026977,			Tpra1,	NM_011906,			chr1	75139904	chr6	88904680	2
Tpt1,	NM_009429,			Mark2,Mark2,Mark2,	NM_007928,NM_001080388,NM_001080389,			chr14	75845338	chr19	7341524	2
Bsg,Bc1,Bsg,	NM_009768,NR_038088,NM_001077184,	Bsg,Bsg,	NM_009768,NM_001077184,	Ttr,	NM_013697,	Ttr,	NM_013697,	chr10	79711543	chr18	20666487	2
Mamdc2,	NM_174857,			Larp1b,	NM_001040399,			chr19	23343490	chr3	40977542	2
Mir1195,	NR_035427,			Eif3k,Eif3k,Eif3k,	NM_028659,NM_001285943,NM_001285942,	Eif3k,Eif3k,Eif3k,	NM_028659,NM_001285943,NM_001285942,	chr16	31214319	chr7	28972531	2
Mphosph10,	NM_026483,	Mphosph10,	NM_026483,	Mphosph10,	NM_026483,	Mphosph10,	NM_026483,	chr7	64387527	chr7	64387610	2
Cfb,Cfb,	NM_001142706,NM_008198,	Cfb,Cfb,	NM_001142706,NM_008198,	Apoe,	NM_009696,	Apoe,	NM_009696,	chr17	34862087	chr7	19696449	2
Tuba1a,	NM_011653,	Tuba1a,	NM_011653,	Hbb-b1,Hbb-bs,	NM_001278161,NM_001201391,			chr15	98951279	chr7	103826642	2
Frem2,	NM_172862,			Frem2,	NM_172862,			chr3	53514875	chr3	53514991	2
Vmp1,	NM_029478,			Apoc2,	NM_001277944,	Apoc2,	NM_001277944,	chr11	86630608	chr7	19673546	2
Tmem110,	NM_028839,			Dynll1,	NM_019682,			chr14	30839073	chr5	115298511	2
Srsf3,Srsf3,	NM_013663,NR_036613,			Clec2d,	NM_053109,			chr17	29041803	chr6	129186043	2
4930525G20Rik,	NR_045194,			Rplp0,	NM_007475,	Rplp0,	NM_007475,	chr13	67810713	chr5	115561337	2
Bsg,Bc1,Bsg,	NM_009768,NR_038088,NM_001077184,			Bsg,Bc1,Bsg,	NM_009768,NR_038088,NM_001077184,			chr10	79711737	chr10	79711841	2
Specc1l,Specc1l,	NM_153406,NM_001145826,			Eif3a,	NM_010123,	Eif3a,	NM_010123,	chr10	75311943	chr19	60767589	2
Trpm4,Rpl14-ps1,	NM_175130,NR_110499,			Rpl14,	NM_025974,	Rpl14,	NM_025974,	chr7	45325577	chr9	120574354	2
Npm1,Npm1,	NM_001252260,NM_008722,			Zfp605,	NM_001163996,			chr11	33152654	chr5	110117856	2
Rab32,	NM_026405,			Phactr3,Phactr3,Phactr3,Phactr3,Phactr3,	NM_028806,NM_001007154,NM_001177791,NM_001177789,NM_001177790,			chr10	10545903	chr2	178195257	2
Pald1,	NM_013753,	Pald1,	NM_013753,	Pcnx,	NM_018814,	Pcnx,	NM_018814,	chr10	61342500	chr12	81918468	2
Vmp1,	NM_029478,			Rpl13a,	NM_009438,	Rpl13a,	NM_009438,	chr11	86630537	chr7	45126140	2
Zbtb8os,	NM_025970,	Zbtb8os,	NM_025970,	Fbxl13,Fbxl13,	NM_001199632,NM_177076,			chr4	129336138	chr5	21614371	2
Amdhd1,	NM_027908,			Prickle2,	NM_001081146,			chr10	93524226	chr6	92679796	2
Serpina1d,	NM_009246,	Serpina1d,	NM_009246,	Pbrm1,	NM_001081251,	Pbrm1,	NM_001081251,	chr12	103767415	chr14	31050183	2
Bicc1,	NM_031397,			Pemt,Pemt,Pemt,Pemt,Pemt,	NM_008819,NM_001290012,NM_001290014,NM_001290011,NM_001290013,	Pemt,Pemt,Pemt,Pemt,Pemt,	NM_008819,NM_001290012,NM_001290014,NM_001290011,NM_001290013,	chr10	71002475	chr11	59983558	2
Skp1a,	NM_011543,	Skp1a,	NM_011543,	Adk,Adk,	NM_001243041,NM_134079,	Adk,Adk,	NM_001243041,NM_134079,	chr11	52236836	chr14	21240570	2
Txn2,	NM_019913,			Eef1a1,	NM_010106,			chr15	77915392	chr9	78478579	2
Fbxo38,	NM_134136,	Fbxo38,	NM_134136,	Ndufa3,	NM_025348,	Ndufa3,	NM_025348,	chr18	62526131	chr7	3619429	2
Hist1h2be,Hist1h2be,Hist1h2be,	NM_001290530,NM_001177653,NM_178194,	Hist1h2be,Hist1h2be,Hist1h2be,	NM_001290530,NM_001177653,NM_178194,	Hbb-b1,Hbb-bs,	NM_001278161,NM_001201391,			chr13	23585909	chr7	103827899	2
Eef2,	NM_007907,	Eef2,	NM_007907,	Eif4g2,Eif4g2,	NM_001040131,NM_013507,			chr10	81180830	chr7	111072638	2
Pabpc1,	NM_008774,			Luc7l,Luc7l,Luc7l,Luc7l,	NM_025881,NR_037905,NM_028190,NR_037906,			chr15	36596069	chr17	26270410	2
Minpp1,	NM_010799,	Minpp1,	NM_010799,	Skint6,	NM_001103199,			chr19	32514175	chr4	112978661	2
C2,	NM_013484,	C2,	NM_013484,	Mpzl1,Mpzl1,	NM_001083897,NM_001001880,			chr17	34863708	chr1	165595380	2
Chkb,ChkbCpt1b,Chkb,Chkb,	NM_007692,NR_004843,NR_037154,NR_037153,			Chkb,ChkbCpt1b,Chkb,Chkb,	NM_007692,NR_004843,NR_037154,NR_037153,	Chkb,	NM_007692,	chr15	89427670	chr15	89427806	2
Srsf2,	NM_011358,			Srsf2,	NM_011358,			chr11	116851006	chr11	116851080	2
Pkmyt1,	NM_023058,			Ube2c,	NM_026785,			chr17	23731559	chr2	164772707	2
Lrp1b,	NM_053011,			Ran,	NM_009391,			chr2	41987233	chr5	129023055	2
Npm1,Npm1,	NM_001252260,NM_008722,			Stk31,	NM_029916,			chr11	33152654	chr6	49423895	2
Hbb-bt,Hbb-b2,	NM_008220,NM_016956,	Hbb-bt,Hbb-b2,	NM_008220,NM_016956,	Hbb-b1,Hbb-bs,	NM_001278161,NM_001201391,	Hbb-b1,Hbb-bs,	NM_001278161,NM_001201391,	chr7	103813806	chr7	103827648	2
Ppp1r9b,	NM_172261,			Serinc3,	NM_012032,			chr11	95005882	chr2	163624950	2
Npm1,Npm1,Npm1,	NM_001252260,NM_001252261,NM_008722,	Npm1,Npm1,Npm1,	NM_001252260,NM_001252261,NM_008722,	Zfp605,	NM_001163996,			chr11	33156720	chr5	110118202	2
Afp,	NM_007423,	Afp,	NM_007423,	Afp,	NM_007423,	Afp,	NM_007423,	chr5	90501496	chr5	90501575	2
Tulp4,	NM_001103181,			F2,	NM_010168,	F2,	NM_010168,	chr17	6131986	chr2	91629195	2
Tnni2,	NM_009405,	Tnni2,	NM_009405,	Insr,	NM_010568,			chr7	142443905	chr8	3275125	2
Lta4h,	NM_008517,			Ano3,	NM_001128103,			chr10	93484815	chr2	110680834	2
Apoa1,	NM_009692,	Apoa1,	NM_009692,	Apoa1,	NM_009692,	Apoa1,	NM_009692,	chr9	46229876	chr9	46229998	2
Rplp2-ps1,Wdr89,	NR_038063,NM_028203,			Rplp2,	NM_026020,	Rplp2,	NM_026020,	chr12	75631228	chr7	141447993	2
Snrpd1,	NM_009226,			Rbl1,	NM_011249,			chr18	10618396	chr2	157168833	2
Ccdc175,	NM_028687,			Atp2b4,Atp2b4,	NM_001167949,NM_213616,	Atp2b4,Atp2b4,	NM_001167949,NM_213616,	chr12	72113728	chr1	133715213	2
Jmjd6,	NM_033398,	Jmjd6,	NM_033398,	Hbb-bt,Hbb-b2,	NM_008220,NM_016956,	Hbb-bt,Hbb-b2,	NM_008220,NM_016956,	chr11	116842668	chr7	103813618	2
Akirin1,	NM_023423,			Mt2,	NM_008630,	Mt2,	NM_008630,	chr4	123735992	chr8	94173412	2
Stfa1,	NM_001082543,	Stfa1,	NM_001082543,	BC100530,	NM_001082546,	BC100530,	NM_001082546,	chr16	36285230	chr16	36359523	2
Hbb-bt,Hbb-b2,	NM_008220,NM_016956,	Hbb-bt,Hbb-b2,	NM_008220,NM_016956,	H19,	NR_001592,			chr7	103812699	chr7	142577239	2
Ccdc127,Ccdc127,Ccdc127,	NM_001168659,NM_001168658,NM_024201,	Ccdc127,Ccdc127,	NM_001168659,NM_024201,	Ccdc127,Ccdc127,Ccdc127,	NM_001168659,NM_001168658,NM_024201,	Ccdc127,Ccdc127,	NM_001168659,NM_024201,	chr13	74356957	chr13	74357062	2
Jmy,	NM_021310,			Tceb1,	NM_026456,	Tceb1,	NM_026456,	chr13	93461849	chr1	16647954	2
Blvrb,Blvrb,	NM_001290525,NM_144923,			Hbb-b1,Hbb-bs,	NM_001278161,NM_001201391,			chr7	27465909	chr7	103827894	2
Cdk1,	NM_007659,	Cdk1,	NM_007659,	Hbb-bt,Hbb-b2,	NM_008220,NM_016956,	Hbb-bt,Hbb-b2,	NM_008220,NM_016956,	chr10	69340531	chr7	103812783	2
Hbb-bt,Hbb-b2,	NM_008220,NM_016956,	Hbb-bt,Hbb-b2,	NM_008220,NM_016956,	Hbb-b1,Hbb-bs,	NM_001278161,NM_001201391,	Hbb-b1,Hbb-bs,	NM_001278161,NM_001201391,	chr7	103813602	chr7	103827607	2
Cfl1,	NM_007687,			4933434I20Rik,	NM_026233,			chr19	5493749	chr8	83353199	2
Uqcrq,	NM_025352,			Hbb-bt,Hbb-b2,	NM_008220,NM_016956,	Hbb-bt,Hbb-b2,	NM_008220,NM_016956,	chr11	53430692	chr7	103813492	2
Pstpip2,	NM_013831,			Col1a2,	NM_007743,			chr18	77810151	chr6	4540740	2
Macrod2,	NM_001013802,			Tex10,	NM_172304,	Tex10,	NM_172304,	chr2	140897699	chr4	48435072	2
Lrrc8d,Lrrc8d,	NM_178701,NM_001122768,			Tenm1,	NM_011855,			chr5	105797349	chrX	42740035	2
Cryl1,	NM_030004,			Gm21949,Schip1,Schip1,Schip1,	NM_001113419,NM_001113421,NM_001113420,NM_001282045,			chr14	57363563	chr3	68483759	2
Emb,	NM_010330,			Rnf7,	NM_011279,	Rnf7,	NM_011279,	chr13	117229636	chr9	96471807	2
Serf2,Serf2,Serf2,	NM_001290837,NR_110986,NM_011354,			Fam221b,	NM_175517,			chr2	121451037	chr4	43664396	2
Snrpe,	NM_009227,	Snrpe,	NM_009227,	Mir3098,Rnf24,	NR_037281,NM_178607,			chr1	133610181	chr2	131322284	2
Thoc3,	NM_028597,	Thoc3,	NM_028597,	9330175M20Rik,	NR_045151,			chr13	54467971	chr1	51318279	2
Eno3,Eno3,Eno3,	NM_001136062,NM_007933,NM_001276285,	Eno3,Eno3,Eno3,	NM_001136062,NM_007933,NM_001276285,	Eno2,	NM_013509,	Eno2,	NM_013509,	chr11	70658663	chr6	124766663	2
Ogfrl1,	NM_001081079,	Ogfrl1,	NM_001081079,	Ogfrl1,	NM_001081079,	Ogfrl1,	NM_001081079,	chr1	23369885	chr1	23369986	2
Oas1g,	NM_011852,	Oas1g,	NM_011852,	Oas1a,	NM_145211,			chr5	120878320	chr5	120897247	2
Neat1,	NR_003513,			Neat1,	NR_003513,			chr19	5842335	chr19	5842432	2
Hba-a2,Hba-a1,	NM_001083955,NM_008218,	Hba-a2,Hba-a1,	NM_001083955,NM_008218,	Mss51,	NM_029104,			chr11	32297111	chr14	20488706	2
Hbb-b1,Hbb-bs,	NM_001278161,NM_001201391,			Hbb-b1,Hbb-bs,	NM_001278161,NM_001201391,	Hbb-b1,Hbb-bs,	NM_001278161,NM_001201391,	chr7	103826560	chr7	103827574	2
Prkag1,	NM_016781,			Hbb-b1,Hbb-bs,	NM_001278161,NM_001201391,	Hbb-b1,Hbb-bs,	NM_001278161,NM_001201391,	chr15	98813012	chr7	103827861	2
Ndufv2,Ndufv2,	NM_028388,NM_001278415,			Ndufv2,Ndufv2,	NM_028388,NM_001278415,	Ndufv2,Ndufv2,	NM_028388,NM_001278415,	chr17	66079446	chr17	66079533	2
Rims2,Rims2,Rims2,	NM_001256382,NM_001256383,NM_053271,			Lsm3,	NM_026309,	Lsm3,	NM_026309,	chr15	39406647	chr6	91519643	2
Sugt1,	NM_026474,	Sugt1,	NM_026474,	Slc30a7,	NM_023214,			chr14	79619708	chr3	115943103	2
Dap,	NM_146057,			Rps16,	NM_013647,	Rps16,	NM_013647,	chr15	31273384	chr7	28351078	2
Npnt,Npnt,Npnt,Npnt,Npnt,	NM_033525,NM_001287101,NM_001287102,NM_001029836,NM_001287103,			Hbb-b1,Hbb-bs,	NM_001278161,NM_001201391,	Hbb-b1,Hbb-bs,	NM_001278161,NM_001201391,	chr3	132890496	chr7	103826690	2
Atxn1,Atxn1,Atxn1,	NM_009124,NM_001199305,NM_001199304,			Hbb-b1,Hbb-bs,	NM_001278161,NM_001201391,	Hbb-b1,Hbb-bs,	NM_001278161,NM_001201391,	chr13	45553254	chr7	103826706	2
Lman1,	NM_027400,			Rpl39,	NM_026055,			chr18	65981364	chrX	37082576	2
Akap13,	NM_029332,	Akap13,	NM_029332,	Hbb-bt,Hbb-b2,	NM_008220,NM_016956,			chr7	75729148	chr7	103812785	2
Taf6l,Taf6l,Gm2518,	NM_146092,NM_001177798,NR_015538,			Ifitm2,	NM_030694,	Ifitm2,	NM_030694,	chr19	8776442	chr7	140955687	2
Vmp1,	NM_029478,			Rpl13a,	NM_009438,	Rpl13a,	NM_009438,	chr11	86630468	chr7	45125984	2
Tmcc2,	NM_178874,			Serinc3,	NM_012032,	Serinc3,	NM_012032,	chr1	132357220	chr2	163627909	2
Lmf2,	NM_178919,			Serpinh1,Serpinh1,Serpinh1,Serpinh1,	NM_001285776,NM_001111043,NM_001111044,NM_009825,			chr15	89352350	chr7	99349463	2
Bex2,	NM_009749,	Bex2,	NM_009749,	Bex1,	NM_009052,	Bex1,	NM_009052,	chrX	136066947	chrX	136214285	2
Btf3,Btf3,	NM_001170540,NM_145455,			Pam,	NM_013626,			chr13	98309986	chr1	97948734	2
Rn45s,	NR_046233,			Apoe,	NM_009696,			chr17	39847795	chr7	19696350	2
Slc22a22,	NM_172378,			Gm10069,	NR_028593,			chr15	57373787	chr6	128483236	2
Cenpp,	NM_025495,			Dcun1d1,Dcun1d1,Dcun1d1,	NM_001205362,NM_033623,NM_001205361,	Dcun1d1,Dcun1d1,Dcun1d1,	NM_001205362,NM_033623,NM_001205361,	chr13	49495748	chr3	35921112	2
Hbb-bt,Hbb-b2,	NM_008220,NM_016956,			Hbb-b1,Hbb-bs,	NM_001278161,NM_001201391,	Hbb-b1,Hbb-bs,	NM_001278161,NM_001201391,	chr7	103812650	chr7	103827654	2
Cenpo,	NM_134046,			Ubap2l,Ubap2l,Ubap2l,Ubap2l,Ubap2l,Ubap2l,Ubap2l,Ubap2l,	NM_028475,NM_001165983,NM_001165988,NM_001165984,NM_001165986,NM_001165985,NM_001165987,NM_153489,	Ubap2l,Ubap2l,Ubap2l,Ubap2l,Ubap2l,Ubap2l,Ubap2l,Ubap2l,	NM_028475,NM_001165983,NM_001165988,NM_001165984,NM_001165986,NM_001165985,NM_001165987,NM_153489,	chr12	4227497	chr3	90015301	2
Cenpk,Cenpk,Cenpk,	NR_075088,NM_021790,NM_181061,	Cenpk,Cenpk,	NM_021790,NM_181061,	Cenpk,Cenpk,Cenpk,	NR_075088,NM_021790,NM_181061,	Cenpk,Cenpk,	NM_021790,NM_181061,	chr13	104230808	chr13	104230870	2
Ncoa7,	NM_172495,	Ncoa7,	NM_172495,	Ppp4r4,	NM_028980,			chr10	30702021	chr12	103580897	2
Hba-a2,Hba-a1,	NM_001083955,NM_008218,	Hba-a2,Hba-a1,	NM_001083955,NM_008218,	Hsd17b12,	NM_019657,			chr11	32297111	chr2	94055413	2
Rps3,	NM_012052,	Rps3,	NM_012052,	Hbb-b1,Hbb-bs,	NM_001278161,NM_001201391,			chr7	99479960	chr7	103826637	2
Zc3h7a,Zc3h7a,	NM_145931,NR_027502,			Peak1,	NM_172924,			chr16	11144102	chr9	56223794	2
Evi5,	NM_007964,	Evi5,	NM_007964,	Evi5,	NM_007964,			chr5	107764675	chr5	107850303	2
1700011I03Rik,	NM_029290,			Rnh1,Rnh1,Rnh1,	NM_001172100,NM_001172101,NM_145135,			chr18	57588260	chr7	141162421	2
Gm14164,	NR_033505,			Rplp0,	NM_007475,	Rplp0,	NM_007475,	chr2	152354076	chr5	115561332	2
Redrum,	NR_040338,			Hbb-bt,Hbb-b2,	NM_008220,NM_016956,	Hbb-bt,Hbb-b2,	NM_008220,NM_016956,	chr18	54453137	chr7	103813865	2
Gstcd,	NM_026231,	Gstcd,	NM_026231,	Coa7,	NM_027250,	Coa7,	NM_027250,	chr3	133062658	chr4	108328289	2
Btrc,Btrc,Btrc,Btrc,	NM_001037758,NM_001286465,NM_009771,NM_001286466,			Rpl6,	NM_011290,	Rpl6,	NM_011290,	chr19	45450830	chr5	121206671	2
Igfbp4,	NM_010517,			Ddx19a,	NM_007916,	Ddx19a,	NM_007916,	chr11	99051814	chr8	110978623	2
Ncl,	NM_010880,	Ncl,	NM_010880,	Cdk8,	NM_153599,			chr1	86353151	chr5	146261237	2
Cdk8,	NM_153599,			Arl6ip5,	NM_022992,	Arl6ip5,	NM_022992,	chr5	146261006	chr6	97210899	2
Rnls,Rnls,	NM_001167818,NM_001146342,			Il18,	NM_008360,	Il18,	NM_008360,	chr19	33183964	chr9	50577760	2
Cntnap5c,	NM_001081653,			Ubap1,Ubap1,	NM_001290454,NM_023305,	Ubap1,Ubap1,	NM_001290454,NM_023305,	chr17	58225464	chr4	41388196	2
Zfp692,Zfp692,	NM_182996,NM_001040686,			Zfp692,Zfp692,	NM_182996,NM_001040686,			chr11	58313306	chr11	58313390	2
Tsc1,Tsc1,Tsc1,	NM_001289576,NM_001289575,NM_022887,			Gtf2i,Gtf2i,Gtf2i,Gtf2i,Gtf2i,	NM_001080748,NM_010365,NM_001080747,NM_001080746,NM_001080749,			chr2	28648261	chr5	134238653	2
Psme2b,	NM_001281472,	Psme2b,	NM_001281472,	Psme2,Psme2,	NM_001029855,NM_011190,	Psme2,	NM_001029855,	chr11	48946039	chr14	55591021	2
Gm3258,Tpd52l1,	NM_011509,NM_009413,			Supt4a,	NM_009296,			chr10	31413725	chr11	87743395	2
Hba-a2,Hba-a1,	NM_001083955,NM_008218,	Hba-a2,Hba-a1,	NM_001083955,NM_008218,	Pnpo,	NM_134021,			chr11	32297137	chr11	96938601	2
Mapk1ip1l,	NM_178684,			Atp6v1g1,	NM_024173,	Atp6v1g1,	NM_024173,	chr14	47322205	chr4	63548618	2
Ugt2b5,	NM_009467,	Ugt2b5,	NM_009467,	Ugt2b38,	NM_133894,	Ugt2b38,	NM_133894,	chr5	87140037	chr5	87423902	2
Nup133,	NM_172288,	Nup133,	NM_172288,	Dscaml1,	NM_001081270,			chr8	123909883	chr9	45470308	2
Filip1l,Cmss1,	NM_001040397,NM_025599,			Hbb-bt,Hbb-b2,	NM_008220,NM_016956,			chr16	57391591	chr7	103813901	2
Hba-a2,Hba-a1,	NM_001083955,NM_008218,	Hba-a2,Hba-a1,	NM_001083955,NM_008218,	Eif2ak1,	NM_013557,			chr11	32297199	chr5	143902098	2
Dtl,	NM_029766,	Dtl,	NM_029766,	Hbb-b1,Hbb-bs,	NM_001278161,NM_001201391,			chr1	191540721	chr7	103827878	2
Ppp1r12c,	NM_029834,			Stac,	NM_016853,			chr7	4486238	chr9	111633880	2
Hbb-b1,Hbb-bs,	NM_001278161,NM_001201391,	Hbb-b1,Hbb-bs,	NM_001278161,NM_001201391,	Fmr1,Fmr1,	NM_008031,NM_001290424,			chr7	103826778	chrX	68717354	2
Myo3b,	NM_177376,			Pom121,	NM_148932,			chr2	70057208	chr5	135377311	2
Hook3,	NM_207659,			Rpl39,	NM_026055,			chr8	26040878	chrX	37082559	2
Rnf10,	NM_016698,			Whsc1l1,	NM_001081269,			chr5	115272437	chr8	25680786	2
Slc25a37,	NM_026331,			Afp,	NM_007423,	Afp,	NM_007423,	chr14	69243088	chr5	90499727	2
Anp32e,Anp32e,Anp32e,	NM_023210,NM_001253757,NM_001253758,			Anp32e,Anp32e,Anp32e,	NM_023210,NM_001253757,NM_001253758,	Anp32e,Anp32e,Anp32e,	NM_023210,NM_001253757,NM_001253758,	chr3	95929593	chr3	95929649	2
Rpl8,	NM_012053,	Rpl8,	NM_012053,	Cyb5r3,	NM_029787,	Cyb5r3,	NM_029787,	chr15	76904817	chr15	83172125	2
Cd24a,	NM_009846,			Hs6st3,	NM_015820,			chr10	43583083	chr14	119644553	2
Thoc6,	NM_001008425,			Afp,	NM_007423,	Afp,	NM_007423,	chr17	23668767	chr5	90508463	2
Vps54,Vps54,	NM_139061,NM_001290628,			Acad9,	NM_172678,			chr11	21279786	chr3	36091189	2
Cntnap5b,	NM_172851,			Prdx2,	NM_011563,	Prdx2,	NM_011563,	chr1	99790434	chr8	84974076	2
Ubac1,	NM_133835,			Rgs10,	NM_026418,			chr2	25998747	chr7	128412892	2
Srsf3,Srsf3,	NM_013663,NR_036613,			Srsf3,Srsf3,	NM_013663,NR_036613,			chr17	29041925	chr17	29041999	2
Srp68,	NM_146032,	Srp68,	NM_146032,	Hbb-bt,Hbb-b2,	NM_008220,NM_016956,	Hbb-bt,Hbb-b2,	NM_008220,NM_016956,	chr11	116260835	chr7	103813567	2
Tmcc2,	NM_178874,	Tmcc2,	NM_178874,	Mtfr1,Mtfr1,Mtfr1,Mtfr1,	NR_045575,NM_001253391,NM_026182,NM_001253390,			chr1	132360984	chr3	19220577	2
Myh8,	NM_177369,	Myh8,	NM_177369,	Myh13,	NM_001081250,	Myh13,	NM_001081250,	chr11	67289526	chr11	67341584	2
Wbp11,	NM_021714,			Wbp11,	NM_021714,			chr6	136813655	chr6	136813742	2
G630055G22Rik,	NR_045404,			Hbb-b1,Hbb-bs,	NM_001278161,NM_001201391,			chr18	48048385	chr7	103827902	2
Dym,	NM_027727,			Rps9,	NM_029767,	Rps9,	NM_029767,	chr18	75018953	chr7	3704693	2
Ptpn12,	NM_011203,	Ptpn12,	NM_011203,	D5Ertd579e,	NM_001081232,	D5Ertd579e,	NM_001081232,	chr5	21029883	chr5	36672747	2
Serpina1a,Serpina1a,	NM_001252569,NM_009243,	Serpina1a,Serpina1a,	NM_001252569,NM_009243,	Endog,D2Wsu81e,	NM_007931,NM_172660,	Endog,	NM_007931,	chr12	103853726	chr2	30173790	2
Rn45s,	NR_046233,			Clec2d,	NM_053109,			chr17	39847780	chr6	129186043	2
Cdc40,	NM_027879,			Hba-a2,Hba-a1,	NM_001083955,NM_008218,	Hba-a2,Hba-a1,	NM_001083955,NM_008218,	chr10	40832799	chr11	32296600	2
Zfp943,	NM_001025373,			Tpm4,	NM_001001491,	Tpm4,	NM_001001491,	chr17	21967710	chr8	72146524	2
Gnb2l1,	NM_008143,	Gnb2l1,	NM_008143,	Gnb2l1,	NM_008143,	Gnb2l1,	NM_008143,	chr11	48805553	chr11	48805632	2
Ppp2r5a,	NM_144880,	Ppp2r5a,	NM_144880,	Ppp2r5a,	NM_144880,	Ppp2r5a,	NM_144880,	chr1	191353037	chr1	191353108	2
Sf3b1,	NM_031179,	Sf3b1,	NM_031179,	Apoe,	NM_009696,	Apoe,	NM_009696,	chr1	54995365	chr7	19697646	2
Apoc4,	NM_007385,			Apoc4,	NM_007385,	Apoc4,	NM_007385,	chr7	19678143	chr7	19678213	2
Slc16a12,	NM_172838,			Gabrb3,Gabrb3,	NM_001038701,NM_008071,			chr19	34669886	chr7	57712897	2
Tnfaip8,Tnfaip8,Tnfaip8,	NM_134131,NM_001177760,NM_001177759,			Pbdc1,	NM_001281871,			chr18	50090945	chrX	105090075	2
Eef1b2,	NM_018796,	Eef1b2,	NM_018796,	Nup210l,	NM_029937,			chr1	63179465	chr3	90126911	2
Btbd9,Btbd9,	NM_172618,NM_027060,			Gc,	NM_008096,			chr17	30399581	chr5	89438242	2
L3mbtl4,	NM_177278,			Xrn2,	NM_011917,	Xrn2,	NM_011917,	chr17	68457135	chr2	147042173	2
Gng7,Gng7,	NM_001038655,NM_010319,			Atp5j2,	NM_020582,	Atp5j2,	NM_020582,	chr10	80954481	chr5	145184531	2
Psap,Psap,Psap,Psap,Psap,Psap,	NM_001146124,NM_001146121,NM_001146122,NM_011179,NM_001146123,NM_001146120,			Psap,Psap,Psap,Psap,Psap,Psap,	NM_001146124,NM_001146121,NM_001146122,NM_011179,NM_001146123,NM_001146120,			chr10	60302005	chr10	60302074	2
Lclat1,Lclat1,Lclat1,	NM_001177967,NM_001177968,NM_001081071,			Uxs1,	NM_026430,	Uxs1,	NM_026430,	chr17	73190484	chr1	43755698	2
Psca,	NM_028216,			Psca,	NM_028216,			chr15	74716707	chr15	74716778	2
Lrp1b,	NM_053011,			Ran,	NM_009391,	Ran,	NM_009391,	chr2	41987648	chr5	129022415	2
Alb,	NM_009654,	Alb,	NM_009654,	Hbb-b1,Hbb-bs,	NM_001278161,NM_001201391,	Hbb-b1,Hbb-bs,	NM_001278161,NM_001201391,	chr5	90472019	chr7	103827801	2
Cd24a,	NM_009846,			Hs6st3,	NM_015820,			chr10	43583758	chr14	119645224	2
Gnb2l1,	NM_008143,	Gnb2l1,	NM_008143,	Calr,	NM_007591,			chr11	48802285	chr8	84842142	2
Gdi2,	NM_008112,			Cdk8,	NM_153599,			chr13	3538154	chr5	146261189	2
Hbb-b1,Hbb-bs,	NM_001278161,NM_001201391,	Hbb-b1,Hbb-bs,	NM_001278161,NM_001201391,	Hbb-b1,Hbb-bs,	NM_001278161,NM_001201391,	Hbb-b1,Hbb-bs,	NM_001278161,NM_001201391,	chr7	103826674	chr7	103826776	2
Znhit1,	NM_027318,			Hbb-bt,Hbb-b2,	NM_008220,NM_016956,	Hbb-bt,Hbb-b2,	NM_008220,NM_016956,	chr5	136982295	chr7	103813778	2
Cdh23,Cdh23,Cdh23,	NR_045556,NM_001252635,NM_023370,			Hk1,Hk1,	NM_010438,NM_001146100,			chr10	60478281	chr10	62269385	2
Gps2,	NM_019726,	Gps2,	NM_019726,	Ptprd,	NM_011211,			chr11	69914432	chr4	76551433	2
B230118H07Rik,	NM_026592,			Pik3r2,	NM_008841,	Pik3r2,	NM_008841,	chr2	101609415	chr8	70768709	2
Ttr,	NM_013697,	Ttr,	NM_013697,	Hbb-bt,Hbb-b2,	NM_008220,NM_016956,	Hbb-bt,Hbb-b2,	NM_008220,NM_016956,	chr18	20673695	chr7	103813439	2
Taf15,	NM_027427,	Taf15,	NM_027427,	Taf15,	NM_027427,	Taf15,	NM_027427,	chr11	83504656	chr11	83504712	2
Bc1,	NR_038088,			Rps21,	NM_025587,	Rps21,	NM_025587,	chr10	79888845	chr2	180258007	2
Proc,Proc,Proc,Proc,	NR_045173,NM_008934,NM_001042768,NM_001042767,	Proc,Proc,Proc,	NM_008934,NM_001042768,NM_001042767,	S100a9,S100a9,	NM_009114,NM_001281852,	S100a9,S100a9,	NM_009114,NM_001281852,	chr18	32134984	chr3	90695137	2
Trpv2,	NM_011706,	Trpv2,	NM_011706,	Hbb-b1,Hbb-bs,	NM_001278161,NM_001201391,			chr11	62595016	chr7	103827896	2
Mir1191,Tmem165,	NR_035422,NM_011626,			Hbb-b1,Hbb-bs,	NM_001278161,NM_001201391,			chr5	76209000	chr7	103827898	2
Wbp1l,Wbp1l,Wbp1l,	NM_146099,NM_001177812,NM_001177813,	Wbp1l,Wbp1l,Wbp1l,	NM_146099,NM_001177812,NM_001177813,	Wbp1l,Wbp1l,Wbp1l,	NM_146099,NM_001177812,NM_001177813,	Wbp1l,Wbp1l,Wbp1l,	NM_146099,NM_001177812,NM_001177813,	chr19	46654017	chr19	46654073	2
Kcnq5,Kcnq5,	NM_023872,NM_001160139,			Eif3m,	NM_145380,	Eif3m,	NM_145380,	chr1	21512634	chr2	105013214	2
Tenm4,	NM_011858,			Calr,	NM_007591,			chr7	96815418	chr8	84842494	2
Alb,	NM_009654,	Alb,	NM_009654,	Alb,	NM_009654,	Alb,	NM_009654,	chr5	90472487	chr5	90474650	2
Top2b,	NM_009409,	Top2b,	NM_009409,	Ninl,	NM_207204,			chr14	16395507	chr2	150987528	2
Map1b,	NM_008634,	Map1b,	NM_008634,	Map1b,	NM_008634,	Map1b,	NM_008634,	chr13	99434126	chr13	99434185	2
Oas1g,	NM_011852,	Oas1g,	NM_011852,	Cftr,	NM_021050,			chr5	120879319	chr6	18294823	2
Pira6,	NM_001289428,			Pira1,Pira6,Pira2,	NM_011087,NM_001289428,NM_011089,			chr7	3816780	chr7	3838116	2
Hba-a2,Hba-a1,	NM_001083955,NM_008218,	Hba-a2,Hba-a1,	NM_001083955,NM_008218,	Prrc2c,	NM_001081290,			chr11	32297130	chr1	162673129	2
Ubap2l,Ubap2l,Ubap2l,Ubap2l,Ubap2l,Ubap2l,Ubap2l,Ubap2l,	NM_028475,NM_001165983,NM_001165988,NM_001165984,NM_001165986,NM_001165985,NM_001165987,NM_153489,	Ubap2l,Ubap2l,Ubap2l,Ubap2l,Ubap2l,Ubap2l,Ubap2l,Ubap2l,	NM_028475,NM_001165983,NM_001165988,NM_001165984,NM_001165986,NM_001165985,NM_001165987,NM_153489,	Ubap2l,Ubap2l,Ubap2l,Ubap2l,Ubap2l,Ubap2l,Ubap2l,Ubap2l,	NM_028475,NM_001165983,NM_001165988,NM_001165984,NM_001165986,NM_001165985,NM_001165987,NM_153489,	Ubap2l,Ubap2l,Ubap2l,Ubap2l,Ubap2l,Ubap2l,Ubap2l,Ubap2l,	NM_028475,NM_001165983,NM_001165988,NM_001165984,NM_001165986,NM_001165985,NM_001165987,NM_153489,	chr3	90038888	chr3	90038959	2
Abhd6,	NM_025341,	Abhd6,	NM_025341,	4930533P14Rik,	NR_040478,			chr14	8042825	chr1	96645685	2
Laptm4a,	NM_008640,	Laptm4a,	NM_008640,	Mir297c,	NR_030555,			chr12	8931747	chr1	185773112	2
Gpr108,	NM_030084,	Gpr108,	NM_030084,	Kbtbd3,Kbtbd3,	NM_026962,NM_001164574,			chr17	57242733	chr9	4312126	2
Rbm12b2,	NM_198957,	Rbm12b2,	NM_198957,	Rbm12b1,	NM_028226,	Rbm12b1,	NM_028226,	chr4	12093610	chr4	12144493	2
Ssh2,	NM_177710,			Hsp90aa1,	NM_010480,	Hsp90aa1,	NM_010480,	chr11	77293594	chr12	110695584	2
Ccdc43,	NM_025918,			Stat4,	NM_011487,			chr11	102684916	chr1	52082331	2
Myl12a,	NM_026064,			Limch1,	NM_001001980,			chr17	70994469	chr5	66891021	2
Apoh,	NM_013475,	Apoh,	NM_013475,	Hbb-b1,Hbb-bs,	NM_001278161,NM_001201391,	Hbb-b1,Hbb-bs,	NM_001278161,NM_001201391,	chr11	108407341	chr7	103826701	2
A530032D15Rik,	NM_213615,	A530032D15Rik,	NM_213615,	Arhgef12,	NM_027144,			chr1	85088815	chr9	42965051	2
Serpina1b,	NM_009244,	Serpina1b,	NM_009244,	Serpina1d,	NM_009246,	Serpina1d,	NM_009246,	chr12	103728294	chr12	103763729	2
Fam214b,Fam214b,Fam214b,Fam214b,	NR_045567,NM_001253353,NM_001253354,NM_172691,	Fam214b,Fam214b,Fam214b,	NM_001253353,NM_001253354,NM_172691,	Klf1,	NM_010635,			chr4	43034481	chr8	84905014	2
Hbb-bt,Hbb-b2,	NM_008220,NM_016956,			Hbb-b1,Hbb-bs,	NM_001278161,NM_001201391,	Hbb-b1,Hbb-bs,	NM_001278161,NM_001201391,	chr7	103813880	chr7	103826784	2
Mas1,Airn,	NM_008552,NR_027773,			Mas1,Airn,	NM_008552,NR_027773,			chr17	12859757	chr17	12859848	2
Rn45s,	NR_046233,			Rce1,	NM_023131,	Rce1,	NM_023131,	chr17	39847781	chr19	4624175	2
H1f0,	NM_008197,	H1f0,	NM_008197,	Trim24,Trim24,Trim24,	NM_001272076,NM_145076,NM_001272064,			chr15	79029293	chr6	37965916	2
Rars,	NM_025936,	Rars,	NM_025936,	Gm5424,Ass1,	NR_002687,NM_007494,			chr11	35809181	chr2	31520513	2
H2-K1,	NM_001001892,	H2-K1,	NM_001001892,	H2-L,H2-D1,	NM_001267808,NM_010380,	H2-L,H2-D1,	NM_001267808,NM_010380,	chr17	33999917	chr17	35263467	2
Lgalsl,	NM_173752,			Lrrc28,Lrrc28,Lrrc28,Lrrc28,	NM_027413,NR_028143,NM_175124,NR_028144,			chr11	20823772	chr7	67596767	2
Golm1,Golm1,	NM_001035122,NM_027307,	Golm1,Golm1,	NM_001035122,NM_027307,	Ndufs6,Ndufs6,	NM_010888,NR_033306,	Ndufs6,	NM_010888,	chr13	59664197	chr13	73320415	2
Rab3il1,	NM_144538,			Blvrb,	NM_144923,	Blvrb,	NM_144923,	chr19	10035214	chr7	27448144	2
Mir3473f,Hipk1,	NR_106164,NM_010432,			Mir3473f,Hipk1,	NR_106164,NM_010432,			chr3	103740397	chr3	103740457	2
Htra2,	NM_019752,	Htra2,	NM_019752,	Gemin8,	NM_146238,			chr6	83052697	chrX	166181466	2
Rala,	NM_019491,	Rala,	NM_019491,	Rala,	NM_019491,	Rala,	NM_019491,	chr13	17882391	chr13	17882458	2
Rhoj,	NM_023275,			Synj2,Synj2,Synj2,Synj2,	NM_001113352,NM_001113353,NM_011523,NM_001113351,			chr12	75400866	chr17	5998407	2
Grp,	NM_175012,			Mcl1,	NM_008562,	Mcl1,	NM_008562,	chr18	65885754	chr3	95660001	2
Hbb-bt,Hbb-b2,	NM_008220,NM_016956,	Hbb-bt,Hbb-b2,	NM_008220,NM_016956,	Hbb-b1,Hbb-bs,	NM_001278161,NM_001201391,	Hbb-b1,Hbb-bs,	NM_001278161,NM_001201391,	chr7	103813784	chr7	103826730	2
Dlk1,Dlk1,Dlk1,Dlk1,Dlk1,	NM_001190703,NM_001190705,NR_033813,NM_001190704,NM_010052,	Dlk1,Dlk1,Dlk1,Dlk1,	NM_001190703,NM_001190705,NM_001190704,NM_010052,	Etnk1,	NM_029250,			chr12	109459640	chr6	143167354	2
Hbb-bt,Hbb-b2,	NM_008220,NM_016956,	Hbb-bt,Hbb-b2,	NM_008220,NM_016956,	Hbb-b1,Hbb-bs,	NM_001278161,NM_001201391,	Hbb-b1,Hbb-bs,	NM_001278161,NM_001201391,	chr7	103813780	chr7	103826740	2
Pdk2,	NM_133667,	Pdk2,	NM_133667,	Pdk4,	NM_013743,	Pdk4,	NM_013743,	chr11	95028921	chr6	5487476	2
Cbs,Cbs,Cbs,	NM_001271353,NM_178224,NM_144855,			Otof,Otof,Otof,	NM_031875,NM_001100395,NM_001286421,	Otof,Otof,Otof,	NM_031875,NM_001100395,NM_001286421,	chr17	31613086	chr5	30371753	2
Slmap,	NM_032008,			Sin3a,Sin3a,Sin3a,	NM_011378,NM_001110350,NM_001110351,			chr14	26492169	chr9	57128050	2
Hsp90ab1,	NM_008302,			Ryr3,	NM_177652,			chr17	45567837	chr2	112714488	2
Zbtb24,Zbtb24,Zbtb24,Zbtb24,	NM_001277229,NR_102360,NM_153398,NM_001277230,	Zbtb24,Zbtb24,Zbtb24,	NM_001277229,NM_153398,NM_001277230,	Alb,	NM_009654,	Alb,	NM_009654,	chr10	41451666	chr5	90467351	2
Zfand3,	NM_148926,	Zfand3,	NM_148926,	Zfand3,	NM_148926,	Zfand3,	NM_148926,	chr17	30135322	chr17	30135504	2
Nrd1,	NM_146150,	Nrd1,	NM_146150,	Nrd1,	NM_146150,	Nrd1,	NM_146150,	chr4	109013654	chr4	109013734	2
Lamp1,	NM_010684,	Lamp1,	NM_010684,	Lamp1,	NM_010684,	Lamp1,	NM_010684,	chr8	13171247	chr8	13171319	2
Zmat4,Zmat4,	NM_001277239,NM_177086,			Glb1,Glb1,Glb1,	NM_009752,NR_108102,NR_108101,			chr8	23927071	chr9	114474334	2
Slco6d1,Slco6d1,	NM_001164233,NM_027584,			Stk38l,	NM_172734,			chr1	98459717	chr6	146776281	2
Bex2,	NM_009749,			Bex1,	NM_009052,			chrX	136066641	chrX	136214046	2
Afp,	NM_007423,	Afp,	NM_007423,	H2afx,	NM_010436,	H2afx,	NM_010436,	chr5	90504405	chr9	44335096	2
Rnf216,Rnf216,	NM_207110,NM_080561,			Zfp609,	NM_172536,			chr5	142991033	chr9	65729028	2
Hbb-bt,Hbb-b2,	NM_008220,NM_016956,	Hbb-bt,Hbb-b2,	NM_008220,NM_016956,	Hbb-b1,Hbb-bs,	NM_001278161,NM_001201391,	Hbb-b1,Hbb-bs,	NM_001278161,NM_001201391,	chr7	103813797	chr7	103826750	2
Pnpo,	NM_134021,	Pnpo,	NM_134021,	Hnrnpul1,Hnrnpul1,	NM_178089,NM_144922,	Hnrnpul1,Hnrnpul1,	NM_178089,NM_144922,	chr11	96943853	chr7	25745224	2
Anp32b,	NM_130889,	Anp32b,	NM_130889,	Anp32b,	NM_130889,	Anp32b,	NM_130889,	chr4	46469930	chr4	46471439	2
Selenbp2,	NM_019414,	Selenbp2,	NM_019414,	Selenbp1,	NM_009150,	Selenbp1,	NM_009150,	chr3	94699529	chr3	94938062	2
Hsp90ab1,	NM_008302,	Hsp90ab1,	NM_008302,	Gm13498,	NR_033595,			chr17	45568919	chr2	50911344	2
Hbb-bt,Hbb-b2,	NM_008220,NM_016956,			Ndufb7,	NM_025843,	Ndufb7,	NM_025843,	chr7	103813901	chr8	83570886	2
Serpina1b,	NM_009244,	Serpina1b,	NM_009244,	Serpina1c,	NM_009245,	Serpina1c,	NM_009245,	chr12	103728362	chr12	103896013	2
Kdm2a,	NM_001001984,			Dr1,	NM_026106,			chr19	4317860	chr5	108279364	2
Afp,	NM_007423,	Afp,	NM_007423,	Ndufa4,	NM_010886,	Ndufa4,	NM_010886,	chr5	90507799	chr6	11900550	2
Tpd52l1,	NM_009413,			Nol4,Nol4,	NM_199024,NM_001161483,			chr10	31413507	chr18	22868129	2
Ankrd6,	NM_001012451,			Hbb-b1,Hbb-bs,	NM_001278161,NM_001201391,			chr4	32931416	chr7	103826596	2
Tacc3,	NM_001040435,	Tacc3,	NM_001040435,	Tacc3,	NM_001040435,	Tacc3,	NM_001040435,	chr5	33664602	chr5	33664745	2
1110001J03Rik,	NM_025363,			Hbb-bt,Hbb-b2,	NM_008220,NM_016956,	Hbb-bt,Hbb-b2,	NM_008220,NM_016956,	chr6	38539366	chr7	103813855	2
Rplp0,	NM_007475,	Rplp0,	NM_007475,	Ldha,Ldha,Ldha,	NR_102727,NM_001136069,NM_010699,			chr5	115562491	chr7	46855583	2
Kntc1,	NM_001042421,	Kntc1,	NM_001042421,	Calr,	NM_007591,			chr5	123819958	chr8	84842488	2
Kcnn4,Kcnn4,	NM_008433,NM_001163510,	Kcnn4,Kcnn4,	NM_008433,NM_001163510,	Plk1,	NM_011121,			chr7	24382474	chr7	122169842	2
Cdadc1,Cdadc1,Cdadc1,Cdadc1,Cdadc1,	NM_001168537,NM_027986,NM_001168536,NM_001168538,NM_001168535,	Cdadc1,Cdadc1,Cdadc1,Cdadc1,Cdadc1,	NM_001168537,NM_027986,NM_001168536,NM_001168538,NM_001168535,	Cdadc1,Cdadc1,Cdadc1,Cdadc1,Cdadc1,	NM_001168537,NM_027986,NM_001168536,NM_001168538,NM_001168535,	Cdadc1,Cdadc1,Cdadc1,Cdadc1,Cdadc1,	NM_001168537,NM_027986,NM_001168536,NM_001168538,NM_001168535,	chr14	59586346	chr14	59586425	2
Gnb1,Gnb1,Gnb1,	NM_001160016,NM_001160017,NM_008142,			Hbb-b1,Hbb-bs,	NM_001278161,NM_001201391,			chr4	155557537	chr7	103826594	2
Hebp1,	NM_013546,			Hebp1,	NM_013546,	Hebp1,	NM_013546,	chr6	135137849	chr6	135138014	2
Alb,	NM_009654,	Alb,	NM_009654,	Rpl18a,	NM_029751,	Rpl18a,	NM_029751,	chr5	90474592	chr8	70896256	2
Cdh2,	NM_007664,			Slc24a2,Slc24a2,	NM_001110240,NM_172426,			chr18	16589602	chr4	87104342	2
Rbfox1,Rbfox1,	NM_021477,NM_183188,			Snhg6,	NR_024067,			chr16	7379684	chr1	9943085	2
Scd2,	NM_009128,			Scd2,	NM_009128,			chr19	44306393	chr19	44306491	2
Gstm7,	NM_026672,	Gstm7,	NM_026672,	Gstm4,Gstm4,	NM_001160411,NM_026764,	Gstm4,	NM_026764,	chr3	107931618	chr3	108044427	2
Apoc2,	NM_001277944,	Apoc2,	NM_001277944,	Rpl13a,	NM_009438,	Rpl13a,	NM_009438,	chr7	19673546	chr7	45126208	2
Slc4a1,	NM_011403,			Rab35,	NM_198163,			chr11	102349051	chr5	115646191	2
Zswim6,	NM_145456,			Fth1,Fth1,	NR_073181,NM_010239,			chr13	107814043	chr19	9982791	2
Zbtb8os,	NM_025970,	Zbtb8os,	NM_025970,	Fbxl13,Fbxl13,	NM_001199632,NM_177076,			chr4	129344216	chr5	21614026	2
Cd24a,	NM_009846,			Hs6st3,	NM_015820,			chr10	43583365	chr14	119644831	2
Fmn1,Fmn1,Fmn1,	NM_010230,NM_001285458,NM_001285459,			Wasf2,	NM_153423,	Wasf2,	NM_153423,	chr2	113604358	chr4	133190128	2
Mgmt,	NM_008598,	Mgmt,	NM_008598,	Mgmt,	NM_008598,	Mgmt,	NM_008598,	chr7	136951403	chr7	137121488	2
Lsm11,	NM_028185,			Hbb-bt,Hbb-b2,	NM_008220,NM_016956,	Hbb-bt,Hbb-b2,	NM_008220,NM_016956,	chr11	45933603	chr7	103813622	2
Fstl5,Fstl5,	NM_001253719,NM_178673,			Maoa,	NM_173740,			chr3	76115065	chrX	16685230	2
Ogfr,	NM_031373,			Ogfr,	NM_031373,			chr2	180595526	chr2	180595595	2
E2f2,	NM_177733,			Ubash3b,	NM_176860,	Ubash3b,	NM_176860,	chr4	136195926	chr9	41043634	2
Fgb,	NM_181849,			Hbb-b1,Hbb-bs,	NM_001278161,NM_001201391,	Hbb-b1,Hbb-bs,	NM_001278161,NM_001201391,	chr3	83042371	chr7	103826677	2
2310043O21Rik,	NR_045757,			Oas1g,	NM_011852,	Oas1g,	NM_011852,	chr15	38577320	chr5	120879319	2
Hspa5,Hspa5,	NM_022310,NM_001163434,	Hspa5,Hspa5,	NM_022310,NM_001163434,	Atp2a2,Atp2a2,Atp2a2,	NM_001110140,NM_009722,NR_027838,			chr2	34773185	chr5	122456939	2
Hbb-bt,Hbb-b2,	NM_008220,NM_016956,	Hbb-bt,Hbb-b2,	NM_008220,NM_016956,	Hbb-b1,Hbb-bs,	NM_001278161,NM_001201391,	Hbb-b1,Hbb-bs,	NM_001278161,NM_001201391,	chr7	103813492	chr7	103827537	2
Ttc17,	NM_183106,			Itpa,	NM_025922,	Itpa,	NM_025922,	chr2	94384803	chr2	130679334	2
Nfe2,	NM_008685,	Nfe2,	NM_008685,	Ucp2,	NM_011671,			chr15	103250988	chr7	100494374	2
Polr2a,Polr2a,	NM_001291068,NM_009089,	Polr2a,Polr2a,	NM_001291068,NM_009089,	Polr2a,Polr2a,	NM_001291068,NM_009089,	Polr2a,Polr2a,	NM_001291068,NM_009089,	chr11	69735234	chr11	69735317	2
Eef1d,Eef1d,Eef1d,Eef1d,Eef1d,Eef1d,Eef1d,Eef1d,	NM_001285430,NM_023240,NM_001285432,NM_001285434,NM_001285429,NM_029663,NM_001285431,NM_001285433,	Eef1d,Eef1d,Eef1d,Eef1d,Eef1d,Eef1d,Eef1d,Eef1d,	NM_001285430,NM_023240,NM_001285432,NM_001285434,NM_001285429,NM_029663,NM_001285431,NM_001285433,	Capzb,Capzb,Capzb,Capzb,	NM_001271405,NM_009798,NM_001037761,NM_001271406,			chr15	75896375	chr4	139291192	2
Trpm4,Rpl14-ps1,	NM_175130,NR_110499,			Rpl14,	NM_025974,	Rpl14,	NM_025974,	chr7	45325260	chr9	120573669	2
Pum2,Pum2,Pum2,Pum2,Pum2,Pum2,	NR_027670,NM_030723,NM_001160222,NM_001160221,NM_001160220,NM_001160219,			Wbscr22,	NM_025375,			chr12	8751205	chr5	135053216	2
Ift80,	NM_026641,			Osbpl9,Osbpl9,Osbpl9,	NM_001134791,NM_133885,NM_173350,			chr3	68902757	chr4	109107865	2
Casp9,Casp9,	NM_015733,NM_001277932,			Casp9,Casp9,	NM_015733,NM_001277932,			chr4	141813812	chr4	141814035	2
Fkbp1a,	NM_008019,			Hbb-b1,Hbb-bs,	NM_001278161,NM_001201391,			chr2	151561182	chr7	103827897	2
Ggnbp1,Bak1,	NM_001251881,NM_007523,			Ggnbp1,Bak1,	NM_001251881,NM_007523,			chr17	27019950	chr17	27020005	2
Atp6v0c-ps2,Atp6v0c,	NR_037854,NM_009729,			Manf,	NM_029103,			chr17	24164049	chr9	106888895	2
Mir1892,Sptssa,	NR_035439,NM_134054,			Sptssa,	NM_134054,	Sptssa,	NM_134054,	chr12	54645949	chr12	54656401	2
Fgf14,Fgf14,	NM_010201,NM_207667,			Ssu72,	NM_026899,	Ssu72,	NM_026899,	chr14	123985365	chr4	155733472	2
Acbd4,	NM_025988,	Acbd4,	NM_025988,	Grin2a,	NM_008170,			chr11	103105466	chr16	9727575	2
Mdh2,	NM_008617,	Mdh2,	NM_008617,	Gmppb,	NM_177910,			chr5	135786328	chr9	108051560	2
Tulp4,	NM_001103181,			Ftl1,	NM_010240,			chr17	6132475	chr7	45459699	2
Calm1,	NM_009790,			Unc50,	NM_026123,	Unc50,	NM_026123,	chr12	100207030	chr1	37432564	2
Ddt,	NM_010027,	Ddt,	NM_010027,	Afp,	NM_007423,	Afp,	NM_007423,	chr10	75772799	chr5	90505083	2
Id3,	NM_008321,	Id3,	NM_008321,	Hbb-bt,Hbb-b2,	NM_008220,NM_016956,			chr4	136144172	chr7	103812650	2
Gngt1,	NM_010314,	Gngt1,	NM_010314,	AI467606,	NM_178901,	AI467606,	NM_178901,	chr6	3994317	chr7	127092907	2
Sphkap,	NM_172430,			Mrrf,	NM_026422,			chr1	83315593	chr2	36189442	2
Fga,Fga,	NM_001111048,NM_010196,			Smim1,Smim1,	NM_001163721,NM_001163722,			chr3	83032022	chr4	154022024	2
Lsm12,	NM_172947,	Lsm12,	NM_172947,	Btbd8,	NM_001255991,			chr11	102167118	chr5	107478774	2
Ptbp1,BC005764,Ptbp1,Bc1,Ptbp1,	NM_001283013,NM_001170935,NM_008956,NR_038088,NM_001077363,			Galc,	NM_008079,			chr10	79864114	chr12	98218618	2
Oas1g,	NM_011852,			Oas1a,	NM_145211,			chr5	120876758	chr5	120896753	2
Tmtc2,	NM_177368,			Kcnip1,Kcnip1,Kcnip1,Kcnip1,	NM_001190885,NM_027398,NM_001290690,NM_001190886,			chr10	105238191	chr11	33755043	2
Plagl2,	NM_018807,			Plagl2,	NM_018807,			chr2	153230823	chr2	153230966	2
Hnrnpr,Hnrnpr,Hnrnpr,Hnrnpr,	NM_001277121,NM_028871,NM_001277123,NM_001277122,			Map2k1,Uchl4,	NM_008927,NM_033607,			chr4	136341698	chr9	64236056	2
Dek,	NM_025900,	Dek,	NM_025900,	Dek,	NM_025900,	Dek,	NM_025900,	chr13	47098193	chr13	47098289	2
Akap8,	NM_019774,	Akap8,	NM_019774,	Qsox1,Qsox1,	NM_001024945,NM_023268,			chr17	32314143	chr1	155778497	2
Gstm6,	NM_008184,	Gstm6,	NM_008184,	Gstm3,	NM_010359,	Gstm3,	NM_010359,	chr3	107942332	chr3	107967674	2
Gch1,	NM_008102,			Rad23b,	NM_009011,			chr14	47176981	chr4	55390419	2
Hbb-b1,Hbb-bs,	NM_001278161,NM_001201391,			Hbb-b1,Hbb-bs,	NM_001278161,NM_001201391,			chr7	103826619	chr7	103827897	2
Mir3098,Cenpb,	NR_037281,NM_007682,	Cenpb,	NM_007682,	Mir3098,Cenpb,	NR_037281,NM_007682,	Cenpb,	NM_007682,	chr2	131178298	chr2	131178353	2
Sqstm1,Sqstm1,	NM_001290769,NM_011018,	Sqstm1,	NM_011018,	Xylt1,	NM_175645,			chr11	50202398	chr7	117602306	2
Arhgap12,Arhgap12,	NM_001039692,NM_029277,			Paics,	NM_025939,			chr18	6028730	chr5	76967264	2
Kif13b,	NM_001081177,			Nsmce2,Nsmce2,	NM_026746,NM_001164604,	Nsmce2,Nsmce2,	NM_026746,NM_001164604,	chr14	64677330	chr15	59379001	2
Mirg,	NR_028265,			Cd9,	NM_007657,	Cd9,	NM_007657,	chr12	109748265	chr6	125462113	2
Rps26,	NM_013765,	Rps26,	NM_013765,	Wwp2,	NM_025830,			chr10	128626184	chr8	107439501	2
Tpd52l1,	NM_009413,			Supt4a,	NM_009296,			chr10	31413607	chr11	87743519	2
Hba-a2,Hba-a1,	NM_001083955,NM_008218,	Hba-a2,Hba-a1,	NM_001083955,NM_008218,	Ahsg,Ahsg,Ahsg,Ahsg,	NM_001276449,NM_001276450,NM_013465,NR_075099,			chr11	32297153	chr16	22899442	2
Ghr,Ghr,Ghr,	NM_001048178,NM_010284,NM_001286370,			Wdr61,Wdr61,Wdr61,	NM_001025376,NM_001025375,NM_023191,			chr15	3366631	chr9	54719330	2
E130307A14Rik,	NR_038037,			Ccdc174,	NM_172730,	Ccdc174,	NM_172730,	chr10	39662372	chr6	91885405	2
Myh6,Myh6,	NM_001164171,NM_010856,	Myh6,Myh6,	NM_001164171,NM_010856,	D830015G02Rik,Myh7,	NR_033497,NM_080728,	Myh7,	NM_080728,	chr14	54944277	chr14	54971719	2
Klc2,Klc2,	NM_008451,NR_045528,			Myo3b,	NM_177376,			chr19	5108690	chr2	70410622	2
Snx2,	NM_026386,	Snx2,	NM_026386,	Snx30,	NM_172468,			chr18	53216484	chr4	59833976	2
Ctsf,	NM_019861,	Ctsf,	NM_019861,	Rbp4,Rbp4,	NM_011255,NM_001159487,	Rbp4,Rbp4,	NM_011255,NM_001159487,	chr19	4858276	chr19	38118429	2
Ptrh2,Mir8115,Ptrh2,	NM_175004,NR_106195,NM_001098810,	Ptrh2,Ptrh2,	NM_175004,NM_001098810,	Pid1,	NM_001003948,			chr11	86689965	chr1	84168596	2
Pald1,	NM_013753,			Pald1,	NM_013753,			chr10	61320384	chr10	61320463	2
Mthfd1,	NM_138745,	Mthfd1,	NM_138745,	Filip1l,Cmss1,	NM_001040397,NM_025599,			chr12	76307231	chr16	57391592	2
Hbb-b1,Hbb-bs,	NM_001278161,NM_001201391,			Hbb-b1,Hbb-bs,	NM_001278161,NM_001201391,	Hbb-b1,Hbb-bs,	NM_001278161,NM_001201391,	chr7	103826641	chr7	103826715	2
Zbtb14,	NM_009547,			Prcp,	NM_028243,			chr17	69390348	chr7	92925828	2
Rn45s,	NR_046233,			Tpr,	NM_133780,	Tpr,	NM_133780,	chr17	39847781	chr1	150444417	2
Rab1,	NM_008996,			Hbb-b1,Hbb-bs,	NM_001278161,NM_001201391,	Hbb-b1,Hbb-bs,	NM_001278161,NM_001201391,	chr11	20226539	chr7	103827513	2
Ccdc34,Ccdc34os,	NM_026613,NR_040508,	Ccdc34,	NM_026613,	Ccdc34,Ccdc34os,	NM_026613,NR_040508,	Ccdc34,	NM_026613,	chr2	110040655	chr2	110040720	2
Ogfr,	NM_031373,	Ogfr,	NM_031373,	Paox,	NM_153783,	Paox,	NM_153783,	chr2	180594570	chr7	140134009	2
H2-K1,	NM_001001892,	H2-K1,	NM_001001892,	H2-Q4,	NM_001143689,	H2-Q4,	NM_001143689,	chr17	33999917	chr17	35379992	2
Zfp692,Zfp692,	NM_182996,NM_001040686,			Zfp692,Zfp692,	NM_182996,NM_001040686,			chr11	58309746	chr11	58309822	2
Hbb-bt,Hbb-b2,	NM_008220,NM_016956,	Hbb-bt,Hbb-b2,	NM_008220,NM_016956,	Hbb-b1,Hbb-bs,	NM_001278161,NM_001201391,	Hbb-b1,Hbb-bs,	NM_001278161,NM_001201391,	chr7	103813853	chr7	103826792	2
Kcnk2,Kcnk2,Kcnk2,Kcnk2,	NM_001281847,NM_010607,NM_001281848,NM_001159850,			Pdcd5,	NM_019746,	Pdcd5,	NM_019746,	chr1	189277754	chr7	35647305	2
Afp,	NM_007423,	Afp,	NM_007423,	Hbb-b1,Hbb-bs,	NM_001278161,NM_001201391,			chr5	90492763	chr7	103826622	2
Gypa,	NM_010369,			Gypa,	NM_010369,			chr8	80509506	chr8	80509610	2
Mcm4,	NM_008565,			6030407O03Rik,	NR_045311,			chr16	15630256	chr1	73717276	2
Cdc42bpb,	NM_183016,			Cdc42bpb,	NM_183016,			chr12	111293783	chr12	111293861	2
Hbb-bt,Hbb-b2,	NM_008220,NM_016956,	Hbb-bt,Hbb-b2,	NM_008220,NM_016956,	Hbb-b1,Hbb-bs,	NM_001278161,NM_001201391,	Hbb-b1,Hbb-bs,	NM_001278161,NM_001201391,	chr7	103813812	chr7	103827636	2
Fth1,Fth1,	NR_073181,NM_010239,	Fth1,	NM_010239,	Fth1,Fth1,	NR_073181,NM_010239,			chr19	9984911	chr19	9984987	2
Tln1,	NM_011602,	Tln1,	NM_011602,	Tln2,	NM_001081242,	Tln2,	NM_001081242,	chr4	43542602	chr9	67308869	2
Car2,	NM_009801,			Hbb-b1,Hbb-bs,	NM_001278161,NM_001201391,			chr3	14900171	chr7	103826619	2
Afp,	NM_007423,			Afp,	NM_007423,			chr5	90508730	chr5	90508854	2
Filip1l,Cmss1,	NM_001040397,NM_025599,			Zmat4,Zmat4,	NM_001277239,NM_177086,			chr16	57391559	chr8	23927070	2
Igf2,Igf2,Igf2,	NM_001122736,NM_010514,NM_001122737,			Igf2,Igf2,Igf2,	NM_001122736,NM_010514,NM_001122737,			chr7	142651981	chr7	142651987	2
Hus1,	NM_008316,			Naa35,	NM_030153,			chr11	9006876	chr13	59634726	2
Csnk2b,	NM_009975,			Capza2,	NM_007604,	Capza2,	NM_007604,	chr17	35120526	chr6	17637159	2
Mapk1ip1l,	NM_178684,			Klhl32,Klhl32,	NM_001163020,NM_001033531,			chr14	47321099	chr4	24644196	2
Hs6st3,	NM_015820,			Mus81,	NM_027877,	Mus81,	NM_027877,	chr14	119784997	chr19	5483929	2
Phactr2,Phactr2,Phactr2,Phactr2,	NM_001195066,NM_001195065,NM_001195096,NM_001033257,			Ubc,	NM_019639,			chr10	13220001	chr5	125385978	2
Ppox,	NM_008911,			Rplp1,	NM_018853,			chr1	171277038	chr9	61914452	2
Lmnb2,	NM_010722,	Lmnb2,	NM_010722,	Magi2,	NM_001170746,			chr10	80907533	chr5	19505887	2
Cfhr1,	NM_015780,			Cfh,	NM_009888,			chr1	139547294	chr1	140086084	2
Cyp2d22,Cyp2d22,	NM_019823,NM_001163472,	Cyp2d22,Cyp2d22,	NM_019823,NM_001163472,	Cyp2d26,	NM_029562,	Cyp2d26,	NM_029562,	chr15	82371674	chr15	82790302	2
Hdgf,	NM_008231,			Mageb16,Mageb16,	NM_001113734,NM_028025,			chr3	87916069	chrX	79630081	2
Abcb10,	NM_019552,			Abcb10,	NM_019552,			chr8	123953245	chr8	123953336	2
Calm2,	NM_007589,	Calm2,	NM_007589,	Itpr2,Itpr2,	NM_010586,NM_019923,			chr17	87435156	chr6	146463360	2
Plxdc2,	NM_026162,			Jund,Jund,	NM_001286944,NM_010592,			chr2	16410742	chr8	70700473	2
Hars,	NM_008214,			Hars,	NM_008214,	Hars,	NM_008214,	chr18	36766858	chr18	36766918	2
Hbb-bt,Hbb-b2,	NM_008220,NM_016956,			Hbb-b1,Hbb-bs,	NM_001278161,NM_001201391,			chr7	103813115	chr7	103827122	2
Ybx1,	NM_011732,			Oca2,	NM_021879,			chr4	119278154	chr7	56246254	2
Ndufs6,Ndufs6,	NM_010888,NR_033306,			Slc28a1,	NM_001004184,			chr13	73325230	chr7	81161580	2
Etv6,	NM_007961,	Etv6,	NM_007961,	Etv6,	NM_007961,			chr6	134036135	chr6	134137282	2
Mt1,	NM_013602,	Mt1,	NM_013602,	Epor,	NM_010149,			chr8	94180101	chr9	21959727	2
Slc39a11,Slc39a11,	NM_027216,NM_001166503,			Eif3a,	NM_010123,			chr11	113447058	chr19	60761827	2
Calcoco1,	NM_026192,	Calcoco1,	NM_026192,	Calcoco1,	NM_026192,	Calcoco1,	NM_026192,	chr15	102710404	chr15	102710472	2
Zfp68,Zfp68,Zfp68,	NM_013844,NM_001044747,NM_001163797,	Zfp68,Zfp68,	NM_013844,NM_001163797,	Itga9,Itga9,	NM_133721,NM_001113514,	Itga9,Itga9,	NM_133721,NM_001113514,	chr5	138612164	chr9	118807314	2
Lman2,	NM_025828,			Aip,Aip,	NM_001276284,NM_016666,	Aip,Aip,	NM_001276284,NM_016666,	chr13	55344219	chr19	4115104	2
Rhbdd3,Rhbdd3,Rhbdd3,Rhbdd3,Rhbdd3,	NR_110961,NM_001290491,NM_177370,NM_001290492,NM_001290493,			Tubb5,	NM_011655,			chr11	5102400	chr17	35834079	2
Sepp1,Sepp1,Sepp1,	NM_001042614,NM_001042613,NM_009155,			Sepp1,Sepp1,Sepp1,	NM_001042614,NM_001042613,NM_009155,			chr15	3279999	chr15	3280117	2
Hba-a2,Hba-a1,	NM_001083955,NM_008218,	Hba-a2,Hba-a1,	NM_001083955,NM_008218,	Alb,	NM_009654,	Alb,	NM_009654,	chr11	32296885	chr5	90472142	2
Hdlbp,	NM_133808,	Hdlbp,	NM_133808,	Hbb-bt,Hbb-b2,	NM_008220,NM_016956,			chr1	93408462	chr7	103813897	2
Tcea3,	NM_011542,	Tcea3,	NM_011542,	Wwp2,	NM_025830,			chr4	136273649	chr8	107439462	2
Gm3219,	NR_027380,			Bcl7c,	NM_009746,	Bcl7c,	NM_009746,	chr14	34345542	chr7	127705092	2
Eif3h,	NM_080635,	Eif3h,	NM_080635,	Hbb-bt,Hbb-b2,	NM_008220,NM_016956,			chr15	51865429	chr7	103812576	2
Gm5468,	NR_027376,			Ywhaz,Ywhaz,Ywhaz,Ywhaz,	NM_001253806,NM_001253807,NM_011740,NM_001253805,			chr15	25435463	chr15	36771567	2
Hbb-b1,Hbb-bs,	NM_001278161,NM_001201391,			Mki67,	NM_001081117,	Mki67,	NM_001081117,	chr7	103826549	chr7	135699575	2
Rrp12,	NM_199447,			Hbb-bt,Hbb-b2,	NM_008220,NM_016956,	Hbb-bt,Hbb-b2,	NM_008220,NM_016956,	chr19	41862974	chr7	103812694	2
Cpa6,Cpa6,	NM_001289497,NM_177834,			Hspa8,	NM_031165,	Hspa8,	NM_031165,	chr1	10555486	chr9	40802890	2
Itpr2,Itpr2,	NM_010586,NM_019923,			Lamtor1,	NM_025605,			chr6	146356288	chr7	101911720	2
Jtb,	NM_206924,	Jtb,	NM_206924,	Rplp0,	NM_007475,	Rplp0,	NM_007475,	chr3	90235538	chr5	115563359	2
Scpep1,	NM_029023,	Scpep1,	NM_029023,	Atad2,	NM_027435,	Atad2,	NM_027435,	chr11	88947168	chr15	58098622	2
Smu1,	NM_021535,	Smu1,	NM_021535,	Megf9,	NM_172694,	Megf9,	NM_172694,	chr4	40739685	chr4	70448662	2
Car2,	NM_009801,			Hmbs,Hmbs,	NM_013551,NM_001110251,	Hmbs,Hmbs,	NM_013551,NM_001110251,	chr3	14900426	chr9	44340751	2
Stt3a,	NM_008408,			Stt3a,	NM_008408,			chr9	36732712	chr9	36732791	2
Cyp2c68,	NM_001039555,	Cyp2c68,	NM_001039555,	Cyp2c69,	NM_001104525,	Cyp2c69,	NM_001104525,	chr19	39735736	chr19	39881092	2
Myh15,	NM_001166210,			Fkbp15,	NM_001045528,	Fkbp15,	NM_001045528,	chr16	49176373	chr4	62300989	2
Eef2,	NM_007907,	Eef2,	NM_007907,	Alas2,Alas2,	NM_009653,NM_001102446,			chr10	81179579	chrX	150570496	2
Spcs1,	NM_026911,			Spcs1,	NM_026911,			chr14	30999831	chr14	30999905	2
Dmtn,Dmtn,Dmtn,Dmtn,Dmtn,Dmtn,	NM_013514,NM_001252663,NM_001252664,NM_001252662,NM_001252666,NM_001252665,			Hbb-b1,Hbb-bs,	NM_001278161,NM_001201391,	Hbb-b1,Hbb-bs,	NM_001278161,NM_001201391,	chr14	70603822	chr7	103827553	2
Npm3,	NM_008723,	Npm3,	NM_008723,	Npm3-ps1,	NR_002702,			chr19	45748618	chr6	85076534	2
Rpl24,	NM_024218,	Rpl24,	NM_024218,	Gadl1,	NM_028638,			chr16	55967081	chr9	116040962	2
Hnrnpr,Hnrnpr,Hnrnpr,Hnrnpr,	NM_001277121,NM_028871,NM_001277123,NM_001277122,	Hnrnpr,Hnrnpr,Hnrnpr,Hnrnpr,	NM_001277121,NM_028871,NM_001277123,NM_001277122,	Fis1,Fis1,	NM_025562,NM_001163243,	Fis1,Fis1,	NM_025562,NM_001163243,	chr4	136332577	chr5	136963130	2
Thrap3,	NM_146153,	Thrap3,	NM_146153,	Otud7a,	NM_130880,			chr4	126178405	chr7	63542894	2
Cyp4f17,	NM_001101445,	Cyp4f17,	NM_001101445,	Cyp4f13,	NM_130882,	Cyp4f13,	NM_130882,	chr17	32520415	chr17	32932539	2
Hba-a2,Hba-a1,	NM_001083955,NM_008218,			Hpse,	NM_152803,			chr11	32297288	chr5	100714997	2
Pid1,	NM_001003948,	Pid1,	NM_001003948,	Pid1,	NM_001003948,	Pid1,	NM_001003948,	chr1	84038506	chr1	84159231	2
Cntnap5c,	NM_001081653,			Anp32b,	NM_130889,			chr17	58045691	chr4	46472281	2
Hspa5,Hspa5,	NM_022310,NM_001163434,			Tsc22d2,	NM_001081229,			chr2	34776430	chr3	58443968	2
Lhfpl2,	NM_172589,			Afp,	NM_007423,	Afp,	NM_007423,	chr13	94129148	chr5	90495967	2
Mesdc2,	NM_023403,			Hbb-bt,Hbb-b2,	NM_008220,NM_016956,	Hbb-bt,Hbb-b2,	NM_008220,NM_016956,	chr7	83898385	chr7	103813810	2
Hapln1,	NM_013500,			Agk,	NM_023538,			chr13	89576387	chr6	40396632	2
Bzw1,	NM_025824,	Bzw1,	NM_025824,	Eps15,Eps15,	NM_001159964,NM_007943,			chr1	58400780	chr4	109374381	2
Gm15772,Rpl26,	NR_003373,NM_009080,			Cdca2,Cdca2,	NM_175384,NM_001110162,			chr11	68904525	chr14	67689891	2
Pde4d,	NM_011056,			Sf3b1,	NM_031179,			chr13	109251843	chr1	54987185	2
Cntnap5b,	NM_172851,			Shank2,Mir3470b,	NM_001113373,NR_037302,			chr1	99790616	chr7	144250193	2
Kcnmb3,	NM_001195074,			Rpn1,	NM_133933,			chr3	32490434	chr6	88103724	2
Vps25,Vps25,Vps25,Vps25,	NM_026776,NM_001284414,NM_001284412,NM_001284411,	Vps25,Vps25,Vps25,Vps25,	NM_026776,NM_001284414,NM_001284412,NM_001284411,	Ninj2,	NM_016718,			chr11	101256008	chr6	120161517	2
1700034F02Rik,1700034F02Rik,	NM_028504,NM_001163521,			Rpl7,	NM_011291,	Rpl7,	NM_011291,	chr11	29552963	chr1	16103647	2
Nudt4,	NM_027722,			Notch2,	NM_010928,			chr10	95547043	chr3	98066067	2
Prrc2c,	NM_001081290,			Eif3c,	NM_146200,	Eif3c,	NM_146200,	chr1	162672154	chr7	126557749	2
Chtf8,	NM_145412,			Chtf8,	NM_145412,			chr8	106883901	chr8	106883999	2
Rdh1,	NM_080436,	Rdh1,	NM_080436,	Rdh7,Rdh7,	NM_001150749,NM_017473,	Rdh7,Rdh7,	NM_001150749,NM_017473,	chr10	127764681	chr10	127887415	2
Hbb-bt,Hbb-b2,	NM_008220,NM_016956,	Hbb-bt,Hbb-b2,	NM_008220,NM_016956,	Hbb-b1,Hbb-bs,	NM_001278161,NM_001201391,	Hbb-b1,Hbb-bs,	NM_001278161,NM_001201391,	chr7	103813810	chr7	103826743	2
Gdap1l1,	NM_144891,			Akt2,Akt2,	NM_001110208,NM_007434,			chr2	163448040	chr7	27639452	2
Ppfia4,	NM_001144855,			Api5,	NM_007466,			chr1	134297535	chr2	94411998	2
Gm9199,	NR_027860,			Gcsh,	NM_026572,			chr14	73026309	chr8	116982530	2
Abcb1a,	NM_011076,	Abcb1a,	NM_011076,	Abcb1b,	NM_011075,	Abcb1b,	NM_011075,	chr5	8746508	chr5	8861629	2
Adamts12,	NM_175501,			Golph3,	NM_025673,			chr15	11113987	chr15	12351139	2
Casq2,	NM_009814,	Casq2,	NM_009814,	Snrpg,	NM_026506,	Snrpg,	NM_026506,	chr3	102126566	chr6	86376494	2
Prcp,	NM_028243,			Prcp,	NM_028243,			chr7	92933784	chr7	92933847	2
Rad23a,	NM_009010,	Rad23a,	NM_009010,	Rad23a,	NM_009010,	Rad23a,	NM_009010,	chr8	84835772	chr8	84835831	2
Cd82,Cd82,Cd82,Cd82,Cd82,Cd82,Cd82,	NM_001271430,NM_001271461,NM_007656,NM_001136055,NM_001271432,NM_001271431,NM_001271462,			Cd82,Cd82,Cd82,Cd82,Cd82,Cd82,Cd82,	NM_001271430,NM_001271461,NM_007656,NM_001136055,NM_001271432,NM_001271431,NM_001271462,			chr2	93419703	chr2	93419781	2
Zfp868,	NM_172754,			Zfp869,Zfp869,Zfp869,	NM_181274,NM_001039965,NM_001039967,			chr8	69625434	chr8	69710974	2
Slc15a1,	NM_053079,			Hbb-bt,Hbb-b2,	NM_008220,NM_016956,			chr14	121502061	chr7	103812535	2
Apoa1,	NM_009692,	Apoa1,	NM_009692,	Apoa1,	NM_009692,	Apoa1,	NM_009692,	chr9	46229902	chr9	46229997	2
Slc40a1,	NM_016917,	Slc40a1,	NM_016917,	Nmd3,	NM_133787,	Nmd3,	NM_133787,	chr1	45918371	chr3	69748873	2
Ncoa6,Ncoa6,	NM_001242558,NM_019825,			Ncoa6,Ncoa6,	NM_001242558,NM_019825,			chr2	155390800	chr2	155390881	2
Bloc1s2,	NM_028607,			Cacnb4,Cacnb4,Cacnb4,	NM_001037099,NM_001285426,NM_001285428,			chr19	44142026	chr2	52620152	2
Hba-a2,Hba-a1,	NM_001083955,NM_008218,	Hba-a2,Hba-a1,	NM_001083955,NM_008218,	Rn45s,	NR_046233,			chr11	32297130	chr17	39847781	2
Gm6548,	NR_003363,			Eef1a1,	NM_010106,			chr17	78850593	chr9	78478543	2
Atp6v0e,	NM_025272,			Bcap31,	NM_012060,			chr17	26699477	chrX	73686264	2
Shank2,Mir3470b,	NM_001113373,NR_037302,			Prdx2,	NM_011563,	Prdx2,	NM_011563,	chr7	144250191	chr8	84971587	2
Rbm38,	NM_019547,			Hbb-bt,Hbb-b2,	NM_008220,NM_016956,	Hbb-bt,Hbb-b2,	NM_008220,NM_016956,	chr2	173033885	chr7	103813850	2
Laptm4b,	NM_033521,			Eif4a2,Eif4a2,Eif4a2,Eif4a2,	NM_001123037,NM_001123038,NM_013506,NR_110335,			chr15	34267776	chr16	23113557	2
Stub1,Jmjd8,	NM_019719,NM_028101,	Stub1,	NM_019719,	Stub1,Jmjd8,	NM_019719,NM_028101,	Stub1,	NM_019719,	chr17	25830964	chr17	25831162	2
Pip4k2a,	NM_008845,			Pip4k2a,	NM_008845,			chr2	18843875	chr2	18843895	2
Rps8,	NM_009098,	Rps8,	NM_009098,	Me3,	NM_181407,			chr4	117154812	chr7	89761879	2
Bin2,	NM_001270537,	Bin2,	NM_001270537,	Wdr90,	NM_001163766,	Wdr90,	NM_001163766,	chr15	100656290	chr17	25849914	2
Klrb1a,Klrb1a,	NM_001159902,NM_010737,	Klrb1a,Klrb1a,	NM_001159902,NM_010737,	Klrb1b,	NM_030599,	Klrb1b,	NM_030599,	chr6	128618456	chr6	128818587	2
Myt1,Myt1,Myt1,	NM_001171615,NM_008665,NM_001171616,			Mthfd2,	NM_008638,			chr2	181791938	chr6	83306410	2
C3,	NM_009778,	C3,	NM_009778,	Ube2s,	NM_133777,	Ube2s,	NM_133777,	chr17	57204089	chr7	4810514	2
Pa2g4,	NM_011119,	Pa2g4,	NM_011119,	Cnga1,	NM_007723,			chr10	128559061	chr5	72626921	2
Ahsg,Ahsg,Ahsg,Ahsg,	NM_001276449,NM_001276450,NM_013465,NR_075099,			Hbb-b1,Hbb-bs,	NM_001278161,NM_001201391,			chr16	22895187	chr7	103826642	2
Mcm3,	NM_008563,	Mcm3,	NM_008563,	Alb,	NM_009654,	Alb,	NM_009654,	chr1	20806804	chr5	90475279	2
4930525G20Rik,	NR_045194,			Ash2l,Ash2l,Ash2l,	NM_011791,NM_001286207,NM_001080793,	Ash2l,Ash2l,Ash2l,	NM_011791,NM_001286207,NM_001080793,	chr13	67810652	chr8	25827278	2
H2afz,	NM_016750,			Tmcc1,	NM_177412,			chr3	137865119	chr6	116173737	2
Afp,	NM_007423,	Afp,	NM_007423,	Hbb-b1,Hbb-bs,	NM_001278161,NM_001201391,	Hbb-b1,Hbb-bs,	NM_001278161,NM_001201391,	chr5	90504420	chr7	103826664	2
Srrm4,	NM_026886,			Atg4d,	NM_153583,	Atg4d,	NM_153583,	chr5	116569343	chr9	21268452	2
Cd63,Cd63,Cd63,	NM_007653,NM_001282966,NM_001042580,	Cd63,Cd63,Cd63,	NM_007653,NM_001282966,NM_001042580,	Hsd17b4,	NM_008292,			chr10	128911580	chr18	50134986	2
Commd1,	NM_144514,	Commd1,	NM_144514,	Sepp1,Sepp1,Sepp1,	NM_001042614,NM_001042613,NM_009155,			chr11	22899972	chr15	3280281	2
Suz12,Suz12,	NM_001163018,NM_199196,	Suz12,Suz12,	NM_001163018,NM_199196,	Suz12,Suz12,	NM_001163018,NM_199196,	Suz12,Suz12,	NM_001163018,NM_199196,	chr11	80032065	chr11	80032121	2
Gnb1l,Gnb1l,Gnb1l,Gnb1l,Gnb1l,Gnb1l,	NM_001285494,NM_023120,NM_001081682,NM_001285491,NM_001285493,NR_104347,			Rn45s,	NR_046233,			chr16	18533201	chr17	39846482	2
Setd8,	NM_030241,			Akap13,	NM_029332,			chr5	124461537	chr7	75681555	2
Zfp942,	NM_001199048,			Zfp944,	NM_176962,			chr17	21954052	chr17	22359439	2
Rnf19a,	NM_013923,	Rnf19a,	NM_013923,	1700001J11Rik,	NR_033613,			chr15	36241803	chr9	40052613	2
Apoe,	NM_009696,	Apoe,	NM_009696,	Apoe,	NM_009696,	Apoe,	NM_009696,	chr7	19696621	chr7	19696712	2
Hbb-bt,Hbb-b2,	NM_008220,NM_016956,	Hbb-bt,Hbb-b2,	NM_008220,NM_016956,	Hbb-b1,Hbb-bs,	NM_001278161,NM_001201391,	Hbb-b1,Hbb-bs,	NM_001278161,NM_001201391,	chr7	103813842	chr7	103827528	2
Filip1l,Cmss1,	NM_001040397,NM_025599,			Ddb1,	NM_015735,	Ddb1,	NM_015735,	chr16	57391591	chr19	10625907	2
Hnrnph1,	NM_021510,	Hnrnph1,	NM_021510,	Hnrnph2,	NM_019868,	Hnrnph2,	NM_019868,	chr11	50379600	chrX	134605138	2
Luc7l3,	NM_026313,	Luc7l3,	NM_026313,	Luc7l3,	NM_026313,	Luc7l3,	NM_026313,	chr11	94295939	chr11	94296003	2
Llgl2,Llgl2,	NM_145438,NM_001252532,			Psmb8,	NM_010724,	Psmb8,	NM_010724,	chr11	115832608	chr17	34200717	2
Cd24a,	NM_009846,			Hs6st3,	NM_015820,			chr10	43583661	chr14	119645143	2
Yeats4,	NM_026570,			Yeats4,	NM_026570,			chr10	117215247	chr10	117215326	2
Hbb-bt,Hbb-b2,	NM_008220,NM_016956,	Hbb-bt,Hbb-b2,	NM_008220,NM_016956,	Hbb-b1,Hbb-bs,	NM_001278161,NM_001201391,	Hbb-b1,Hbb-bs,	NM_001278161,NM_001201391,	chr7	103812744	chr7	103826734	2
Rplp0,	NM_007475,	Rplp0,	NM_007475,	Trpm4,	NM_175130,			chr5	115560827	chr7	45324951	2
Ptprn2,	NM_011215,			Atpif1,	NM_007512,	Atpif1,	NM_007512,	chr12	116597477	chr4	132530728	2
Maz,	NM_010772,			Maz,	NM_010772,			chr7	127022199	chr7	127022293	2
Nprl3,Nprl3,Nprl3,Nprl3,	NM_181569,NM_001284360,NM_001284359,NR_104306,	Nprl3,Nprl3,Nprl3,	NM_181569,NM_001284360,NM_001284359,	Nprl3,Nprl3,Nprl3,Nprl3,	NM_181569,NM_001284360,NM_001284359,NR_104306,	Nprl3,Nprl3,Nprl3,	NM_181569,NM_001284360,NM_001284359,	chr11	32234760	chr11	32234920	2
Pnpo,	NM_134021,			Parp10,Parp10,	NM_001163576,NM_001163575,	Parp10,Parp10,	NM_001163576,NM_001163575,	chr11	96938036	chr15	76240770	2
Nadk2,Nadk2,Nadk2,	NM_001040395,NM_001286255,NM_001085410,			Nadk2,Nadk2,Nadk2,	NM_001040395,NM_001286255,NM_001085410,			chr15	9109603	chr15	9109681	2
Pign,	NM_013784,			Cnbd2,	NM_027585,			chr1	105574741	chr2	156322607	2
Cyp2c68,	NM_001039555,	Cyp2c68,	NM_001039555,	Alb,	NM_009654,	Alb,	NM_009654,	chr19	39699304	chr5	90469606	2
Pgd,	NM_001081274,	Pgd,	NM_001081274,	Rplp0,	NM_007475,	Rplp0,	NM_007475,	chr4	149154226	chr5	115560758	2
BC094916,	NM_001024721,			Pyhin1,	NM_175026,			chr1	173529554	chr1	173631154	2
Ankrd36,	NM_023816,			Cript,	NM_019936,			chr11	5678616	chr17	87027648	2
Psap,Psap,Psap,Psap,Psap,Psap,	NM_001146124,NM_001146121,NM_001146122,NM_011179,NM_001146123,NM_001146120,			Tbc1d9,Tbc1d9,	NM_001111304,NM_027758,			chr10	60302389	chr8	83170888	2
Cldn1,	NM_016674,			Cldn1,	NM_016674,			chr16	26356971	chr16	26357028	2
Nav2,Nav2,	NM_175272,NM_001111016,			Ddx10,	NM_029936,	Ddx10,	NM_029936,	chr7	49481146	chr9	53207553	2
Fbxo10,	NM_001024142,			Alb,	NM_009654,	Alb,	NM_009654,	chr4	45037984	chr5	90469517	2
Alk,	NM_007439,			Bub3,	NM_009774,			chr17	72257231	chr7	131570967	2
Mex3d,	NM_198615,			Tmem170b,	NM_001163572,			chr10	80380491	chr13	41636850	2
Hbb-bt,Hbb-b2,	NM_008220,NM_016956,	Hbb-bt,Hbb-b2,	NM_008220,NM_016956,	Hbb-b1,Hbb-bs,	NM_001278161,NM_001201391,	Hbb-b1,Hbb-bs,	NM_001278161,NM_001201391,	chr7	103813570	chr7	103827595	2
Airn,Airn,Airn,Airn,	NR_027772,NR_027784,NR_027773,NR_002853,			Alb,	NM_009654,	Alb,	NM_009654,	chr17	12804843	chr5	90465906	2
Oas3,	NM_145226,			Oas3,	NM_145226,			chr5	120754040	chr5	120754108	2
Ptpn1,	NM_011201,			Gtf2ird1,Gtf2ird1,Gtf2ird1,Gtf2ird1,Gtf2ird1,Gtf2ird1,Gtf2ird1,Gtf2ird1,Gtf2ird1,Gtf2ird1,Gtf2ird1,	NM_001081468,NM_001081464,NM_001081463,NM_001081462,NM_001244936,NM_001081470,NM_001081465,NM_020331,NM_001081467,NM_001081466,NM_001081469,			chr2	167978934	chr5	134369604	2
Hsp90ab1,	NM_008302,	Hsp90ab1,	NM_008302,	Hsp90ab1,	NM_008302,	Hsp90ab1,	NM_008302,	chr17	45570407	chr17	45570547	2
Elmo1,	NM_080288,			Afp,	NM_007423,			chr13	20132414	chr5	90508730	2
Klf1,	NM_010635,	Klf1,	NM_010635,	Klf1,	NM_010635,	Klf1,	NM_010635,	chr8	84903184	chr8	84903208	2
Pcbp1,	NM_011865,			Arhgap25,Arhgap25,	NM_001037727,NM_001286610,			chr6	86524616	chr6	87512900	2
2410127L17Rik,	NM_026120,			Metap1d,	NM_025633,			chr19	18704337	chr2	71525163	2
Hmgcs1,Hmgcs1,	NM_145942,NM_001291439,	Hmgcs1,Hmgcs1,	NM_145942,NM_001291439,	Ybx1,	NM_011732,	Ybx1,	NM_011732,	chr13	119700020	chr4	119279126	2
Tab3,	NM_025729,			Tab3,	NM_025729,			chrX	85633397	chrX	85633476	2
Hbb-b1,Hbb-bs,	NM_001278161,NM_001201391,			Trf,	NM_133977,			chr7	103826601	chr9	103209014	2
Gm20757,	NR_046027,			1110012L19Rik,	NM_026787,			chr10	92222786	chrX	70389303	2
Ppp2r5c,Ppp2r5c,Ppp2r5c,Ppp2r5c,	NM_001135001,NM_001081457,NM_012023,NM_001081458,			Ran,	NM_009391,			chr12	110534800	chr5	129023023	2
Atp5f1,	NM_009725,	Atp5f1,	NM_009725,	Atp5f1,	NM_009725,	Atp5f1,	NM_009725,	chr3	105943708	chr3	105943800	2
Ntrk2,Ntrk2,	NM_001282961,NM_001025074,			Psme1,	NM_011189,	Psme1,	NM_011189,	chr13	59079649	chr14	55580040	2
Hbb-bt,Hbb-b2,	NM_008220,NM_016956,	Hbb-bt,Hbb-b2,	NM_008220,NM_016956,	Hbb-b1,Hbb-bs,	NM_001278161,NM_001201391,	Hbb-b1,Hbb-bs,	NM_001278161,NM_001201391,	chr7	103813642	chr7	103827594	2
Nsmaf,	NM_010945,	Nsmaf,	NM_010945,	Nbeal2,	NM_183276,	Nbeal2,	NM_183276,	chr4	6423361	chr9	110629239	2
Setd3,	NM_028262,			Iqgap1,	NM_016721,			chr12	108155709	chr7	80712286	2
Pink1,	NM_026880,			Fam213b,	NM_025582,			chr4	138315734	chr4	154896609	2
Ssh2,	NM_177710,			Hsp90aa1,	NM_010480,	Hsp90aa1,	NM_010480,	chr11	77294343	chr12	110694153	2
Fth1,Fth1,	NR_073181,NM_010239,	Fth1,	NM_010239,	Hbb-bt,Hbb-b2,	NM_008220,NM_016956,			chr19	9982899	chr7	103813907	2
Slc25a37,	NM_026331,			Slc25a37,	NM_026331,			chr14	69243213	chr14	69243296	2
Htatsf1,Htatsf1,	NM_028242,NM_029371,	Htatsf1,Htatsf1,	NM_028242,NM_029371,	Htatsf1,Htatsf1,	NM_028242,NM_029371,	Htatsf1,Htatsf1,	NM_028242,NM_029371,	chrX	57066377	chrX	57066499	2
Gnb2l1,	NM_008143,	Gnb2l1,	NM_008143,	Hbb-bt,Hbb-b2,	NM_008220,NM_016956,	Hbb-bt,Hbb-b2,	NM_008220,NM_016956,	chr11	48801794	chr7	103812783	2
Hba-a2,Hba-a1,	NM_001083955,NM_008218,	Hba-a2,Hba-a1,	NM_001083955,NM_008218,	Zfp12,Zfp12,Zfp12,	NM_001289589,NM_001289590,NM_177681,			chr11	32296884	chr5	143245936	2
Axin1,Axin1,	NM_001159598,NM_009733,			Axin1,Axin1,	NM_001159598,NM_009733,			chr17	26195123	chr17	26195240	2
Hba-a2,Hba-a1,	NM_001083955,NM_008218,	Hba-a2,Hba-a1,	NM_001083955,NM_008218,	Tor1aip2,Tor1aip2,Tor1aip1,Tor1aip1,	NM_001160180,NM_172843,NM_001160018,NM_144791,	Tor1aip1,Tor1aip1,	NM_001160018,NM_144791,	chr11	32297150	chr1	156036001	2
Pcdh9,Pcdh9,Pcdh9,Pcdh9,	NM_001271798,NM_001271799,NM_001081377,NM_001271800,			Ldha,Ldha,Ldha,	NR_102727,NM_001136069,NM_010699,	Ldha,Ldha,	NM_001136069,NM_010699,	chr14	93194986	chr7	46853982	2
Gclm,	NM_008129,	Gclm,	NM_008129,	Gclm,	NM_008129,			chr3	122266394	chr3	122266493	2
Rad51b,Rad51b,	NM_001252562,NM_009014,			Luc7l,Luc7l,Luc7l,Luc7l,	NM_025881,NR_037905,NM_028190,NR_037906,			chr12	79329551	chr17	26270366	2
Golga1,Golga1,Golga1,	NM_029793,NM_001290649,NR_110968,			Slc39a1,	NM_013901,			chr2	39016944	chr3	90252879	2
Hba-a2,Hba-a1,	NM_001083955,NM_008218,	Hba-a2,Hba-a1,	NM_001083955,NM_008218,	Luc7l,Luc7l,Luc7l,Luc7l,	NM_025881,NR_037905,NM_028190,NR_037906,			chr11	32296894	chr17	26270425	2
Serpina1b,	NM_009244,	Serpina1b,	NM_009244,	Fes,	NM_010194,	Fes,	NM_010194,	chr12	103730329	chr7	80378554	2
Mbd3,	NM_013595,	Mbd3,	NM_013595,	Mbd2,	NM_010773,	Mbd2,	NM_010773,	chr10	80394655	chr18	70593339	2
4930527F14Rik,	NR_045809,			Gid8,Gid8,Gid8,	NM_029607,NM_001289652,NM_001289651,	Gid8,Gid8,Gid8,	NM_029607,NM_001289652,NM_001289651,	chr14	45558124	chr2	180713252	2
Lamp3,	NM_177356,			Epb4.2,	NM_013513,	Epb4.2,	NM_013513,	chr16	19668989	chr2	121021398	2
St3gal1,	NM_009177,			Fam46c,	NM_001142952,			chr15	67106304	chr3	100472124	2
Fam69c,	NM_173770,			Serbp1,Serbp1,Serbp1,Serbp1,	NM_001113566,NM_025814,NM_001113565,NM_001113564,			chr18	84721121	chr6	67284055	2
Cxadr,Cxadr,	NM_001025192,NM_009988,			Cxadr,Cxadr,	NM_001025192,NM_009988,			chr16	78338683	chr16	78338759	2
Psmd3,	NM_009439,	Psmd3,	NM_009439,	Brca1,	NM_009764,			chr11	98695362	chr11	101551768	2
Dlk1,Dlk1,Dlk1,Dlk1,Dlk1,	NM_001190703,NM_001190705,NR_033813,NM_001190704,NM_010052,	Dlk1,Dlk1,Dlk1,Dlk1,	NM_001190703,NM_001190705,NM_001190704,NM_010052,	Polr3a,	NM_001081247,			chr12	109460331	chr14	24466337	2
Actb,	NM_007393,			Dennd4a,	NM_001162917,	Dennd4a,	NM_001162917,	chr5	142903710	chr9	64907172	2
Zpbp,Zpbp,	NM_015785,NM_001185153,			Brcc3,Brcc3,Brcc3,	NM_001166459,NM_145956,NM_001166457,	Brcc3,Brcc3,Brcc3,	NM_001166459,NM_145956,NM_001166457,	chr11	11312728	chrX	75435464	2
1700034F02Rik,1700034F02Rik,	NM_028504,NM_001163521,			Rpl7,	NM_011291,	Rpl7,	NM_011291,	chr11	29552995	chr1	16103679	2
Pde10a,	NM_001290707,			Trip12,	NM_133975,			chr17	8564214	chr1	84724578	2
Mrpl14,	NM_026732,	Mrpl14,	NM_026732,	Hspe1,	NM_008303,	Hspe1,	NM_008303,	chr17	45698366	chr1	55089159	2
Hbb-bt,Hbb-b2,	NM_008220,NM_016956,	Hbb-bt,Hbb-b2,	NM_008220,NM_016956,	Hbb-b1,Hbb-bs,	NM_001278161,NM_001201391,	Hbb-b1,Hbb-bs,	NM_001278161,NM_001201391,	chr7	103812688	chr7	103826694	2
Snx3,	NM_017472,	Snx3,	NM_017472,	Snx3,	NM_017472,	Snx3,	NM_017472,	chr10	42533148	chr10	42533250	2
Cdk1,	NM_007659,	Cdk1,	NM_007659,	Hbb-b1,Hbb-bs,	NM_001278161,NM_001201391,	Hbb-b1,Hbb-bs,	NM_001278161,NM_001201391,	chr10	69340531	chr7	103826792	2
Cdh2,	NM_007664,			Slc24a2,Slc24a2,	NM_001110240,NM_172426,			chr18	16589604	chr4	87104343	2
Ccnf,	NM_007634,			Ccnf,	NM_007634,	Ccnf,	NM_007634,	chr17	24223775	chr17	24223906	2
Alb,	NM_009654,	Alb,	NM_009654,	Hbb-bt,Hbb-b2,	NM_008220,NM_016956,	Hbb-bt,Hbb-b2,	NM_008220,NM_016956,	chr5	90474609	chr7	103813859	2
Fbxo3,Fbxo3,	NM_212433,NM_020593,	Fbxo3,Fbxo3,	NM_212433,NM_020593,	Hbb-bt,Hbb-b2,	NM_008220,NM_016956,	Hbb-bt,Hbb-b2,	NM_008220,NM_016956,	chr2	104030367	chr7	103813439	2
March6,	NM_172606,			Ets2,	NM_011809,			chr15	31459079	chr16	95720064	2
Ube2h,Ube2h,Ube2h,	NM_001169577,NM_001169576,NM_009459,			Ube2h,Ube2h,Ube2h,	NM_001169577,NM_001169576,NM_009459,			chr6	30211572	chr6	30211674	2
Mndal,	NM_001170853,	Mndal,	NM_001170853,	Ifi205,	NM_172648,	Ifi205,	NM_172648,	chr1	173860363	chr1	174017233	2
Fkbp4,	NM_010219,	Fkbp4,	NM_010219,	Ctsd,	NM_009983,			chr6	128432599	chr7	142376045	2
Zc3h7a,Zc3h7a,	NM_145931,NR_027502,			Pkdcc,	NM_134117,			chr16	11144115	chr17	83215398	2
Epha6,	NM_007938,			Mmrn1,Mmrn1,	NM_027613,NM_001163507,			chr16	59709893	chr6	60987072	2
Hbb-bt,Hbb-b2,	NM_008220,NM_016956,	Hbb-bt,Hbb-b2,	NM_008220,NM_016956,	Hbb-b1,Hbb-bs,	NM_001278161,NM_001201391,	Hbb-b1,Hbb-bs,	NM_001278161,NM_001201391,	chr7	103813591	chr7	103827596	2
Gins2,	NM_178856,	Gins2,	NM_178856,	Herc1,	NM_145617,			chr8	120588724	chr9	66365122	2
Tcp11,Tcp11,	NM_013687,NM_001085555,			Tsen34,Tsen34,Tsen34,	NM_024168,NM_001164204,NM_001164205,			chr17	28075372	chr7	3700749	2
Rgs14,	NM_016758,	Rgs14,	NM_016758,	Rgs10,	NM_026418,	Rgs10,	NM_026418,	chr13	55378701	chr7	128404358	2
Dst,Dst,Dst,	NM_133833,NM_001276764,NM_134448,			Hbb-b1,Hbb-bs,	NM_001278161,NM_001201391,			chr1	34308111	chr7	103827903	2
Mt2,	NM_008630,	Mt2,	NM_008630,	Trf,	NM_133977,	Trf,	NM_133977,	chr8	94173126	chr9	103215854	2
Snrnp70,	NM_009224,	Snrnp70,	NM_009224,	Snrnp70,	NM_009224,	Snrnp70,	NM_009224,	chr7	45377085	chr7	45377117	2
Slc14a1,Slc14a1,Slc14a1,	NM_001171010,NM_028122,NM_001171011,			Pold3,	NM_133692,			chr18	78102093	chr7	100083481	2
Calm2,	NM_007589,			Cdr2,	NM_007672,			chr17	87433649	chr7	120957305	2
Pofut2,	NM_030262,	Pofut2,	NM_030262,	Eif4ebp1,	NM_007918,			chr10	77268628	chr8	27275286	2
Sema6b,Sema6b,	NM_013662,NM_001130456,			Fga,Fga,	NM_001111048,NM_010196,			chr17	56123135	chr3	83032105	2
Calr,	NM_007591,	Calr,	NM_007591,	Calr,	NM_007591,	Calr,	NM_007591,	chr8	84842709	chr8	84842777	2
Txn2,	NM_019913,			Rab1b,	NM_029576,			chr15	77915167	chr19	5099908	2
Rrm1,	NM_009103,	Rrm1,	NM_009103,	Hbb-b1,Hbb-bs,	NM_001278161,NM_001201391,	Hbb-b1,Hbb-bs,	NM_001278161,NM_001201391,	chr7	102468472	chr7	103827468	2
Pcbp1,	NM_011865,	Pcbp1,	NM_011865,	Arhgap25,Arhgap25,	NM_001037727,NM_001286610,			chr6	86524867	chr6	87513454	2
Srsf2,	NM_011358,			Mvp,	NM_080638,			chr11	116850089	chr7	126991577	2
Psme2b,	NM_001281472,	Psme2b,	NM_001281472,	Psme2,Psme2,	NM_001029855,NM_011190,	Psme2,Psme2,	NM_001029855,NM_011190,	chr11	48945974	chr14	55588511	2
Hba-a2,Hba-a1,	NM_001083955,NM_008218,	Hba-a2,Hba-a1,	NM_001083955,NM_008218,	Hbb-b1,Hbb-bs,	NM_001278161,NM_001201391,			chr11	32296794	chr7	103826649	2
Kif1a,Kif1a,	NM_008440,NM_001110315,	Kif1a,Kif1a,	NM_008440,NM_001110315,	Rad23a,	NM_009010,	Rad23a,	NM_009010,	chr1	93064154	chr8	84835673	2
Atpif1,	NM_007512,	Atpif1,	NM_007512,	Atpif1,	NM_007512,	Atpif1,	NM_007512,	chr4	132530711	chr4	132530815	2
D1Ertd622e,	NM_133825,			Hbb-bt,Hbb-b2,	NM_008220,NM_016956,	Hbb-bt,Hbb-b2,	NM_008220,NM_016956,	chr1	97660863	chr7	103812679	2
Scarf1,	NM_001004157,			Ifrd2,	NM_025903,	Ifrd2,	NM_025903,	chr11	75520664	chr9	107590157	2
Slc27a2,	NM_011978,	Slc27a2,	NM_011978,	Slc27a2,	NM_011978,	Slc27a2,	NM_011978,	chr2	126586315	chr2	126586381	2
Pex7,Pex7,	NM_001161825,NM_008822,			Tomm6,Tomm6,	NM_001164729,NM_025365,			chr10	19868967	chr17	47686900	2
Bsg,Bc1,Bsg,	NM_009768,NR_038088,NM_001077184,			Bsg,Bc1,Bsg,	NM_009768,NR_038088,NM_001077184,			chr10	79711694	chr10	79711815	2
Pklr,Pklr,	NM_001099779,NM_013631,			Afp,	NM_007423,	Afp,	NM_007423,	chr3	89145885	chr5	90507842	2
Lrrc3b,	NM_146052,			Trem3,	NM_021407,	Trem3,	NM_021407,	chr14	15383895	chr17	48249898	2
Mpo,	NM_010824,	Mpo,	NM_010824,	Ifi30,	NM_023065,	Ifi30,	NM_023065,	chr11	87799938	chr8	70763810	2
Ube2r2,	NM_026275,			Hspb8,	NM_030704,	Hspb8,	NM_030704,	chr4	41191491	chr5	116409367	2
A530065N20Rik,	NR_046142,			Ywhah,	NM_011738,	Ywhah,	NM_011738,	chr13	60050871	chr5	33019109	2
Hbb-b1,Hbb-bs,	NM_001278161,NM_001201391,			Imp3,	NM_133976,	Imp3,	NM_133976,	chr7	103826567	chr9	56937941	2
Myh3,	NM_001099635,	Myh3,	NM_001099635,	Myh8,	NM_177369,	Myh8,	NM_177369,	chr11	67087244	chr11	67285020	2
Taok2,	NM_001163774,	Taok2,	NM_001163774,	Taok2,	NM_001163774,	Taok2,	NM_001163774,	chr7	126866616	chr7	126866712	2
Serpina1d,	NM_009246,	Serpina1d,	NM_009246,	Rab11a,	NM_017382,	Rab11a,	NM_017382,	chr12	103767881	chr9	64716898	2
Mrpl27,	NM_053161,			4933424G05Rik,Kctd1,Kctd1,	NR_045372,NM_001142731,NM_134112,			chr11	94659901	chr18	15011801	2
Lsm11,	NM_028185,			Hbb-b1,Hbb-bs,	NM_001278161,NM_001201391,	Hbb-b1,Hbb-bs,	NM_001278161,NM_001201391,	chr11	45933603	chr7	103827631	2
Lmnb2,	NM_010722,			Fth1,Fth1,	NR_073181,NM_010239,			chr10	80916164	chr19	9982785	2
Myl12a,	NM_026064,	Myl12a,	NM_026064,	Limch1,	NM_001001980,			chr17	70996129	chr5	66890691	2
Dlk1,Dlk1,Dlk1,Dlk1,Dlk1,	NM_001190703,NM_001190705,NR_033813,NM_001190704,NM_010052,	Dlk1,Dlk1,Dlk1,Dlk1,	NM_001190703,NM_001190705,NM_001190704,NM_010052,	Rpl8,	NM_012053,	Rpl8,	NM_012053,	chr12	109460127	chr15	76906173	2
Atp5b,	NM_016774,	Atp5b,	NM_016774,	Smchd1,	NM_028887,			chr10	128086126	chr17	71458859	2
Jmjd6,	NM_033398,	Jmjd6,	NM_033398,	Hbb-b1,Hbb-bs,	NM_001278161,NM_001201391,	Hbb-b1,Hbb-bs,	NM_001278161,NM_001201391,	chr11	116842668	chr7	103827627	2
Anp32b,	NM_130889,	Anp32b,	NM_130889,	D630045J12Rik,	NM_194061,			chr4	46468780	chr6	38216279	2
Eif2s2,	NM_026030,	Eif2s2,	NM_026030,	Eif2s2,	NM_026030,	Eif2s2,	NM_026030,	chr2	154877704	chr2	154877783	2
Mttp,Mttp,	NM_001163457,NM_008642,	Mttp,Mttp,	NM_001163457,NM_008642,	Emg1,	NM_013536,	Emg1,	NM_013536,	chr3	138092660	chr6	124705543	2
Ubald2,Gm7367,	NM_176902,NR_003376,	Ubald2,	NM_176902,	Rn45s,	NR_046233,			chr11	116438075	chr17	39843342	2
Ppp3r1,	NM_024459,	Ppp3r1,	NM_024459,	Bcl11a,Bcl11a,Bcl11a,Bcl11a,	NM_016707,NM_001242934,NM_001159290,NM_001159289,	Bcl11a,Bcl11a,Bcl11a,Bcl11a,	NM_016707,NM_001242934,NM_001159290,NM_001159289,	chr11	17159541	chr11	24158252	2
Bccip,	NM_025392,	Bccip,	NM_025392,	Eif4ebp1,	NM_007918,			chr7	133717714	chr8	27260366	2
Adam28,Adam28,Adam28,Adam28,	NR_102399,NM_001048175,NM_010082,NM_183366,			Tma7,	NM_183250,	Tma7,	NM_183250,	chr14	68643709	chr9	109082001	2
Uhrf1bp1l,	NM_029166,			Birc6,	NM_007566,			chr10	89794081	chr17	74657294	2
Hbb-bt,Hbb-b2,	NM_008220,NM_016956,	Hbb-bt,Hbb-b2,	NM_008220,NM_016956,	Hbb-b1,Hbb-bs,	NM_001278161,NM_001201391,	Hbb-b1,Hbb-bs,	NM_001278161,NM_001201391,	chr7	103813591	chr7	103827590	2
Hsp90ab1,	NM_008302,	Hsp90ab1,	NM_008302,	H19,	NR_001592,			chr17	45570491	chr7	142575932	2
Hbb-bt,Hbb-b2,	NM_008220,NM_016956,	Hbb-bt,Hbb-b2,	NM_008220,NM_016956,	Hbb-b1,Hbb-bs,	NM_001278161,NM_001201391,	Hbb-b1,Hbb-bs,	NM_001278161,NM_001201391,	chr7	103813814	chr7	103827588	2
Prdm4,	NM_181650,			Hbb-bt,Hbb-b2,	NM_008220,NM_016956,			chr10	85892065	chr7	103813871	2
Dnah5,	NM_133365,			Usp16,	NM_024258,	Usp16,	NM_024258,	chr15	28265215	chr16	87469688	2
Gm5088,	NR_002862,			Pabpc4,Pabpc4,	NM_148917,NM_130881,	Pabpc4,Pabpc4,	NM_148917,NM_130881,	chr14	89897110	chr4	123295225	2
Rn45s,	NR_046233,			Hbb-b1,Hbb-bs,	NM_001278161,NM_001201391,	Hbb-b1,Hbb-bs,	NM_001278161,NM_001201391,	chr17	39847781	chr7	103826671	2
Ahsg,Ahsg,Ahsg,Ahsg,	NM_001276449,NM_001276450,NM_013465,NR_075099,	Ahsg,Ahsg,	NM_001276450,NM_013465,	Rn45s,	NR_046233,			chr16	22895304	chr17	39847194	2
Gart,	NM_010256,	Gart,	NM_010256,	Tenm1,	NM_011855,			chr16	91630042	chrX	43142665	2
Ccdc34,Ccdc34os,	NM_026613,NR_040508,			Gm15421,Orc5,	NR_004442,NM_011959,			chr2	110035872	chr5	22528519	2
Usp7,	NM_001003918,			Cpox,	NM_007757,	Cpox,	NM_007757,	chr16	8690201	chr16	58674464	2
Lama2,	NM_008481,			Redrum,	NR_040338,			chr10	27297128	chr18	54451439	2
Mcm6,	NM_008567,	Mcm6,	NM_008567,	Fabp5,Fabp5,Fabp5,	NM_010634,NM_001272098,NM_001272097,	Fabp5,Fabp5,Fabp5,	NM_010634,NM_001272098,NM_001272097,	chr1	128348447	chr3	10015556	2
Hba-a2,Hba-a1,	NM_001083955,NM_008218,	Hba-a2,Hba-a1,	NM_001083955,NM_008218,	Zmat4,Zmat4,	NM_001277239,NM_177086,			chr11	32296740	chr8	23927091	2
Ube2m,Ube2m,Ube2m,	NM_001168469,NM_001243968,NM_145578,			Hbb-b1,Hbb-bs,	NM_001278161,NM_001201391,	Hbb-b1,Hbb-bs,	NM_001278161,NM_001201391,	chr7	13037069	chr7	103826666	2
5930412G12Rik,	NR_015517,			Strap,	NM_011499,	Strap,	NM_011499,	chr5	128592214	chr6	137739357	2
Cmss1,	NM_025599,	Cmss1,	NM_025599,	Cmss1,	NM_025599,	Cmss1,	NM_025599,	chr16	57317979	chr16	57606665	2
Dpm2,	NM_010073,			Dpm2,	NM_010073,			chr2	32573229	chr2	32573338	2
Btf3,Btf3,	NM_001170540,NM_145455,			Pam,	NM_013626,			chr13	98309988	chr1	97948732	2
Zfp954,	NM_172738,	Zfp954,	NM_172738,	Zfp954,	NM_172738,	Zfp954,	NM_172738,	chr7	7115623	chr7	7115706	2
Plagl1,	NM_009538,			Plagl1,	NM_009538,			chr10	13131423	chr10	13131480	2
Mrpl22,	NM_175001,			Vwa8,Vwa8,	NM_027906,NM_173758,			chr11	58172024	chr14	78966490	2
Rab1,	NM_008996,			Hbb-bt,Hbb-b2,	NM_008220,NM_016956,	Hbb-bt,Hbb-b2,	NM_008220,NM_016956,	chr11	20226539	chr7	103813504	2
Epha6,	NM_007938,			Rrp8,Rrp8,	NM_133951,NM_025897,			chr16	60114035	chr7	105732217	2
Atad2,	NM_027435,	Atad2,	NM_027435,	Gm1966,Gm1966,Gm1966,Gm1966,Gm1966,	NM_001277183,NM_001277180,NM_001277182,NM_001277181,NM_001277179,	Gm1966,Gm1966,Gm1966,Gm1966,Gm1966,	NM_001277183,NM_001277180,NM_001277182,NM_001277181,NM_001277179,	chr15	58097251	chr7	106598600	2
Npm3,	NM_008723,			Npm3-ps1,	NR_002702,			chr19	45747841	chr6	85076948	2
Supt16,	NM_033618,	Supt16,	NM_033618,	Ttr,	NM_013697,	Ttr,	NM_013697,	chr14	52163265	chr18	20669987	2
Hba-a2,Hba-a1,	NM_001083955,NM_008218,	Hba-a2,Hba-a1,	NM_001083955,NM_008218,	Hbb-bt,Hbb-b2,	NM_008220,NM_016956,	Hbb-bt,Hbb-b2,	NM_008220,NM_016956,	chr11	32297152	chr7	103813845	2
Fyn,Fyn,Fyn,	NM_001122892,NM_001122893,NM_008054,	Fyn,Fyn,Fyn,	NM_001122892,NM_001122893,NM_008054,	Yes1,Yes1,Yes1,	NM_001205132,NM_001205133,NM_009535,	Yes1,Yes1,Yes1,	NM_001205132,NM_001205133,NM_009535,	chr10	39533961	chr5	32664268	2
Chchd1,	NM_025366,	Chchd1,	NM_025366,	Ipo5,	NM_023579,	Ipo5,	NM_023579,	chr14	20703182	chr14	120946086	2
Cyp2c67,	NM_001024719,	Cyp2c67,	NM_001024719,	Cyp2c68,	NM_001039555,	Cyp2c68,	NM_001039555,	chr19	39643270	chr19	39735736	2
Tbc1d12,	NM_145952,			Pts,	NM_011220,			chr19	38848697	chr9	50521717	2
Specc1,Specc1,	NM_001281818,NM_001029936,	Specc1,Specc1,	NM_001281818,NM_001029936,	Gm16596,Gm16596,Gm16596,	NR_045751,NR_045752,NR_045753,			chr11	62128406	chr12	108541578	2
Rpl7,	NM_011291,	Rpl7,	NM_011291,	Fbxl13,Fbxl13,	NM_001199632,NM_177076,			chr1	16102751	chr5	21599169	2
Sntg1,Sntg1,Sntg1,Sntg1,	NM_027671,NM_001290393,NM_001290392,NM_001290390,			C630028M04Rik,	NR_040668,			chr1	8855207	chr4	52035404	2
Cox7c,	NM_007749,	Cox7c,	NM_007749,	Rab40c,Gm10012,	NM_139154,NR_028042,			chr13	86045755	chr17	25902049	2
Psme3,	NM_011192,			Cyp11a1,	NM_019779,	Cyp11a1,	NM_019779,	chr11	101323429	chr9	58025090	2
Ntan1,Pdxdc1,Pdxdc1,	NM_010946,NM_001291017,NM_001039533,	Ntan1,	NM_010946,	Il2,	NM_008366,			chr16	13835262	chr3	37120720	2
Mrpl30,	NM_027098,	Mrpl30,	NM_027098,	Abcb7,	NM_009592,			chr1	37894014	chrX	104382454	2
Syne1,	NM_153399,			Bcl2l1,Bcl2l1,Bcl2l1,Bcl2l1,	NM_001289739,NM_001289717,NM_001289716,NM_009743,			chr10	5423576	chr2	152782113	2
Eif5a,Eif5a,Eif5a,Eif5a,Eif5a,Eif5a,Eif5a,Eif5a,Eif5a,	NM_001166595,NM_001166596,NM_001166593,NM_001166590,NM_001166592,NM_181582,NM_001166594,NM_001166589,NM_001166591,			Pcsk5,Pcsk5,	NM_001190483,NM_001163144,			chr11	69916956	chr19	17693305	2
Lrrc58,	NM_177093,			Skint6,	NM_001103199,			chr16	37885260	chr4	112964966	2
Hbb-bt,Hbb-b2,	NM_008220,NM_016956,	Hbb-bt,Hbb-b2,	NM_008220,NM_016956,	Hbb-b1,Hbb-bs,	NM_001278161,NM_001201391,			chr7	103813571	chr7	103826651	2
Dimt1,	NM_025447,	Dimt1,	NM_025447,	Cntln,Cntln,	NM_175275,NM_177385,			chr13	106953433	chr4	84916557	2
Fbxl13,Fbxl13,	NM_001199632,NM_177076,			Fbxl13,Fbxl13,	NM_001199632,NM_177076,			chr5	21614020	chr5	21614102	2
Anapc1,	NM_008569,			Ccdc132,Ccdc132,Ccdc132,	NM_024260,NM_001167751,NM_001167750,			chr2	128651672	chr6	3531117	2
Angel1,	NM_144524,			Pkm,Pkm,	NM_011099,NM_001253883,	Pkm,	NM_001253883,	chr12	86715047	chr9	59675028	2
Cd24a,	NM_009846,			Hs6st3,	NM_015820,			chr10	43582831	chr14	119644301	2
Alb,	NM_009654,	Alb,	NM_009654,	Cox7a2,	NM_009945,			chr5	90472046	chr9	79755442	2
Fbxo3,Fbxo3,	NM_212433,NM_020593,	Fbxo3,Fbxo3,	NM_212433,NM_020593,	Hbb-b1,Hbb-bs,	NM_001278161,NM_001201391,	Hbb-b1,Hbb-bs,	NM_001278161,NM_001201391,	chr2	104030367	chr7	103827448	2
Hbb-bt,Hbb-b2,	NM_008220,NM_016956,	Hbb-bt,Hbb-b2,	NM_008220,NM_016956,	Mt2,	NM_008630,	Mt2,	NM_008630,	chr7	103812682	chr8	94173384	2
Trim10,	NM_011280,	Trim10,	NM_011280,	Srpr,	NM_026130,			chr17	36877073	chr9	35216674	2
Myef2,Myef2,Myef2,	NM_010852,NM_001162417,NM_001162418,	Myef2,Myef2,Myef2,	NM_010852,NM_001162417,NM_001162418,	Gm9833,	NR_045710,			chr2	125110657	chr3	10088680	2
Cfhr2,	NM_001025575,			Cfh,	NM_009888,			chr1	139810582	chr1	140086084	2
Rps11,	NM_013725,	Rps11,	NM_013725,	Hbb-b1,Hbb-bs,	NM_001278161,NM_001201391,			chr7	45124305	chr7	103827902	2
Ppil4,	NM_026141,			Hbb-bt,Hbb-b2,	NM_008220,NM_016956,	Hbb-bt,Hbb-b2,	NM_008220,NM_016956,	chr10	7822331	chr7	103813576	2
Sepp1,Sepp1,Sepp1,	NM_001042614,NM_001042613,NM_009155,			Ccnd2,	NM_009829,			chr15	3280087	chr6	127136351	2
Slc22a5,	NM_011396,	Slc22a5,	NM_011396,	Slc22a21,	NM_019723,	Slc22a21,	NM_019723,	chr11	53876162	chr11	53979464	2
Stfa1,	NM_001082543,	Stfa1,	NM_001082543,	BC117090,	NM_001001332,	BC117090,	NM_001001332,	chr16	36285224	chr16	36321789	2
Ext1,	NM_010162,			Rfc4,	NM_145480,			chr15	53187610	chr16	23114179	2
Wbp11,	NM_021714,	Wbp11,	NM_021714,	Hbb-bt,Hbb-b2,	NM_008220,NM_016956,	Hbb-bt,Hbb-b2,	NM_008220,NM_016956,	chr6	136814210	chr7	103813834	2
Syt1,Syt1,Syt1,	NM_009306,NM_001252342,NM_001252341,			Pphln1,Pphln1,Pphln1,Pphln1,Pphln1,	NM_175363,NM_001083114,NM_001285864,NM_001285863,NM_146062,			chr10	108988388	chr15	93491507	2
Ces3a,Ces3a,	NM_198672,NM_001164681,	Ces3a,Ces3a,	NM_198672,NM_001164681,	Ces3b,Ces3b,	NM_001159415,NM_144511,	Ces3b,Ces3b,	NM_001159415,NM_144511,	chr8	105050182	chr8	105085148	2
Prkca,	NM_011101,	Prkca,	NM_011101,	Prkcb,	NM_008855,	Prkcb,	NM_008855,	chr11	107961652	chr7	122590182	2
Slc38a10,Slc38a10,Slc38a10,Slc38a10,	NM_001164800,NM_001164798,NM_001164799,NM_024249,	Slc38a10,Slc38a10,Slc38a10,Slc38a10,	NM_001164800,NM_001164798,NM_001164799,NM_024249,	Slc38a10,Slc38a10,Slc38a10,Slc38a10,	NM_001164800,NM_001164798,NM_001164799,NM_024249,	Slc38a10,Slc38a10,Slc38a10,Slc38a10,	NM_001164800,NM_001164798,NM_001164799,NM_024249,	chr11	120110285	chr11	120110345	2
Ankhd1,	NM_175375,			Psma4,	NM_011966,	Psma4,	NM_011966,	chr18	36610062	chr9	54952735	2
Gpr133,	NM_001081342,			Rps16,	NM_013647,	Rps16,	NM_013647,	chr5	129128381	chr7	28351075	2
Gnas,Gnas,Gnas,Gnas,Gnas,Gnas,Gnas,	NM_001077507,NR_003258,NM_201616,NM_010309,NM_022000,NM_201618,NM_001077510,			Gnas,Gnas,Gnas,Gnas,Gnas,Gnas,Gnas,	NM_001077507,NR_003258,NM_201616,NM_010309,NM_022000,NM_201618,NM_001077510,			chr2	174346597	chr2	174346689	2
Hbb-bt,Hbb-b2,	NM_008220,NM_016956,	Hbb-bt,Hbb-b2,	NM_008220,NM_016956,	Hbb-b1,Hbb-bs,	NM_001278161,NM_001201391,	Hbb-b1,Hbb-bs,	NM_001278161,NM_001201391,	chr7	103813582	chr7	103827588	2
Fbxo10,	NM_001024142,			1810058I24Rik,1810058I24Rik,	NR_027875,NR_015608,			chr4	45037985	chr6	35261208	2
Grb10,Grb10,	NM_010345,NM_001177629,			Hbb-b1,Hbb-bs,	NM_001278161,NM_001201391,	Hbb-b1,Hbb-bs,	NM_001278161,NM_001201391,	chr11	11932088	chr7	103826678	2
Rn45s,	NR_046233,			Nat2,Nat2,	NM_010874,NM_001168577,	Nat2,Nat2,	NM_010874,NM_001168577,	chr17	39847781	chr8	67501361	2
Hbb-b1,Hbb-bs,	NM_001278161,NM_001201391,			Rhou,	NM_133955,			chr7	103826623	chr8	123662664	2
Arpc5,	NM_026369,	Arpc5,	NM_026369,	Arpc5l,	NM_028809,	Arpc5l,	NM_028809,	chr1	152774259	chr2	39013898	2
Limch1,	NM_001001980,			Atp1b3,	NM_007502,			chr5	66890362	chr9	96333389	2
Psme2b,	NM_001281472,	Psme2b,	NM_001281472,	Psme2,	NM_001029855,	Psme2,	NM_001029855,	chr11	48946067	chr14	55591031	2
Redrum,	NR_040338,			Hbb-b1,Hbb-bs,	NM_001278161,NM_001201391,	Hbb-b1,Hbb-bs,	NM_001278161,NM_001201391,	chr18	54453137	chr7	103827871	2
Pnp,	NM_013632,	Pnp,	NM_013632,	Pnp,	NM_013632,	Pnp,	NM_013632,	chr14	50947851	chr14	50951568	2
Hbb-bt,Hbb-b2,	NM_008220,NM_016956,			Hbb-b1,Hbb-bs,	NM_001278161,NM_001201391,			chr7	103813300	chr7	103827307	2
Ssh2,	NM_177710,			Hsp90aa1,	NM_010480,	Hsp90aa1,	NM_010480,	chr11	77294503	chr12	110693849	2
Serpinf2,	NM_008878,	Serpinf2,	NM_008878,	Incenp,	NM_016692,	Incenp,	NM_016692,	chr11	75432650	chr19	9878392	2
Plcxd2,	NM_001134480,			Plcxd2,	NM_001134480,			chr16	45959883	chr16	45959968	2
Dennd1a,	NM_146122,			Masp2,	NM_001003893,	Masp2,	NM_001003893,	chr2	37816914	chr4	148605638	2
Tmbim6,Tmbim6,Tmbim6,Tmbim6,	NM_001171034,NM_001171035,NM_001171036,NM_026669,			Map1lc3b,	NM_026160,			chr15	99409047	chr8	121597085	2
Fth1,Fth1,	NR_073181,NM_010239,			Ppp4c,	NM_019674,			chr19	9982856	chr7	126790749	2
Gbf1,	NM_178930,			Snca,Snca,	NM_001042451,NM_009221,	Snca,Snca,	NM_001042451,NM_009221,	chr19	46230430	chr6	60815616	2
BC004004,	NM_030561,	BC004004,	NM_030561,	Nedd4,	NM_010890,			chr17	29298751	chr9	72747520	2
Hba-a2,Hba-a1,	NM_001083955,NM_008218,	Hba-a2,Hba-a1,	NM_001083955,NM_008218,	Rnf123,	NM_032543,	Rnf123,	NM_032543,	chr11	32296573	chr9	108059819	2
Eif3a,	NM_010123,			Cdc42,	NM_009861,			chr19	60783995	chr4	137320188	2
Cd24a,	NM_009846,			Hs6st3,	NM_015820,			chr10	43583197	chr14	119644662	2
Pdlim4,	NM_019417,	Pdlim4,	NM_019417,	Nit1,Dedd,Nit1,Dedd,	NM_012049,NM_011615,NM_001242580,NM_001128609,			chr11	54063662	chr1	171342438	2
Srp68,	NM_146032,	Srp68,	NM_146032,	Hbb-b1,Hbb-bs,	NM_001278161,NM_001201391,	Hbb-b1,Hbb-bs,	NM_001278161,NM_001201391,	chr11	116260835	chr7	103827576	2
H2afy2,	NM_207000,	H2afy2,	NM_207000,	H2afy3,Pvt1,	NR_003523,NR_003368,			chr10	61746675	chr15	62218601	2
Mrpl27,	NM_053161,			Mrpl27,	NM_053161,			chr11	94659901	chr11	94659923	2
Hba-a2,Hba-a1,	NM_001083955,NM_008218,	Hba-a2,Hba-a1,	NM_001083955,NM_008218,	Alb,	NM_009654,	Alb,	NM_009654,	chr11	32297137	chr5	90472118	2
Slc22a5,	NM_011396,	Slc22a5,	NM_011396,	Slc22a4,	NM_019687,	Slc22a4,	NM_019687,	chr11	53876162	chr11	54027583	2
Hbb-bt,Hbb-b2,	NM_008220,NM_016956,			Cd2bp2,Cd2bp2,Cd2bp2,Cd2bp2,	NM_001285906,NM_027353,NM_001285907,NM_001285905,	Cd2bp2,Cd2bp2,Cd2bp2,Cd2bp2,	NM_001285906,NM_027353,NM_001285907,NM_001285905,	chr7	103812567	chr7	127194879	2
Fbxl2,	NM_178624,	Fbxl2,	NM_178624,	Cmtm8,	NM_027294,	Cmtm8,	NM_027294,	chr9	114017988	chr9	114796213	2
Uqcrq,	NM_025352,			Hbb-b1,Hbb-bs,	NM_001278161,NM_001201391,	Hbb-b1,Hbb-bs,	NM_001278161,NM_001201391,	chr11	53430692	chr7	103827501	2
Slc25a37,	NM_026331,			Fabp5,Fabp5,Fabp5,	NM_010634,NM_001272098,NM_001272097,	Fabp5,Fabp5,Fabp5,	NM_010634,NM_001272098,NM_001272097,	chr14	69241877	chr3	10015541	2
Rpl37,	NM_026069,	Rpl37,	NM_026069,	Gm13826,Gm13826,	NM_001271590,NM_001271591,	Gm13826,Gm13826,	NM_001271590,NM_001271591,	chr15	5118587	chr5	115103279	2
Tpd52l1,	NM_009413,			Supt4a,	NM_009296,			chr10	31413603	chr11	87743515	2
BC100530,	NM_001082546,	BC100530,	NM_001082546,	Ndufa9,	NM_025358,	Ndufa9,	NM_025358,	chr16	36359522	chr6	126842128	2
Hba-a2,Hba-a1,	NM_001083955,NM_008218,			Ahsg,Ahsg,Ahsg,Ahsg,	NM_001276449,NM_001276450,NM_013465,NR_075099,	Ahsg,Ahsg,	NM_001276450,NM_013465,	chr11	32297209	chr16	22895290	2
Psmc6,	NM_025959,	Psmc6,	NM_025959,	Ak2,	NM_016895,			chr14	45340669	chr4	129011401	2
Xrn2,	NM_011917,			Calm3,	NM_007590,			chr2	147019042	chr7	16916545	2
Pold1,	NM_011131,	Pold1,	NM_011131,	Osgin1,	NM_027950,	Osgin1,	NM_027950,	chr7	44534695	chr8	119445171	2
Hspa5,Hspa5,	NM_022310,NM_001163434,	Hspa5,Hspa5,	NM_022310,NM_001163434,	Hspa5,Hspa5,	NM_022310,NM_001163434,	Hspa5,Hspa5,	NM_022310,NM_001163434,	chr2	34775919	chr2	34776007	2
Cpne1,Cpne1,	NM_170588,NM_170590,			Cpne1,Cpne1,	NM_170588,NM_170590,			chr2	156072447	chr2	156072552	2
Hnrnpc,Hnrnpc,Hnrnpc,Hnrnpc,Hnrnpc,	NM_001170981,NM_016884,NM_001170982,NM_001170984,NM_001170983,	Hnrnpc,Hnrnpc,Hnrnpc,	NM_001170981,NM_016884,NM_001170982,	Rgs22,	NM_001195748,			chr14	52075435	chr15	36120269	2
Ghr,Ghr,Ghr,	NM_001048178,NM_010284,NM_001286370,			Abca3,D330041H03Rik,Abca3,	NM_001039581,NR_033554,NM_013855,			chr15	3481834	chr17	24409776	2
Snhg1,	NR_002896,			Afp,	NM_007423,	Afp,	NM_007423,	chr19	8724139	chr5	90496168	2
Taf15,	NM_027427,			Armc8,Nme9,	NM_028768,NM_001165957,			chr11	83473324	chr9	99479247	2
Faim,Faim,	NM_001122851,NM_011810,	Faim,Faim,	NM_001122851,NM_011810,	Gm6432,	NM_001244762,	Gm6432,	NM_001244762,	chr9	98999015	chr9	99229616	2
Filip1l,Cmss1,	NM_001040397,NM_025599,			Hbb-bt,Hbb-b2,	NM_008220,NM_016956,			chr16	57391463	chr7	103812652	2
AI662270,	NR_015519,			Pcca,	NM_144844,			chr11	83226231	chr14	122563547	2
Plk1,	NM_011121,	Plk1,	NM_011121,	Plk1,	NM_011121,	Plk1,	NM_011121,	chr7	122169137	chr7	122169211	2
Snrpf,Ccdc38,	NM_027246,NM_175488,			Rere,	NM_001085492,			chr10	93583439	chr4	150315298	2
Bnip2,Bnip2,	NM_016787,NM_001008238,			Bnip2,Bnip2,	NM_016787,NM_001008238,			chr9	70008144	chr9	70008227	2
Gstp1,	NM_013541,			Traf5,	NM_011633,			chr19	4036686	chr1	192074114	2
Hnrnpd,Hnrnpd,Hnrnpd,Hnrnpd,	NM_001077266,NM_001077265,NM_001077267,NM_007516,			Hnrnpd,Hnrnpd,Hnrnpd,Hnrnpd,	NM_001077266,NM_001077265,NM_001077267,NM_007516,			chr5	99956779	chr5	99956878	2
Sipa1l1,	NM_001167983,			Atl3,Atl3,	NM_146091,NM_001163505,			chr12	82292259	chr19	7538103	2
Hba-a2,Hba-a1,	NM_001083955,NM_008218,	Hba-a2,Hba-a1,	NM_001083955,NM_008218,	Hbb-b1,Hbb-bs,	NM_001278161,NM_001201391,			chr11	32297106	chr7	103826549	2
Kng2,Kng2,Kng2,	NM_001102409,NM_201375,NM_001102410,	Kng2,Kng2,	NM_201375,NM_001102410,	Kng1,Kng1,Kng1,	NM_001102411,NM_023125,NM_001102412,	Kng1,Kng1,Kng1,	NM_001102411,NM_023125,NM_001102412,	chr16	22987621	chr16	23079050	2
Fam136a,	NM_025591,			Fam136a,	NM_025591,			chr6	86368951	chr6	86369031	2
Zc3h7a,Zc3h7a,	NM_145931,NR_027502,			Klf8,	NM_173780,			chr16	11144309	chrX	153368931	2
Nolc1,Nolc1,Nolc1,Nolc1,	NM_001039353,NM_053086,NM_001039352,NM_001039351,	Nolc1,Nolc1,Nolc1,Nolc1,	NM_001039353,NM_053086,NM_001039352,NM_001039351,	Hbb-b1,Hbb-bs,	NM_001278161,NM_001201391,	Hbb-b1,Hbb-bs,	NM_001278161,NM_001201391,	chr19	46083143	chr7	103826685	2
Mesdc2,	NM_023403,			Hbb-b1,Hbb-bs,	NM_001278161,NM_001201391,	Hbb-b1,Hbb-bs,	NM_001278161,NM_001201391,	chr7	83898385	chr7	103827816	2
Hnrnpab,Hnrnpab,Phykpl,	NM_010448,NM_001048061,NM_028398,			Hnrnpab,Hnrnpab,Phykpl,	NM_010448,NM_001048061,NM_028398,			chr11	51601163	chr11	51601255	2
Ctse,	NM_007799,			Atp2b4,Atp2b4,	NM_001167949,NM_213616,	Atp2b4,Atp2b4,	NM_001167949,NM_213616,	chr1	131638556	chr1	133719514	2
Ppil4,	NM_026141,			Hbb-b1,Hbb-bs,	NM_001278161,NM_001201391,	Hbb-b1,Hbb-bs,	NM_001278161,NM_001201391,	chr10	7822331	chr7	103827585	2
Ykt6,	NM_019661,			Mir669m-2,	NR_035475,			chr11	5967184	chrX	77294370	2
Pknox1,Pknox1,	NM_016670,NR_027493,			Neto2,	NM_001081324,			chr17	31606837	chr8	85667482	2
Fga,Fga,	NM_001111048,NM_010196,	Fga,Fga,	NM_001111048,NM_010196,	Fga,Fga,	NM_001111048,NM_010196,	Fga,Fga,	NM_001111048,NM_010196,	chr3	83031125	chr3	83031239	2
Hbb-b1,Hbb-bs,	NM_001278161,NM_001201391,	Hbb-b1,Hbb-bs,	NM_001278161,NM_001201391,	Hbb-b1,Hbb-bs,	NM_001278161,NM_001201391,	Hbb-b1,Hbb-bs,	NM_001278161,NM_001201391,	chr7	103826668	chr7	103827640	2
Tubgcp6,	NM_001163319,	Tubgcp6,	NM_001163319,	Mrgpra1,	NM_153095,			chr15	89100865	chr7	47349607	2
Nfx1,Nfx1,Nfx1,	NM_001290449,NM_023739,NM_001290448,	Nfx1,	NM_001290448,	Cd276,	NM_133983,			chr4	41012057	chr9	58529029	2
Hba-a2,Hba-a1,	NM_001083955,NM_008218,	Hba-a2,Hba-a1,	NM_001083955,NM_008218,	Prkar2b,	NM_011158,	Prkar2b,	NM_011158,	chr11	32296600	chr12	31967291	2
Nrgn,	NM_022029,			Gnai2,	NM_008138,			chr9	37545115	chr9	107614815	2
Dlgap4,Dlgap4,Dlgap4,Dlgap4,Dlgap4,	NM_001277187,NM_146128,NM_001042488,NM_001277186,NM_001042487,	Dlgap4,Dlgap4,Dlgap4,Dlgap4,	NM_001277187,NM_146128,NM_001277186,NM_001042487,	Taf10,	NM_020024,			chr2	156745834	chr7	105744053	2
Eif5a,Eif5a,Eif5a,Eif5a,Eif5a,Eif5a,Eif5a,Eif5a,Eif5a,	NM_001166595,NM_001166596,NM_001166593,NM_001166590,NM_001166592,NM_181582,NM_001166594,NM_001166589,NM_001166591,			Hbb-b1,Hbb-bs,	NM_001278161,NM_001201391,	Hbb-b1,Hbb-bs,	NM_001278161,NM_001201391,	chr11	69917326	chr7	103826702	2
Hbb-b1,Hbb-bs,	NM_001278161,NM_001201391,			Hbb-b1,Hbb-bs,	NM_001278161,NM_001201391,	Hbb-b1,Hbb-bs,	NM_001278161,NM_001201391,	chr7	103826639	chr7	103827614	2
Ube2o,	NM_173755,			Alb,	NM_009654,	Alb,	NM_009654,	chr11	116538654	chr5	90468609	2
Mir3098,1700037H04Rik,	NR_037281,NM_026091,			Mir3098,1700037H04Rik,	NR_037281,NM_026091,			chr2	131146474	chr2	131146563	2
Clmn,Clmn,Clmn,Clmn,Clmn,Clmn,Clmn,	NR_104436,NM_001040682,NM_053155,NR_104438,NR_104435,NR_104437,NR_104439,			Afp,	NM_007423,	Afp,	NM_007423,	chr12	104764553	chr5	90490848	2
Vmp1,	NM_029478,			Rpl13a,	NM_009438,			chr11	86631025	chr7	45128662	2
4930512B01Rik,	NR_033573,			Apoa1,	NM_009692,	Apoa1,	NM_009692,	chr12	69797433	chr9	46230104	2
Igf2,Igf2,Igf2,	NM_001122736,NM_010514,NM_001122737,			Tango6,	NM_173037,			chr7	142653536	chr8	106699450	2
Tmed10,	NM_026775,			Lyrm4,	NM_201358,			chr12	85350911	chr13	35991183	2
Ube2s,	NM_133777,	Ube2s,	NM_133777,	Hmg20a,	NM_025812,			chr7	4808419	chr9	56438023	2
Fnbp1,Fnbp1,Fnbp1,Fnbp1,	NM_001177648,NM_001038700,NM_019406,NM_001177649,			Vdac3,Vdac3,	NM_011696,NM_001198998,	Vdac3,Vdac3,	NM_011696,NM_001198998,	chr2	31100533	chr8	22580464	2
Tpt1,	NM_009429,			Tmem184b,Tmem184b,Tmem184b,Tmem184b,	NM_001253819,NM_001253817,NM_172608,NM_001253820,			chr14	75845363	chr15	79361330	2
Hbb-bt,Hbb-b2,	NM_008220,NM_016956,	Hbb-bt,Hbb-b2,	NM_008220,NM_016956,	Hbb-b1,Hbb-bs,	NM_001278161,NM_001201391,			chr7	103813552	chr7	103826662	2
Zfp942,	NM_001199048,			Zfp944,	NM_176962,			chr17	21962430	chr17	22359523	2
Cyp2c68,	NM_001039555,			Abcg2,	NM_011920,			chr19	39689042	chr6	58602603	2
Map7,Gm6251,Map7,	NM_008635,NM_001101561,NM_001198635,	Gm6251,	NM_001101561,	Arl6ip1,	NM_019419,			chr10	20208874	chr7	118120216	2
Insig1,	NM_153526,			Ctbp1,Ctbp1,Ctbp1,Ctbp1,	NM_013502,NM_001198859,NM_001198860,NM_001198861,	Ctbp1,Ctbp1,Ctbp1,Ctbp1,	NM_013502,NM_001198859,NM_001198860,NM_001198861,	chr5	28077565	chr5	33259198	2
Pfkl,	NM_008826,	Pfkl,	NM_008826,	Npnt,Npnt,Npnt,Npnt,Npnt,	NM_033525,NM_001287101,NM_001287102,NM_001029836,NM_001287103,			chr10	77990239	chr3	132883120	2
Krt8,	NM_031170,			Prdx3,	NM_007452,			chr15	101996858	chr19	60864548	2
Dhrs11,	NM_177564,			Abcg1,	NM_009593,			chr11	84820851	chr17	31064207	2
D1Ertd622e,	NM_133825,			Hbb-b1,Hbb-bs,	NM_001278161,NM_001201391,	Hbb-b1,Hbb-bs,	NM_001278161,NM_001201391,	chr1	97660857	chr7	103826694	2
Pcbp3,	NM_021568,			Serpina6,	NM_007618,	Serpina6,	NM_007618,	chr10	76789275	chr12	103648721	2
Cyp3a25,Cyp3a25,	NM_019792,NR_030782,	Cyp3a25,	NM_019792,	Cyp3a59,	NM_001105160,	Cyp3a59,	NM_001105160,	chr5	145993035	chr5	146096339	2
Hbb-bt,Hbb-b2,	NM_008220,NM_016956,	Hbb-bt,Hbb-b2,	NM_008220,NM_016956,	Hbb-b1,Hbb-bs,	NM_001278161,NM_001201391,	Hbb-b1,Hbb-bs,	NM_001278161,NM_001201391,	chr7	103813788	chr7	103826753	2
Fga,Fga,	NM_001111048,NM_010196,			Fga,Fga,	NM_001111048,NM_010196,			chr3	83032070	chr3	83032144	2
Prr13,Prr13,	NM_025385,NM_001170911,			Prr13,Prr13,	NM_025385,NM_001170911,			chr15	102462253	chr15	102462322	2
Pabpn1,	NM_019402,	Pabpn1,	NM_019402,	Tpt1,	NM_009429,			chr14	54894885	chr14	75845346	2
Ccz1,	NM_177682,			Ncapd2,	NM_146171,	Ncapd2,	NM_146171,	chr5	143987972	chr6	125169890	2
Slc25a51,	NM_001009949,			Scamp5,	NM_020270,			chr4	45397760	chr9	57443112	2
Alb,	NM_009654,			Lars2,	NM_153168,			chr5	90476586	chr9	123461952	2
Chchd10,	NM_175329,	Chchd10,	NM_175329,	Phactr1,Phactr1,	NM_198419,NM_001005740,			chr10	75936314	chr13	42916308	2
Hba-a2,Hba-a1,	NM_001083955,NM_008218,	Hba-a2,Hba-a1,	NM_001083955,NM_008218,	Rps9,	NM_029767,			chr11	32297198	chr7	3704644	2
Fndc8,	NM_030224,			Ppp1r15b,	NM_133819,			chr11	82896006	chr1	133138475	2
Sdcbp,Sdcbp,	NM_001098227,NM_016807,			Ftl1,	NM_010240,			chr4	6395455	chr7	45458059	2
Gm20257,	NR_045007,			Casp8,Casp8,Casp8,	NM_001080126,NM_001277926,NM_009812,			chr1	58654944	chr1	58845896	2
Serpinf2,	NM_008878,			Serpinf2,	NM_008878,			chr11	75431815	chr11	75431877	2
Hk1,	NM_010438,			Sphk2,Sphk2,Sphk2,	NM_001172561,NM_020011,NM_203280,	Sphk2,Sphk2,Sphk2,	NM_001172561,NM_020011,NM_203280,	chr10	62372311	chr7	45711444	2
Cops3,	NM_011991,	Cops3,	NM_011991,	Cntnap5c,	NM_001081653,			chr11	59826367	chr17	58045695	2
Zfr,	NM_011767,	Zfr,	NM_011767,	Ncl,	NM_010880,	Ncl,	NM_010880,	chr15	12160657	chr1	86356591	2
Hba-a2,Hba-a1,	NM_001083955,NM_008218,	Hba-a2,Hba-a1,	NM_001083955,NM_008218,	Hba-a2,Hba-a1,	NM_001083955,NM_008218,			chr11	32297166	chr11	32297221	2
Trim26,Trim26,Trim26,	NM_001286727,NM_001286726,NM_001025599,	Trim26,Trim26,Trim26,	NM_001286727,NM_001286726,NM_001025599,	Trim26,Trim26,Trim26,	NM_001286727,NM_001286726,NM_001025599,	Trim26,Trim26,Trim26,	NM_001286727,NM_001286726,NM_001025599,	chr17	36857656	chr17	36857730	2
Nin,Nin,Nin,Nin,Nin,Nin,	NR_104397,NM_001081453,NR_104398,NM_001286080,NM_001286079,NM_008697,	Nin,Nin,Nin,Nin,	NM_001081453,NM_001286080,NM_001286079,NM_008697,	Eif2a,	NM_001005509,	Eif2a,	NM_001005509,	chr12	70020889	chr3	58548823	2
Fth1,Fth1,	NR_073181,NM_010239,	Fth1,	NM_010239,	Anp32b,	NM_130889,			chr19	9984807	chr4	46472480	2
Pnpo,	NM_134021,			Cse1l,	NM_023565,	Cse1l,	NM_023565,	chr11	96938240	chr2	166927564	2
Pde9a,Pde9a,	NM_001163748,NM_008804,			Vav1,Vav1,Vav1,	NM_001163815,NM_001163816,NM_011691,	Vav1,Vav1,Vav1,	NM_001163815,NM_001163816,NM_011691,	chr17	31456412	chr17	57324641	2
Hbb-bt,Hbb-b2,	NM_008220,NM_016956,	Hbb-bt,Hbb-b2,	NM_008220,NM_016956,	Hbb-b1,Hbb-bs,	NM_001278161,NM_001201391,	Hbb-b1,Hbb-bs,	NM_001278161,NM_001201391,	chr7	103813492	chr7	103826739	2
Serf2,Serf2,Serf2,	NM_001290837,NR_110986,NM_011354,	Serf2,	NM_001290837,	Fam221b,	NM_175517,			chr2	121450855	chr4	43664209	2
Dmtn,Dmtn,Dmtn,Dmtn,Dmtn,Dmtn,	NM_013514,NM_001252663,NM_001252664,NM_001252662,NM_001252666,NM_001252665,			Hbb-bt,Hbb-b2,	NM_008220,NM_016956,	Hbb-bt,Hbb-b2,	NM_008220,NM_016956,	chr14	70603822	chr7	103813544	2
Cntnap5b,	NM_172851,			Prdx2,	NM_011563,	Prdx2,	NM_011563,	chr1	99791005	chr8	84970263	2
Safb,	NM_001163300,	Safb,	NM_001163300,	Foxj3,Foxj3,	NM_001290696,NM_172699,			chr17	56605656	chr4	119614510	2
Efnb1,	NM_010110,			Efnb1,	NM_010110,			chrX	99148855	chrX	99148910	2
Ppp1r14c,	NM_133485,			Gm14057,4930402H24Rik,	NR_024097,NM_029432,			chr10	3463386	chr2	130803576	2
Hbb-bt,Hbb-b2,	NM_008220,NM_016956,			Hbb-b1,Hbb-bs,	NM_001278161,NM_001201391,			chr7	103813204	chr7	103827211	2
Padi3,	NM_011060,	Padi3,	NM_011060,	Sf3b3,	NM_133953,	Sf3b3,	NM_133953,	chr4	140789748	chr8	110811396	2
Hba-a2,Hba-a1,	NM_001083955,NM_008218,	Hba-a2,Hba-a1,	NM_001083955,NM_008218,	Slc25a39,	NM_026542,	Slc25a39,	NM_026542,	chr11	32296602	chr11	102403712	2
Uqcr11,	NM_025650,	Uqcr11,	NM_025650,	Atp5b,	NM_016774,	Atp5b,	NM_016774,	chr10	80404245	chr10	128090081	2
Eif5a,Eif5a,Eif5a,Eif5a,Eif5a,Eif5a,Eif5a,Eif5a,Eif5a,	NM_001166595,NM_001166596,NM_001166593,NM_001166590,NM_001166592,NM_181582,NM_001166594,NM_001166589,NM_001166591,			Pcsk5,Pcsk5,	NM_001190483,NM_001163144,			chr11	69917007	chr19	17693251	2
Cyc1,	NM_025567,	Cyc1,	NM_025567,	Cyc1,	NM_025567,	Cyc1,	NM_025567,	chr15	76344828	chr15	76344893	2
Rad23a,	NM_009010,	Rad23a,	NM_009010,	Rad23a,	NM_009010,	Rad23a,	NM_009010,	chr8	84837522	chr8	84837584	2
Luc7l2,Luc7l2,Luc7l2,	NM_001170848,NM_001170849,NM_138680,	Luc7l2,Luc7l2,Luc7l2,	NM_001170848,NM_001170849,NM_138680,	Luc7l2,Luc7l2,Luc7l2,	NM_001170848,NM_001170849,NM_138680,			chr6	38603464	chr6	38603562	2
Hbb-bt,Hbb-b2,	NM_008220,NM_016956,			Cdkn1c,Cdkn1c,	NM_009876,NM_001161624,			chr7	103812589	chr7	143458682	2
Atf4,Atf4,	NM_001287180,NM_009716,	Atf4,Atf4,	NM_001287180,NM_009716,	Hbb-bt,Hbb-b2,	NM_008220,NM_016956,			chr15	80257443	chr7	103813897	2
Rpl13a,Mir5121,	NM_009438,NR_039581,	Rpl13a,	NM_009438,	Lyve1,	NM_053247,			chr7	45126990	chr7	110850717	2
Frem2,	NM_172862,			Frem2,	NM_172862,			chr3	53514810	chr3	53514964	2
Psmd7,	NM_010817,	Psmd7,	NM_010817,	Psmd7,	NM_010817,	Psmd7,	NM_010817,	chr8	107580905	chr8	107580982	2
Rbm25,	NM_027349,	Rbm25,	NM_027349,	Rbm25,	NM_027349,	Rbm25,	NM_027349,	chr12	83664031	chr12	83664102	2
Gphn,Gphn,	NM_172952,NM_145965,			Lars2,	NM_153168,			chr12	78351127	chr9	123461987	2
Sept10,Sept10,	NM_001024910,NM_001024911,	Sept10,Sept10,	NM_001024910,NM_001024911,	Sept10,Sept10,	NM_001024910,NM_001024911,	Sept10,Sept10,	NM_001024910,NM_001024911,	chr10	59166621	chr10	59170843	2
Tomm70a,	NM_138599,			Vmn2r109,	NM_001104571,			chr16	57154294	chr17	20563944	2
Alb,	NM_009654,	Alb,	NM_009654,	Hbb-bt,Hbb-b2,	NM_008220,NM_016956,	Hbb-bt,Hbb-b2,	NM_008220,NM_016956,	chr5	90472019	chr7	103813795	2
Tpr,	NM_133780,	Tpr,	NM_133780,	Gsg1l,	NM_001101488,			chr1	150422679	chr7	126069146	2
Cops3,	NM_011991,	Cops3,	NM_011991,	Hdgf,	NM_008231,			chr11	59818448	chr3	87915029	2
Hspa5,Hspa5,	NM_022310,NM_001163434,	Hspa5,Hspa5,	NM_022310,NM_001163434,	Hspa5,Hspa5,	NM_022310,NM_001163434,	Hspa5,Hspa5,	NM_022310,NM_001163434,	chr2	34775918	chr2	34776007	2
Luc7l3,	NM_026313,	Luc7l3,	NM_026313,	Luc7l3,	NM_026313,	Luc7l3,	NM_026313,	chr11	94296995	chr11	94297073	2
Afg3l2,	NM_027130,	Afg3l2,	NM_027130,	Add2,Add2,Add2,Add2,Add2,Add2,	NM_001271861,NM_001271858,NM_001271860,NM_001271857,NM_013458,NM_001271859,	Add2,Add2,Add2,Add2,Add2,Add2,	NM_001271861,NM_001271858,NM_001271860,NM_001271857,NM_013458,NM_001271859,	chr18	67429062	chr6	86098639	2
Gm4792,	NR_033209,			Afp,	NM_007423,	Afp,	NM_007423,	chr10	94297419	chr5	90506583	2
Rbl1,	NM_011249,			H19,	NR_001592,			chr2	157146721	chr7	142576254	2
Cyp11b1,	NM_001033229,	Cyp11b1,	NM_001033229,	Cyp11b2,	NM_009991,	Cyp11b2,	NM_009991,	chr15	74841367	chr15	74855584	2
Rpl23,	NM_022891,	Rpl23,	NM_022891,	Tubb5,	NM_011655,	Tubb5,	NM_011655,	chr11	97778331	chr17	35835068	2
Exoc4,	NM_009148,	Exoc4,	NM_009148,	Exoc4,	NM_009148,			chr6	33442037	chr6	33579980	2
Gp5,	NM_008148,			Thrap3,	NM_146153,			chr16	30308093	chr4	126165121	2
[truncated: 8,907 more rows]

## Sheet: Atm WT　inframe
Atm+/+
>=1	>=5	>=10
Cubn|Fbln5	Hbb-bs|Tmem125	Hbb-bs|Tmem125
Birc5|Gpx1	Alg13|Glt28d2	Hbb-b1|Tmem125
[truncated: 510 more rows]

## Sheet: Atm KO　inframe
Atm-/-
>=1	>=5	>=10
[truncated: 954 more rows]
