# Supplementary material for: Dysregulation of the DNA Damage Response and KMT2A Rearrangement in Fetal Liver Hematopoietic Cells
Source: PLoS One. 2015 Dec 11;10(12):e0144540. doi: 10.1371/journal.pone.0144540 (PMC4686171; doi:10.1371/journal.pone.0144540)
Supplement: S2 Data — (XLSX) [file pone.0144540.s002.xlsx]

## Sheet: upregulated pathways
Term	Count	Genes
mmu04010:MAPK signaling pathway	29	TM4SF19, FGF7, PDGFB, PDGFA, FGF10, MAP3K6, RASGRP4, MAPT, JUND, PLA2G1B, NFATC4, GM5741, FGF3, BRAF, NF1, CACNG6, CACNG3, MAPK10, CACNA2D3, CACNA2D4, RPS6KA4, DUSP2, GM5900, NTRK2, PDGFRA, CACNA1E, CACNA1D, PLA2G4E, CACNA1A
mmu04510:Focal adhesion	24	IBSP, CAV3, CAV1, PDGFB, BRAF, PDGFA, ACTN2, COL2A1, MAPK10, ACTN3, SRC, LAMA4, GM8399, ITGA7, ITGB6, PDGFRA, TNN, LAMC2, COL1A1, COL11A2, PIK3R3, FIGF, THBS2, THBS4
mmu04810:Regulation of actin cytoskeleton	24	ARHGEF4, FGD1, ENAH, FGF7, PDGFB, BRAF, PDGFA, FGF10, ACTN2, BDKRB1, ACTN3, GM8399, PFN4, TIAM1, ARPC5L, SCIN, ITGA7, ITGB6, PDGFRA, ITGAD, PIK3R3, GM5741, GM7281, FGF3
mmu04310:Wnt signaling pathway	20	NKD1, WNT5B, TM4SF19, CXXC4, MAPK10, FZD2, DKK2, PLCB3, WNT3, SFRP2, SFRP4, FRAT2, WIF1, CAMK2B, NFATC4, WNT9A, WNT6, AXIN2, WNT7A, CAMK2A
mmu04360:Axon guidance	19	TM4SF19, ABLIM3, DPYSL5, NTN4, EPHB3, SLIT1, SLIT2, EPHA3, SEMA5B, SEMA6C, SEMA4F, CXCR4, SEMA3E, SEMA3D, SEMA3C, EFNA5, NFATC4, ROBO3, GM7281
mmu04530:Tight junction	18	CLDN8, CLDN18, MAGI1, MYH3, ACTN2, MYH7, ACTN3, CLDN11, MYH8, SRC, CTNNA2, EPB4.1L3, EPB4.1L1, GM8399, MYH11, TJP3, PPP2R2C, MYH7B
mmu04630:Jak-STAT signaling pathway	18	IL6, IL23R, SOCS2, OSMR, IL10, TYK2, SPRY2, IL12RB1, PRLR, CLCF1, IL11RA2, CSF2RB, IL12B, JAK3, PIK3R3, GH, IL2, IL13RA2
mmu05410:Hypertrophic cardiomyopathy (HCM)	16	IL6, CACNG6, MYH7, CACNG3, TNNI3, TTN, CACNA2D3, CACNA2D4, TNNT2, ACE, GM8399, ITGA7, ITGB6, CACNA1D, SGCA, GM7809
mmu05414:Dilated cardiomyopathy	15	CACNG6, MYH7, CACNG3, TNNI3, TTN, CACNA2D3, CACNA2D4, TNNT2, ADRB1, GM8399, ITGA7, ITGB6, CACNA1D, SGCA, GM7809
mmu04512:ECM-receptor interaction	14	IBSP, NPNT, COL2A1, LAMA4, GP1BB, ITGA7, ITGB6, TNN, LAMC2, COL1A1, SV2A, COL11A2, THBS2, THBS4
mmu05412:Arrhythmogenic right ventricular cardiomyopathy (ARVC)	12	GM8399, ITGB6, ITGA7, CACNG6, ACTN2, CACNG3, ACTN3, CACNA2D3, CACNA1D, SGCA, CTNNA2, CACNA2D4
mmu04260:Cardiac muscle contraction	12	TNNT2, COX8B, CACNG6, COX6A2, CACNG3, MYH7, ATP1A2, CACNA2D3, TNNI3, CACNA1D, CACNA2D4, GM7809
mmu04340:Hedgehog signaling pathway	10	DHH, BMP2, WNT5B, WNT3, STK36, WNT9A, WNT6, WNT7A, SHH, ZIC2
mmu05217:Basal cell carcinoma	10	BMP2, WNT5B, WNT3, STK36, FZD2, WNT9A, WNT6, AXIN2, WNT7A, SHH
mmu05332:Graft-versus-host disease	10	IL6, CD80, H2-BL, KLRA14, H2-M10.4, H2-T10, KLRA7, KLRA1, CD28, IL2
mmu04930:Type II diabetes mellitus	8	IRS2, SOCS2, CACNA1E, MAPK10, PIK3R3, CACNA1D, IRS1, CACNA1A
mmu04330:Notch signaling pathway	8	NOTCH2, GM15429, NOTCH4, DLL3, DLL1, RBPJL, LFNG, NUMBL
mmu04614:Renin-angiotensin system	6	ACE, AGTR2, ACE2, MME, CMA1, ENPEP
mmu00601:Glycosphingolipid biosynthesis	6	ST3GAL3, B3GNT5, B3GALT1, B3GALT5, ST8SIA1, FUT2
mmu00532:Chondroitin sulfate biosynthesis	5	CSGALNACT1, CHST7, XYLT1, UST, CHPF2
mmu04320:Dorso-ventral axis formation	5	NOTCH2, NOTCH4, CPEB1, SPIRE2, ETV6

## Sheet: downregulated pathways
Term	Count	Genes
mmu04514:Cell adhesion molecules (CAMs)	13	NRXN2, H2-M2, CLDN3, ICAM2, CLDN5, NFASC, NRCAM, NCAM2, H2-OA, H2-OB, CNTN2, CD4, SELE
mmu03010:Ribosome	11	GM10073, GM5619, GM7808, GM10036, RPS27, RPS19, RPL13, GM9396, GM10020, GM8624, GM10260
mmu00830:Retinol metabolism	8	CYP4A10, CYP2C55, CYP1A1, CYP2B19, CYP4A31, CYP3A41A, DHRS9, ADH7, CYP2C38
mmu00350:Tyrosine metabolism	6	TYR, GM7984, ADH7, DBH, ALDH3A1, AOC3
mmu00140:Steroid hormone biosynthesis	6	CYP1A1, CYP11B1, CYP21A1, CYP3A41A, SULT2B1, SRD5A2
